# Supplementary material for: The genome of the soybean cyst nematode (Heterodera glycines) reveals complex patterns of duplications involved in the evolution of parasitism genes
Source: BMC Genomics. 2019 Feb 7;20:119. doi: 10.1186/s12864-019-5485-8 (PMC6367775; doi:10.1186/s12864-019-5485-8)
Supplement: Supplementary file 2 — Data S1. MEME motifs annotated with BLAST annotations to NR. Annotated MEME motifs from effector motif-finding. (TXT 1 kb) [file 12864_2019_5485_MOESM2_ESM.txt]

Delta BLAST (domain enhanced lookup time accelerated)

>Motif 1 -- no domain
MSSSPSVSVLAIVAIVCLMCQCCFSAPHPCCPGSQKVVSLMSNYVGTFANSISKSSLCSDAQNVADALKGQLIGCSNGGDRTLL
>Motif 2 -- no domain
EASLATHSADECAHSLGFVRAMFAIAASA
>Motif 3 -- DUF2586
PAHARSLATVPYSTPMAADRNSLPSYTSDGTNLDMAHENDDYQNYYYGTEDSSREFDASA
>Motif 4 -- tRNA-SYNT_1D superfamily  (arginine tRNA ligase)
QTPAKLPADYDVNRVAERAAARVYGWLPEDKQPKAIYDAAEKA
>Motif 5 -- no domain
EWQTLSGQFGQKVTEIDSKCAEFGISIGKVPINGP	
>Motif 6 -- no domain
MVCLVMAVLMEMANSKAVKKDNKKGAVAASP
>Motif 7 -- no domain
HPQVHDSESVLSNPGTSGSHKR	
>Motif 8 -- no domain
KASPKGGKSPAKGKAAKKLKPKKDAKGIK
>Motif 9 -- no domain
CGGSLSIDESPMGNIRLNCDGSLRIEKSKME	
>Motif 10 -- no domain
RVEKENEWEESDEEREARHAKEREEEEERE	
>Motif 11 -- no domain
LLKFVLFISIMAIFCDCMDPGK
>Motif 12 -- no domain
LLLSIFPIVFLVCCNAMPNFPCCPGSQQVVAVMSIYIDTF
>Motif 13 -- no domain
MNTAERIEKMDLAQDK
>Motif 14 -- no domain
VPPHQMHLMNEKVQTA
>Motif 15 -- no domain
MRTFLFI		
>Motif 16 -- no domain
NEHGNQQNHATGKSPP
>Motif 17 -- Skp1 superfamily
KWINGKTPQEIRKGFGVEEPYP	
>Motif 18 -- no domain
FGAGIYCWKAY	
>Motif 19 -- no domain
EEWYAHHKNDEH
>Motif 20 -- CS_ACL-C_CCL superfamily (citrate synthase, c terminal domain)
TVCSTAKSTVDGIKNELSYRVG
>Motif 21 -- no domain
GSPRGQSPP
>Motif 22 -- no domain
MPNIFKILLIVLLAVV
>Motif 23 -- no domain
SDPIPIPKQ
>Motif 24 -- no domain
FVPPPHIMQWDVKTDLEMVRAADFY
