# Supplementary material for: The genome of the soybean cyst nematode (Heterodera glycines) reveals complex patterns of duplications involved in the evolution of parasitism genes
Source: BMC Genomics. 2019 Feb 7;20:119. doi: 10.1186/s12864-019-5485-8 (PMC6367775; doi:10.1186/s12864-019-5485-8)
Supplement: Supplementary file 3 — Data S2. All horizontal gene transfer events. All putative horizontal gene transfer events above an alien index of zero. (XLSX 398 kb) [file 12864_2019_5485_MOESM3_ESM.xlsx]

## Sheet: Feuil1
AI	Transcript #	Best_Non_Metazoa kingdom	Best_Non_MetaID	Best_Non_MetaInf	Best_MetaID	Best_MetaInfo	Best evalue Eubacteria	Best evalue Fungi	Best evalue Plant	Best evalue Nematoda	Best evalue Metazoa (without Nematoda)	Best evalue Virus	Best evalue Protist	Best evalue Archaea	Best hit pident Eubacteria	Best hit pident Fungi	Best hit pident Plant	Best hit pident Nematoda	Best hit pident Metazoa (without Nematoda)	Best hit pident Virus	Best hit pident Protist	Best hit pident Archaea	# hits (max 1000) Eubacteria	# hits (max 1000) Fungi	# hits (max 1000) Plant	# hits (max 1000) Nematoda	# hits (max 1000) Metazoa (without Nematoda)	# hits (max 1000) Virus	# hits (max 1000) Protist	# hits (max 1000) Archaea
345.899	Hetgly.G000009280.t1	Eubacteria	WP_055821047.1	MULTISPECIES: galactose-1-phosphate uridylyltransferase [Leifsonia]_x0001_KQX07833.1 galactose-1-phosphate uridylyltransferase [Leifsonia sp. Root1293]_x0001_KRA12114.1 galactose-1-phosphate uridylyltransferase [Leifsonia sp. Root60]			6e-151		3.4e-31	2.7e-06	6.1e-05			1.7e-48	68.7		42.3	31.7	31.7			36.4	971	0	1	2	1	0	0	45
345.882	Hetgly.G000009280.t2	Eubacteria	WP_055821047.1	MULTISPECIES: galactose-1-phosphate uridylyltransferase [Leifsonia]_x0001_KQX07833.1 galactose-1-phosphate uridylyltransferase [Leifsonia sp. Root1293]_x0001_KRA12114.1 galactose-1-phosphate uridylyltransferase [Leifsonia sp. Root60]			6.1e-151		3.4e-31	2.7e-06	6.2e-05			1.7e-48	68.7		42.3	31.7	31.7			36.4	971	0	1	2	1	0	0	45
226.743	Hetgly.G000028468.t2	Eubacteria	WP_064844953.1	MULTISPECIES: beta-fructofuranosidase [Rhizobium]_x0001_ANM14423.1 glycoside hydrolase family 32 protein (plasmid) [Rhizobium sp. N324]_x0001_ANM20808.1 glycoside hydrolase family 32 protein (plasmid) [Rhizobium sp. N541]_x0001_ANM27191.1 glycoside hydrolase family 32 pro	NP_001119721.1	beta-fructofuranosidase precursor [Bombyx mori]_x0001_BAG30882.1 beta-fructofuranosidase [Bombyx mori]	3.7e-130	3.2e-15	2.7e-34	7.1e-37	1.6e-35				43.7	32.6	31.3	30	30				691	3	306	1	49	0	0	0
226.732	Hetgly.G000028468.t1	Eubacteria	WP_064844953.1	MULTISPECIES: beta-fructofuranosidase [Rhizobium]_x0001_ANM14423.1 glycoside hydrolase family 32 protein (plasmid) [Rhizobium sp. N324]_x0001_ANM20808.1 glycoside hydrolase family 32 protein (plasmid) [Rhizobium sp. N541]_x0001_ANM27191.1 glycoside hydrolase family 32 pro	NP_001119721.1	beta-fructofuranosidase precursor [Bombyx mori]_x0001_BAG30882.1 beta-fructofuranosidase [Bombyx mori]	3.4e-130	3e-15	2.5e-34	6.5e-37	1.5e-35				43.7	32.6	31.3	30	30				691	3	306	1	49	0	0	0
225.133	Hetgly.G000013253.t1	Eubacteria	WP_064844953.1	MULTISPECIES: beta-fructofuranosidase [Rhizobium]_x0001_ANM14423.1 glycoside hydrolase family 32 protein (plasmid) [Rhizobium sp. N324]_x0001_ANM20808.1 glycoside hydrolase family 32 protein (plasmid) [Rhizobium sp. N541]_x0001_ANM27191.1 glycoside hydrolase family 32 pro	NP_001119721.1	beta-fructofuranosidase precursor [Bombyx mori]_x0001_BAG30882.1 beta-fructofuranosidase [Bombyx mori]	6.9e-131	3e-15	1.6e-33	3.2e-36	7.4e-35				43.6	32.6	31.1	29.9	29.9				710	3	306	1	49	0	0	0
224.877	Hetgly.G000013253.t2	Eubacteria	WP_064844953.1	MULTISPECIES: beta-fructofuranosidase [Rhizobium]_x0001_ANM14423.1 glycoside hydrolase family 32 protein (plasmid) [Rhizobium sp. N324]_x0001_ANM20808.1 glycoside hydrolase family 32 protein (plasmid) [Rhizobium sp. N541]_x0001_ANM27191.1 glycoside hydrolase family 32 pro	NP_001119721.1	beta-fructofuranosidase precursor [Bombyx mori]_x0001_BAG30882.1 beta-fructofuranosidase [Bombyx mori]	1e-130	3.4e-15	1.8e-33	3.6e-36	8.3e-35				43.6	32.6	31.1	29.9	29.9				710	3	306	1	49	0	0	0
191.808	Hetgly.G000001708.t1	Eubacteria	WP_085465793.1	DNA ligase D [Mesorhizobium australicum]_x0001_SMH50036.1 ATP-dependent DNA ligase LigD phosphoesterase module /ATP-dependent DNA ligase LigD polymerase module [Mesorhizobium australicum]			5e-84		5.1e-75					3.5e-49	50.5		48.6					38.5	1000	0	2	0	0	0	0	9
182.397	Hetgly.G000004701.t1	Eubacteria	WP_083339896.1	MFS transporter [Arthrobacter crystallopoietes]	XP_023299398.1	uncharacterized protein LOC111681737 [Lucilia cuprina]	1.1e-139	1.4e-52	5.9e-63	6.7e-61	1.8e-60			4.7e-78	58.9	30.5	35.1	32.8	35.2			37.3	1000	1000	1000	70	1000	0	0	206
182.14	Hetgly.G000014483.t1	Eubacteria	WP_056870572.1	hypothetical protein [Pedobacter sp. Leaf194]_x0001_KQS36764.1 hypothetical protein ASG14_06915 [Pedobacter sp. Leaf194]			7.9e-80							3e-59	56.5							41.4	12	0	0	0	0	0	0	6
182.127	Hetgly.G000021486.t1	Eubacteria	WP_056870572.1	hypothetical protein [Pedobacter sp. Leaf194]_x0001_KQS36764.1 hypothetical protein ASG14_06915 [Pedobacter sp. Leaf194]			8e-80							3e-59	56.5							41.4	12	0	0	0	0	0	0	6
172.357	Hetgly.G000013276.t1	Eubacteria	WP_080037176.1	arabinan endo-1,5-alpha-L-arabinosidase [Nonomuraea sp. ATCC 55076]_x0001_AQZ61101.1 arabinan endo-1,5-alpha-L-arabinosidase [Nonomuraea sp. ATCC 55076]			1.4e-75	9.4e-62	5.5e-34					8.6e-21	48.4	43.1	34.3					28.8	684	217	1	0	0	0	0	1
156.313	Hetgly.G000019953.t1	Eubacteria	WP_008834834.1	alpha/beta hydrolase [Mesorhizobium alhagi]_x0001_EHK58214.1 hypothetical protein MAXJ12_05928 [Mesorhizobium alhagi CCNWXJ12-2]			1.3e-68	5.1e-39	3.2e-50					5e-53	69.2	47.9	56.2					58.4	1000	1	2	0	0	0	0	96
154.719	Hetgly.G000015096.t1	Eubacteria	WP_008834834.1	alpha/beta hydrolase [Mesorhizobium alhagi]_x0001_EHK58214.1 hypothetical protein MAXJ12_05928 [Mesorhizobium alhagi CCNWXJ12-2]			6.4e-68	8.6e-39	4.2e-50					6.6e-53	68.7	47.9	56.2					58.4	1000	1	2	0	0	0	0	95
153.542	Hetgly.G000003944.t1	Eubacteria	WP_083339896.1	MFS transporter [Arthrobacter crystallopoietes]	XP_002116049.1	expressed hypothetical protein [Trichoplax adhaerens]_x0001_EDV21449.1 expressed hypothetical protein [Trichoplax adhaerens]	1.6e-107	5.6e-47	8.8e-57	3.6e-36	7.7e-41			1.1e-69	45.4	28	31.4	28.2	27.3			35	1000	1000	1000	14	1000	0	0	86
153.542	Hetgly.G000004888.t1	Eubacteria	WP_083339896.1	MFS transporter [Arthrobacter crystallopoietes]	XP_002116049.1	expressed hypothetical protein [Trichoplax adhaerens]_x0001_EDV21449.1 expressed hypothetical protein [Trichoplax adhaerens]	1.6e-107	5.6e-47	8.8e-57	3.6e-36	7.7e-41			1.1e-69	45.4	28	31.4	28.2	27.3			35	1000	1000	1000	14	1000	0	0	86
150.662	Hetgly.G000016458.t1	Eubacteria	ALA19688.1	phosphoribosyltransferase [Chelatococcus sp. CO-6]			3.7e-66	5.9e-38	4.1e-35					2.5e-42	60.3	42.6	40.7					43.7	1000	6	2	0	0	0	0	226
150.662	Hetgly.G000026520.t1	Eubacteria	WP_011582842.1	phosphoribosyltransferase [Chelativorans sp. BNC1]_x0001_ABG64901.1 phosphoribosyltransferase [Chelativorans sp. BNC1]			3.7e-66	7.7e-38	5.3e-35					4.2e-42	59.2	42.1	40.2					43.2	1000	6	2	0	0	0	0	226
146.835	Hetgly.G000026781.t1	Eubacteria	OJV11052.1	hypothetical protein BGO14_08625 [Chlamydiales bacterium 38-26]			1.7e-64	0.00079							56.9	36.8							173	3	0	0	0	0	0	0
142.627	Hetgly.G000002808.t1	Eubacteria	WP_083339896.1	MFS transporter [Arthrobacter crystallopoietes]	XP_023172127.1	uncharacterized protein LOC111600305 [Drosophila hydei]	3.2e-102	1.3e-34	1.5e-50	1.2e-33	2.8e-40			1.9e-55	49.2	27.8	32.4	30.9	30.6			32.7	1000	1000	1000	55	1000	0	0	20
142.018	Hetgly.G000028687.t1	Eubacteria	EJC72010.1	LOW QUALITY PROTEIN: beta-fructosidase, levanase/invertase [Rhizobium leguminosarum bv. trifolii WSM2012]			2.1e-62	1.9e-08	1e-23	1.8e-187	4.1e-186				31.6	48.3	27.4	91	91				621	1	318	1	1	0	0	0
140.121	Hetgly.G000026283.t1	Eubacteria	EJC72010.1	LOW QUALITY PROTEIN: beta-fructosidase, levanase/invertase [Rhizobium leguminosarum bv. trifolii WSM2012]			1.4e-61	1.9e-08	2.1e-24	4.7e-188	1.1e-186				31.4	48.3	27.6	91.3	91.3				622	1	318	1	1	0	0	0
139.502	Hetgly.G000026035.t2	Eubacteria	WP_052354369.1	SAM-dependent methyltransferase [Neochlamydia sp. S13]			2.6e-61	3.7e-05						5.7e-12	58.4	38.7						35.9	316	26	0	0	0	0	0	6
139.464	Hetgly.G000002044.t1	Eubacteria	WP_027315510.1	glycosyl transferase [Microvirga flocculans]			2.7e-61	1.4e-39						2.9e-40	42.6	31.4						34.7	1000	4	0	0	0	0	0	46
139.428	Hetgly.G000026035.t1	Eubacteria	WP_052435921.1	SAM-dependent methyltransferase [Neochlamydia sp. EPS4]			2.8e-61	1.4e-05						1.8e-11	58.4	33.3						35.1	314	27	0	0	0	0	0	6
139.177	Hetgly.G000010637.t1	Eubacteria	WP_052354369.1	SAM-dependent methyltransferase [Neochlamydia sp. S13]			3.6e-61	1.3e-05						1.7e-11	59.4	33.3						35.1	314	27	0	0	0	0	0	6
138.651	Hetgly.G000005320.t1	Eubacteria	WP_073401813.1	FAD-binding protein [Mucilaginibacter sp. OK098]_x0001_SHM40848.1 xylitol oxidase [Mucilaginibacter sp. OK098]	XP_002402387.1	D-arabinono-1, 4-lactone oxidase, putative [Ixodes scapularis]_x0001_EEC00808.1 D-arabinono-1, 4-lactone oxidase, putative, partial [Ixodes scapularis]	6.7e-75	4.4e-24	1.7e-56		1.1e-14				40	24.7	34.6		32.1				1000	159	3	0	9	0	0	0
138.651	Hetgly.G000007453.t1	Eubacteria	WP_073401813.1	FAD-binding protein [Mucilaginibacter sp. OK098]_x0001_SHM40848.1 xylitol oxidase [Mucilaginibacter sp. OK098]	XP_002402387.1	D-arabinono-1, 4-lactone oxidase, putative [Ixodes scapularis]_x0001_EEC00808.1 D-arabinono-1, 4-lactone oxidase, putative, partial [Ixodes scapularis]	6.7e-75	4.4e-24	1.7e-56		1.1e-14				40	24.7	34.6		32.1				1000	159	3	0	9	0	0	0
138.61	Hetgly.G000005632.t1	Eubacteria	WP_065693007.1	beta-fructofuranosidase [Rhizobium sp. AC44/96]_x0001_OCJ09399.1 beta-fructofuranosidase [Rhizobium sp. AC44/96]	XP_023309906.1	uncharacterized protein LOC111691400 [Anoplophora glabripennis]_x0001_XP_023310431.1 uncharacterized protein LOC111691591 [Anoplophora glabripennis]_x0001_XP_023310432.1 uncharacterized protein LOC111691594 [Anoplophora glabripennis]	3.3e-93	9.4e-30	1.9e-10	6.6e-50	1.5e-48		1.7e-36		36.5	29.3	32.2	31.9	31.9		27.7		1000	7	1	1	6	0	5	0
137.239	Hetgly.G000020467.t2	Fungal	KIR82717.1	hypothetical protein I306_00162 [Cryptococcus gattii EJB2]	KOF65464.1	hypothetical protein OCBIM_22015442mg, partial [Octopus bimaculoides]		2e-64			3.4e-16					42.5			46.8				0	1	0	0	2	0	0	0
131.664	Hetgly.G000022390.t1	Eubacteria	WP_083339896.1	MFS transporter [Arthrobacter crystallopoietes]	XP_008188773.1	PREDICTED: major myo-inositol transporter IolT-like, partial [Acyrthosiphon pisum]	2.9e-98	1e-45	5.6e-48	1.6e-33	4.4e-41			4.9e-62	45.6	29.8	32.6	30	41.5			33.4	1000	1000	745	16	728	0	0	10
131.458	Hetgly.G000026019.t1	Eubacteria	WP_060816808.1	thiamine phosphate synthase [Caballeronia sordidicola]_x0001_SAL10320.1 thiamine-phosphate pyrophosphorylase [Caballeronia sordidicola]			8.1e-58	1.9e-33	1.8e-32	2.5e-124	5.7e-123			1.3e-35	57	42.3	44.1	99.6	99.6			47.4	1000	544	229	1	1	0	0	288
131.458	Hetgly.G000028058.t1	Eubacteria	WP_060816808.1	thiamine phosphate synthase [Caballeronia sordidicola]_x0001_SAL10320.1 thiamine-phosphate pyrophosphorylase [Caballeronia sordidicola]			8.1e-58	1.9e-33	1.8e-32	2.5e-124	5.7e-123			1.3e-35	57	42.3	44.1	99.6	99.6			47.4	1000	544	229	1	1	0	0	288
131.152	Hetgly.G000011330.t1	Eubacteria	WP_037179898.1	beta-fructofuranosidase [Rhizobium sp. YR519]	XP_012341655.1	PREDICTED: LOW QUALITY PROTEIN: putative invertase, partial [Apis florea]	2.2e-65	2.2e-10	5.8e-20	1.9e-134	4.4e-133				31.6	25	28.3	61.4	61.4				851	2	322	1	2	0	0	0
128.74	Hetgly.G000001975.t1	Eubacteria	WP_078346502.1	FAD-binding protein [Mucilaginibacter pedocola]_x0001_OOQ62329.1 FAD-binding protein [Mucilaginibacter pedocola]	XP_005965358.1	PREDICTED: L-gulonolactone oxidase-like [Pantholops hodgsonii]	9.7e-74	2.6e-24	2.8e-59		7.9e-18				36.8	23.7	33.9		30.8				1000	180	3	0	5	0	0	0
125.547	Hetgly.G000004041.t2	Eubacteria	WP_055807236.1	nitrate reductase [Arthrobacter sp. Leaf337]_x0001_KQR62211.1 nitrate reductase [Arthrobacter sp. Leaf337]	XP_011567136.1	PREDICTED: uracil permease-like [Plutella xylostella]	2.6e-143	1.1e-118	8.9e-45		8.7e-89			3e-26	56.2	50.5	29.7		48.5			26.8	1000	237	170	0	2	0	0	6
124.937	Hetgly.G000026629.t1	Eubacteria	WP_045744299.1	pectate lyase [Actinoplanes rectilineatus]			5.5e-55	1.5e-42		2.3e-142	5.2e-141				52.4	46.2		99.2	99.2				792	383	0	65	65	0	0	0
124.157	Hetgly.G000016283.t1	Eubacteria	WP_045744299.1	pectate lyase [Actinoplanes rectilineatus]			1.2e-54	2.2e-41		7.9e-143	1.8e-141				52.4	45.2		99.2	99.2				737	318	0	65	65	0	0	0
123.241	Hetgly.G000027920.t1	Eubacteria	OJV11052.1	hypothetical protein BGO14_08625 [Chlamydiales bacterium 38-26]			3e-54							0.00073	58.3							33.8	138	0	0	0	0	0	0	1
123.059	Hetgly.G000027964.t1	Eubacteria	WP_045744299.1	pectate lyase [Actinoplanes rectilineatus]			3.6e-54	3.3e-42		1.8e-139	4.2e-138				51.5	45.4		97.2	97.2				880	438	0	65	65	0	0	0
122.12	Hetgly.G000002043.t1	Eubacteria	WP_028752580.1	glycosyl transferase [Rhizobium leucaenae]			9.2e-54	3.5e-35						3e-32	39.1	34.7						35.6	1000	4	0	0	0	0	0	68
120.447	Hetgly.G000004041.t1	Eubacteria	WP_055807236.1	nitrate reductase [Arthrobacter sp. Leaf337]_x0001_KQR62211.1 nitrate reductase [Arthrobacter sp. Leaf337]	XP_011567136.1	PREDICTED: uracil permease-like [Plutella xylostella]	2.5e-141	2.2e-116	4.4e-44		5.1e-89			6.6e-26	55.8	49.9	29.3		45.7			27	1000	237	170	0	2	0	0	6
115.398	Hetgly.G000019193.t1	Eubacteria	OFW76532.1	hypothetical protein A3K20_04760 [Alphaproteobacteria bacterium GWA1_45_9]_x0001_OFW90294.1 hypothetical protein A2621_04875 [Alphaproteobacteria bacterium RIFCSPHIGHO2_01_FULL_41_14]_x0001_OFW96548.1 hypothetical protein A2977_03110 [Alphaproteobacteria bacterium R	XP_005977652.1	PREDICTED: dipeptidyl peptidase family member 6-like [Pantholops hodgsonii]	1.3e-139	2e-106	1.4e-71	3.4e-242	7.9e-241			2.9e-132	40.3	35.3	27.2	58.3	58.3			37.5	1000	114	98	123	145	0	0	177
115.139	Hetgly.G000012820.t1	Eubacteria	WP_011582842.1	phosphoribosyltransferase [Chelativorans sp. BNC1]_x0001_ABG64901.1 phosphoribosyltransferase [Chelativorans sp. BNC1]			9.9e-51	9e-34	1.3e-33					6.6e-43	48.5	42	42.4					43.8	1000	7	2	0	0	0	0	268
113.141	Hetgly.G000014446.t1	Eubacteria	OJW15440.1	hypothetical protein BGO44_11370 [Legionella sp. 39-23]			7.3e-50	5.5e-19	4.6e-30	1.6e-101	3.6e-100			8.1e-05	34.5	34.2	28.2	50.7	50.7			29.3	100	23	9	46	46	0	0	4
107.19	Hetgly.G000013060.t1	Plant	XP_001418748.1	predicted protein [Ostreococcus lucimarinus CCE9901]_x0001_ABO97041.1 predicted protein [Ostreococcus lucimarinus CCE9901]	XP_012677723.1	PREDICTED: CCR4-NOT transcription complex subunit 1 isoform X3 [Clupea harengus]		4.6e-112	2.3e-192	3.9e-178	9e-177					43.1	32.7	44.9	44.9				0	892	656	116	1000	0	0	0
106.16	Hetgly.G000020122.t1	Plant	XP_001418748.1	predicted protein [Ostreococcus lucimarinus CCE9901]_x0001_ABO97041.1 predicted protein [Ostreococcus lucimarinus CCE9901]	XP_012677730.1	PREDICTED: CCR4-NOT transcription complex subunit 1 isoform X9 [Clupea harengus]		1e-111	1.1e-191	3.9e-178	9e-177					43.1	32.6	44.9	44.9				0	892	656	116	1000	0	0	0
105.708	Hetgly.G000011015.t1	Fungal	EKV17461.1	hypothetical protein PDIG_14760 [Penicillium digitatum PHI26]	XP_002135479.2	uncharacterized protein Dpse_GA28568 [Drosophila pseudoobscura pseudoobscura]_x0001_EDY74106.2 uncharacterized protein Dpse_GA28568 [Drosophila pseudoobscura pseudoobscura]	8.3e-10	2.1e-144		5.2e-77	1.7e-98				29.9	37.7		35.9	36.9				3	9	0	2	46	0	0	0
104.963	Hetgly.G000007016.t1	Eubacteria	OGC14719.1	hypothetical protein A2246_03220 [candidate division WOR-1 bacterium RIFOXYA2_FULL_37_7]_x0001_OGC18980.1 hypothetical protein A2310_06320 [candidate division WOR-1 bacterium RIFOXYB2_FULL_37_13]_x0001_OGC35776.1 hypothetical protein A3J90_01445 [candidate division			2.6e-46								35.7								3	0	0	0	0	0	0	0
104.963	Hetgly.G000007056.t1	Eubacteria	OGC14719.1	hypothetical protein A2246_03220 [candidate division WOR-1 bacterium RIFOXYA2_FULL_37_7]_x0001_OGC18980.1 hypothetical protein A2310_06320 [candidate division WOR-1 bacterium RIFOXYB2_FULL_37_13]_x0001_OGC35776.1 hypothetical protein A3J90_01445 [candidate division			2.6e-46								35.7								3	0	0	0	0	0	0	0
104.725	Hetgly.G000027717.t1	Eubacteria	WP_078491718.1	hypothetical protein [Streptomyces yerevanensis]			3.3e-46	1.3e-32		1.9e-119	4.4e-118				48.2	39.3		85	85				797	261	0	65	65	0	0	0
104.46	Hetgly.G000021413.t1	Eubacteria	WP_083339896.1	MFS transporter [Arthrobacter crystallopoietes]	XP_005111789.1	PREDICTED: proton myo-inositol cotransporter-like [Aplysia californica]	8.6e-76	5.4e-28	4e-35	1.6e-22	2e-30			2e-44	38.1	26.5	28.6	28.2	26.6			29	1000	1000	407	78	1000	0	0	42
104.173	Hetgly.G000021602.t1	Eubacteria	WP_083339896.1	MFS transporter [Arthrobacter crystallopoietes]	XP_005111789.1	PREDICTED: proton myo-inositol cotransporter-like [Aplysia californica]	8.6e-76	5.4e-28	3e-35	6.2e-22	1.5e-30			1.5e-44	38.1	25.1	28.6	28	26.6			29	1000	1000	408	84	1000	0	0	42
104.094	Hetgly.G000000767.t1	Eubacteria	WP_045095377.1	hypothetical protein [Legionella fallonii]_x0001_CEG56760.1 Amidinotransferase [Legionella fallonii LLAP-10]			6.2e-46			1.6e-82	3.6e-81				37.9			56.4	56.4				394	0	0	71	71	0	0	0
103.354	Hetgly.G000019886.t1	Eubacteria	WP_078491718.1	hypothetical protein [Streptomyces yerevanensis]			1.3e-45	2.2e-32		7.3e-119	1.7e-117				47.7	38.8		84.6	84.6				797	259	0	65	65	0	0	0
101.218	Hetgly.G000009703.t1	Eubacteria	WP_082766621.1	hypothetical protein [Ferrimonas marina]			1.1e-44								41.5								4	0	0	0	0	0	0	0
95.9666	Hetgly.G000019890.t1	Eubacteria	WP_078491718.1	hypothetical protein [Streptomyces yerevanensis]			2.1e-42	1.9e-33		2.6e-110	6e-109				47.5	47.1		83.5	83.5				850	399	0	65	65	0	0	0
95.0991	Hetgly.G000005239.t1	Eubacteria	WP_078346502.1	FAD-binding protein [Mucilaginibacter pedocola]_x0001_OOQ62329.1 FAD-binding protein [Mucilaginibacter pedocola]	XP_005965358.1	PREDICTED: L-gulonolactone oxidase-like [Pantholops hodgsonii]	2.6e-69	3.2e-25	1.6e-52		5.2e-28				38.1	26	34.1		26.4				1000	163	3	0	13	0	0	0
94.8368	Hetgly.G000020786.t1	Eubacteria	WP_078346502.1	FAD-binding protein [Mucilaginibacter pedocola]_x0001_OOQ62329.1 FAD-binding protein [Mucilaginibacter pedocola]	XP_005965358.1	PREDICTED: L-gulonolactone oxidase-like [Pantholops hodgsonii]	2.6e-69	2.5e-25	1.2e-52		4e-28				38.1	26	34.1		26.4				1000	163	3	0	13	0	0	0
93.1712	Hetgly.G000024807.t1	Fungal	PKK72229.1	FAD-binding domain-containing protein [Rhizophagus irregularis]	XP_023341917.1	FAD-linked oxidoreductase apf9-like [Eurytemora affinis]	1.1e-37	5.5e-48	3.9e-10		1.6e-07			2.5e-14	39.1	41.6	25.2		24.2			35.5	1000	828	27	0	2	0	0	96
92.5654	Hetgly.G000012811.t1	Eubacteria	WP_011582842.1	phosphoribosyltransferase [Chelativorans sp. BNC1]_x0001_ABG64901.1 phosphoribosyltransferase [Chelativorans sp. BNC1]			6.3e-41	7.2e-27	1.4e-23					1.7e-34	44.5	36.9	36.6					40.4	1000	5	2	0	0	0	0	207
91.6439	Hetgly.G000008726.t1	Eubacteria	WP_049830772.1	MFS transporter [Arthrobacter sp. RIT-PI-e]_x0001_KNC18391.1 major facilitator transporter [Arthrobacter sp. RIT-PI-e]	XP_005111789.1	PREDICTED: proton myo-inositol cotransporter-like [Aplysia californica]	1.9e-70	5.5e-31	3e-33	1.5e-23	1.2e-30			1.5e-47	35.7	28.8	28	30.5	28.9			29.7	1000	1000	434	61	1000	0	0	49
91.3149	Hetgly.G000027555.t1	Fungal	EXX63317.1	hypothetical protein RirG_153400 [Rhizophagus irregularis DAOM 197198w]_x0001_GBC15786.1 fad isoamyl alcohol oxidase protein [Rhizophagus irregularis DAOM 181602]_x0001_PKC00839.1 FAD-binding domain-containing protein [Rhizophagus irregularis]_x0001_PKC67290.1 FAD-binding			1.8e-28	2.2e-40	2.1e-07					3.3e-10	35.4	37.3	28.1					29.5	1000	556	22	0	0	0	0	86
89.213	Hetgly.G000021138.t1	Eubacteria	WP_058935312.1	arabinogalactan endo-1,4-beta-galactosidase [Roseateles depolymerans]	XP_022836575.1	uncharacterized protein LOC111363941 [Spodoptera litura]	1.8e-122	2.6e-50	1.8e-116	2.2e-129	5.1e-128				63.8	38.4	59.6	66.5	66.5				1000	187	2	2	3	0	0	0
87.0928	Hetgly.G000016339.t1	Eubacteria	WP_067557924.1	thiaminase II [Acinetobacter larvae]_x0001_AOA59488.1 thiaminase II [Acinetobacter larvae]			1.5e-38	7.5e-12	1.3e-20					2.5e-21	39.7	26.6	40					30.3	640	49	1	0	0	0	0	11
85.0133	Hetgly.G000008373.t1	Eubacteria	WP_028034491.1	phosphoribosyltransferase [Chelativorans sp. J32]			1.2e-37	2.4e-23	4.1e-27					9.4e-34	42.6	34.2	36.3					41.5	1000	6	2	0	0	0	0	196
84.9354	Hetgly.G000022389.t1	Eubacteria	WP_011579798.1	galactose mutarotase [Chelativorans sp. BNC1]_x0001_ABG61855.1 aldose 1-epimerase [Chelativorans sp. BNC1]	XP_015586419.1	PREDICTED: aldose 1-epimerase-like isoform X2 [Cephus cinctus]_x0001_XP_015586420.1 PREDICTED: aldose 1-epimerase-like isoform X2 [Cephus cinctus]_x0001_XP_015586421.1 PREDICTED: aldose 1-epimerase-like isoform X2 [Cephus cinctus]	4.8e-102	1e-65	1.5e-65	7.6e-48	3.7e-65			1.3e-60	55.6	41.3	44.3	33.3	41.4			39.5	1000	73	466	7	485	0	0	2
83.8776	Hetgly.G000008869.t1	Eubacteria	WP_011582063.1	threonine aldolase [Chelativorans sp. BNC1]_x0001_ABG64122.1 L-threonine aldolase [Chelativorans sp. BNC1]	XP_017086059.1	PREDICTED: low specificity L-threonine aldolase-like [Drosophila eugracilis]	3.4e-60	9.2e-48			9.1e-24			1.1e-25	65	51.6			38.2			37.9	1000	69	0	0	4	0	0	11
82.5448	Hetgly.G000008863.t1	Eubacteria	WP_068882817.1	threonine aldolase [Paramesorhizobium deserti]_x0001_KXF76075.1 threonine aldolase [Paramesorhizobium deserti]	XP_017086059.1	PREDICTED: low specificity L-threonine aldolase-like [Drosophila eugracilis]	5.1e-63	4e-50			3.6e-27			1.9e-29	65.4	53.6			39.2			41.2	1000	58	0	0	2	0	0	11
79.9619	Hetgly.G000020115.t1	Plant	XP_001418748.1	predicted protein [Ostreococcus lucimarinus CCE9901]_x0001_ABO97041.1 predicted protein [Ostreococcus lucimarinus CCE9901]	XP_013391919.1	PREDICTED: CCR4-NOT transcription complex subunit 1-like [Lingula anatina]		4.6e-89	3e-161	5.5e-178	1.3e-176					30.3	30.9	44.9	44.9				0	880	652	117	1000	0	0	0
79.8485	Hetgly.G000020467.t1	Fungal	KIR82717.1	hypothetical protein I306_00162 [Cryptococcus gattii EJB2]				2.1e-35								44.9							0	1	0	0	0	0	0	0
79.0456	Hetgly.G000014863.t1	Eubacteria	OLE50882.1	formimidoylglutamate deiminase [Acidobacteria bacterium 13_1_20CM_3_53_8]	XP_007182327.1	PREDICTED: guanine deaminase [Balaenoptera acutorostrata scammoni]	7.5e-41	2.2e-06		6.3e-89	1.5e-87			1.2e-10	30.2	21.8		42.5	42.5			23.6	1000	15	0	23	129	0	0	4
77.4277	Hetgly.G000022517.t1	Eubacteria	WP_043484009.1	nitrate reductase [Arthrobacter sp. SPG23]_x0001_KIS25830.1 nitrate reductase [Arthrobacter sp. SPG23]	XP_011567136.1	PREDICTED: uracil permease-like [Plutella xylostella]	2.6e-127	2.6e-122	3e-58		1.1e-93			8.9e-44	51.1	52.3	35		45.5			29.2	1000	22	171	0	2	0	0	15
76.4633	Hetgly.G000008990.t1	Eubacteria	SDY16362.1	Exonuclease III [Thermoactinomyces sp. DSM 45892]			6.2e-34	1.2e-30		7.1e-55	1.6e-53			4.3e-15	31.8	35.8		40.6	40.6			28.1	180	67	0	32	32	0	0	1
76.2467	Hetgly.G000026752.t1	Fungal	KFY47152.1	hypothetical protein V494_00144 [Pseudogymnoascus sp. VKM F-4513 (FW-928)]			3.1e-13	7.7e-34							36.2	45.3							1	1	0	0	0	0	0	0
75.6752	Hetgly.G000016566.t1	Plant	XP_012076356.1	trifunctional UDP-glucose 4,6-dehydratase/UDP-4-keto-6-deoxy-D-glucose 3,5-epimerase/UDP-4-keto-L-rhamnose-reductase RHM3 [Jatropha curcas]	XP_001628519.1	predicted protein [Nematostella vectensis]_x0001_EDO36456.1 predicted protein [Nematostella vectensis]	3.2e-54	1.1e-52	4.5e-87	3.2e-228	7.2e-227	3.1e-63		3.7e-51	38.1	36.6	30.4	61	61	39.6		34.7	1000	290	489	72	407	39	0	356
74.8539	Hetgly.G000003730.t1	Fungal	ATY65377.1	exonuclease III [Cordyceps militaris]			3.8e-33	3.1e-33		7.7e-75	1.8e-73				32.2	31.7		47.4	47.4				181	31	0	55	54	0	0	0
74.7914	Hetgly.G000000764.t1	Eubacteria	EKE04072.1	hypothetical protein ACD_20C00109G0027 [uncultured bacterium]			3.3e-33			2e-55	4.6e-54				42.9			55.1	55.1				383	0	0	67	67	0	0	0
73.9704	Hetgly.G000009757.t1	Fungal	KDB17756.1	hypothetical protein UV8b_1640 [Ustilaginoidea virens]	KFR01870.1	hypothetical protein Y956_14165, partial [Nipponia nippon]_x0001_KFR04847.1 hypothetical protein Y956_14250, partial [Nipponia nippon]	3.7e-39	1.2e-40			1.6e-08				64.5	64.4			62				1	1	0	0	21	0	0	0
73.1902	Hetgly.G000017667.t1	Eubacteria	EXH24713.1	hypothetical protein J623_3659, partial [Acinetobacter sp. 1245249]	XP_013188971.1	PREDICTED: microtubule-associated protein futsch-like [Amyelois transitella]	3.6e-49		1e-13		2.2e-17				47.6		28		31.1				48	0	1	0	45	0	0	0
72.8943	Hetgly.G000001957.t1	Eubacteria	WP_013017502.1	endonuclease [Stackebrandtia nassauensis]_x0001_ADD41931.1 Endonuclease/exonuclease/phosphatase [Stackebrandtia nassauensis DSM 44728]			2.2e-32	1e-30		1.7e-57	3.9e-56			1.4e-14	32.3	32.2		39.7	39.7			27.9	131	53	0	27	27	0	0	1
69.6767	Hetgly.G000017763.t1	Fungal	XP_007806767.1	hypothetical protein MAC_00427 [Metarhizium acridum CQMa 102]_x0001_EFY93936.1 hypothetical protein MAC_00427 [Metarhizium acridum CQMa 102]	XP_013064888.1	PREDICTED: protein PF14_0175-like [Biomphalaria glabrata]	3.4e-19	3.9e-74		7e-05	7.1e-44				43	67.3		22.9	28.3				8	10	0	1	16	0	0	0
67.3628	Hetgly.G000013234.t1	Plant	AAO00851.1	Unknown protein [Arabidopsis thaliana]_x0001_AAP37793.1 At5g61270 [Arabidopsis thaliana]	XP_023024431.1	FERM, ARHGEF and pleckstrin domain-containing protein 1 isoform X1 [Leptinotarsa decemlineata]			1.5e-134	2.2e-153	5.1e-152						61.3	68.3	68.3				0	0	1	164	1000	0	0	0
67.3628	Hetgly.G000013234.t2	Plant	AAO00851.1	Unknown protein [Arabidopsis thaliana]_x0001_AAP37793.1 At5g61270 [Arabidopsis thaliana]	XP_023024432.1	FERM, ARHGEF and pleckstrin domain-containing protein 2 isoform X2 [Leptinotarsa decemlineata]			1.5e-134	3.2e-152	7.4e-151						61.3	45.6	45.6				0	0	1	164	1000	0	0	0
67.3628	Hetgly.G000013234.t3	Plant	AAO00851.1	Unknown protein [Arabidopsis thaliana]_x0001_AAP37793.1 At5g61270 [Arabidopsis thaliana]	XP_023024432.1	FERM, ARHGEF and pleckstrin domain-containing protein 2 isoform X2 [Leptinotarsa decemlineata]			1.5e-134	3.2e-152	7.4e-151						61.3	45.6	45.6				0	0	1	164	1000	0	0	0
67.3628	Hetgly.G000018436.t1	Plant	AAO00851.1	Unknown protein [Arabidopsis thaliana]_x0001_AAP37793.1 At5g61270 [Arabidopsis thaliana]	XP_023024431.1	FERM, ARHGEF and pleckstrin domain-containing protein 1 isoform X1 [Leptinotarsa decemlineata]			1.5e-134	9.7e-157	2.2e-155						61.3	35.6	35.6				0	0	1	164	1000	0	0	0
67.3628	Hetgly.G000018436.t2	Plant	AAO00851.1	Unknown protein [Arabidopsis thaliana]_x0001_AAP37793.1 At5g61270 [Arabidopsis thaliana]	XP_023024431.1	FERM, ARHGEF and pleckstrin domain-containing protein 1 isoform X1 [Leptinotarsa decemlineata]			1.5e-134	1.4e-155	3.2e-154						61.3	35.7	35.7				0	0	1	164	1000	0	0	0
67.3628	Hetgly.G000018436.t3	Plant	AAO00851.1	Unknown protein [Arabidopsis thaliana]_x0001_AAP37793.1 At5g61270 [Arabidopsis thaliana]	XP_023024431.1	FERM, ARHGEF and pleckstrin domain-containing protein 1 isoform X1 [Leptinotarsa decemlineata]			1.5e-134	5.7e-157	1.3e-155						61.3	35.6	35.6				0	0	1	164	1000	0	0	0
64.1392	Hetgly.G000011148.t1	Eubacteria	WP_075917069.1	hypothetical protein [Haemophilus parainfluenzae]_x0001_OLV24857.1 hypothetical protein BSN92_09470 [Haemophilus parainfluenzae]	XP_006810344.1	PREDICTED: CD209 antigen-like protein A-like, partial [Neolamprologus brichardi]	1.2e-35			4.9e-25	1.1e-23				45.8			30	30				5	0	0	8	96	0	0	0
64.1359	Hetgly.G000016975.t1	Fungal	KFH72909.1	hypothetical protein MVEG_00134 [Mortierella verticillata NRRL 6337]			3.7e-23	1.4e-28	2.2e-06						43.4	42.6	38.2						175	272	21	0	0	0	0	0
63.3738	Hetgly.G000012911.t1	Virus	AJG39280.1	glycoprotein precursor [Qingnian Mosquito Virus]						3.8e-50	8.6e-49	3e-28						29.9	29.9	24.3			0	0	0	31	31	1	0	0
62.9463	Hetgly.G000000908.t1	Eubacteria	WP_013116546.1	pectate lyase [Cellulomonas flavigena]_x0001_ADG74212.1 Pectate lyase [Cellulomonas flavigena DSM 20109]			4.6e-28			4.6e-146	1.1e-144				41.6			98.1	98.1				96	0	0	85	85	0	0	0
62.8237	Hetgly.G000010760.t1	Eubacteria	SDM30563.1	Pectate lyase [Streptomyces sp. cf386]			5.2e-28	1.2e-22		2.7e-65	6.2e-64				38.5	33.3		55.2	55.2				42	31	0	86	86	0	0	0
62.8237	Hetgly.G000022771.t1	Eubacteria	SDM30563.1	Pectate lyase [Streptomyces sp. cf386]			5.2e-28	1.2e-22		2.7e-65	6.2e-64				38.5	33.3		55.2	55.2				42	31	0	86	86	0	0	0
62.0532	Hetgly.G000003955.t1	Eubacteria	WP_057640382.1	5-methyltetrahydropteroyltriglutamate--homocysteine S-methyltransferase [Stenotrophomonas daejeonensis]_x0001_KRG86748.1 5-methyltetrahydropteroyltriglutamate--homocysteine methyltransferase [Stenotrophomonas daejeonensis]	XP_005966092.1	PREDICTED: probable 5-methyltetrahydropteroyltriglutamate--homocysteine methyltransferase-like [Pantholops hodgsonii]	5.5e-205	3.5e-202	9.6e-180		8.9e-174		2.1e-175	4.3e-174	49.1	47.9	43.6		42.9		42.8	43.3	1000	758	593	0	25	0	37	54
62.0532	Hetgly.G000004899.t1	Eubacteria	WP_057640382.1	5-methyltetrahydropteroyltriglutamate--homocysteine S-methyltransferase [Stenotrophomonas daejeonensis]_x0001_KRG86748.1 5-methyltetrahydropteroyltriglutamate--homocysteine methyltransferase [Stenotrophomonas daejeonensis]	XP_005966092.1	PREDICTED: probable 5-methyltetrahydropteroyltriglutamate--homocysteine methyltransferase-like [Pantholops hodgsonii]	5.5e-205	3.5e-202	9.6e-180		8.9e-174		2.1e-175	4.3e-174	49.1	47.9	43.6		42.9		42.8	43.3	1000	758	593	0	25	0	37	54
58.0242	Hetgly.G000025786.t1	Plant	XP_015878005.1	PREDICTED: valine--tRNA ligase, mitochondrial 1 [Ziziphus jujuba]	XP_013083127.1	PREDICTED: valine--tRNA ligase-like isoform X2 [Biomphalaria glabrata]	7e-70	9.1e-52	1.2e-79	1.1e-76	2.6e-75	8.1e-24	3.2e-41	1.7e-40	35	41.1	37.3	49.3	49.3	32.7	30.5	32.8	1000	1000	721	197	1000	1	31	637
56.9107	Hetgly.G000001356.t1	Eubacteria	WP_024848435.1	isochorismatase [Aminobacter sp. J41]	ELU03504.1	hypothetical protein CAPTEDRAFT_191742 [Capitella teleta]	1.5e-64	0.00011	3.1e-32	9.2e-71	2.1e-69			2.2e-11	62.6	24.9	37.2	65.6	65.6			29	554	1	9	1	3	0	0	9
56.6483	Hetgly.G000008864.t1	Eubacteria	WP_024925852.1	MULTISPECIES: threonine aldolase [Mesorhizobium]_x0001_OCX23836.1 threonine aldolase [Mesorhizobium sp. UASWS1009]	XP_016987807.1	PREDICTED: low specificity L-threonine aldolase-like, partial [Drosophila rhopaloa]	3e-45	7e-40			1.2e-20		9.6e-10	2.5e-19	57.8	49.2			37.6		28.3	33.1	1000	31	0	0	4	0	10	2
56.6483	Hetgly.G000008870.t1	Eubacteria	WP_085420192.1	low specificity L-threonine aldolase [Rhizobium oryzae]_x0001_SMF05674.1 L-threonine aldolase [Rhizobium oryzae]	XP_016987807.1	PREDICTED: low specificity L-threonine aldolase-like, partial [Drosophila rhopaloa]	8e-46	1.1e-40			3.2e-21		1.4e-08	3.2e-19	56.6	49.2			39.2		25.9	33.9	1000	29	0	0	4	0	1	2
56.1295	Hetgly.G000012678.t1	Eubacteria	SMF05531.1	hypothetical protein SAMN06295900_102158 [Paraburkholderia caryophylli]			4.2e-25								33.2								4	0	0	0	0	0	0	0
56.0605	Hetgly.G000010754.t1	Eubacteria	WP_009330904.1	pectate lyase [Streptomyces ipomoeae]_x0001_EKX61962.1 pectate lyase [Streptomyces ipomoeae 91-03]			4.5e-25	3.6e-20		1.7e-65	4e-64				37.4	31.1		38.3	38.3				30	29	0	84	84	0	0	0
55.8969	Hetgly.G000022765.t1	Eubacteria	WP_009330904.1	pectate lyase [Streptomyces ipomoeae]_x0001_EKX61962.1 pectate lyase [Streptomyces ipomoeae 91-03]			5.3e-25	4.2e-20		2.6e-65	6e-64				37.4	31.1		35.9	35.9				30	29	0	84	84	0	0	0
55.2822	Hetgly.G000001822.t1	Eubacteria	OSP06866.1	hypothetical protein BWZ23_07765 [Streptomyces griseofuscus]			9.8e-25			4.9e-65	1.1e-63				46.2			77.8	77.8				11	0	0	113	107	0	0	0
55.2822	Hetgly.G000022293.t1	Eubacteria	OSP06866.1	hypothetical protein BWZ23_07765 [Streptomyces griseofuscus]			9.8e-25			4.9e-65	1.1e-63				46.2			77.8	77.8				11	0	0	113	107	0	0	0
53.9499	Hetgly.G000002734.t1	Eubacteria	KXK02057.1	putative dimethylargininase [Nitrospira sp. OLB3]	XP_018918224.1	PREDICTED: uncharacterized protein ZK1307.1-like [Bemisia tabaci]_x0001_XP_018918225.1 PREDICTED: uncharacterized protein ZK1307.1-like [Bemisia tabaci]	1.3e-54			4.4e-96	1e-94			3.4e-11	45.1			60.8	60.8			25.4	1000	0	0	80	84	0	0	6
53.3451	Hetgly.G000005810.t1	Eubacteria	WP_060603084.1	ABC transporter substrate-binding protein [Sinorhizobium sp. GW3]_x0001_KSV75570.1 ABC transporter substrate-binding protein [Sinorhizobium sp. GW3]			6.8e-24	4e-14							37.7	36.4							16	14	0	0	0	0	0	0
53.122	Hetgly.G000001916.t1	Fungal	EPZ31219.1	AARP2CN domain-containing protein [Rozella allomycis CSF55]	KYN32484.1	Ribosome biogenesis protein BMS1 like protein [Trachymyrmex septentrionalis]		3.4e-126	2.2e-73	1.3e-139	2.9e-138					36.8	38.3	37.1	37.1				0	841	328	84	860	0	0	0
51.8947	Hetgly.G000016831.t1	Fungal	KIJ49408.1	hypothetical protein M422DRAFT_27770 [Sphaerobolus stellatus SS14]			1.4e-14	2.9e-23	0.0002	2.3e-74	5.2e-73				28.2	32.7	27.6	46.4	46.4				3	14	1	10	10	0	0	0
51.7067	Hetgly.G000010750.t1	Eubacteria	WP_030611212.1	pectate lyase [Streptomyces sclerotialus]			3.5e-23	5.9e-21		7.9e-85	1.8e-83				35.4	33.5		44.2	44.2				6	30	0	88	87	0	0	0
51.7067	Hetgly.G000022761.t1	Eubacteria	WP_030611212.1	pectate lyase [Streptomyces sclerotialus]			3.5e-23	5.9e-21		7.9e-85	1.8e-83				35.4	33.5		44.2	44.2				6	30	0	88	87	0	0	0
51.0877	Hetgly.G000006676.t1	Fungal	KIJ49408.1	hypothetical protein M422DRAFT_27770 [Sphaerobolus stellatus SS14]			6.8e-14	6.5e-23	5.3e-05	5.5e-73	1.3e-71				28.4	31.5	37.3	46.4	46.4				2	14	1	10	10	0	0	0
50.8194	Hetgly.G000007021.t1	Eubacteria	WP_078878830.1	pectate lyase [Streptomyces sp. NRRL B-24720]			8.5e-23	1.2e-11		3.1e-90	7.2e-89				37.8	29		69.6	69.6				9	1	0	85	85	0	0	0
50.8194	Hetgly.G000007051.t1	Eubacteria	WP_078878830.1	pectate lyase [Streptomyces sp. NRRL B-24720]			8.5e-23	1.2e-11		3.1e-90	7.2e-89				37.8	29		69.6	69.6				9	1	0	85	85	0	0	0
49.4529	Hetgly.G000026020.t1	Eubacteria	OJY24017.1	bifunctional hydroxymethylpyrimidine kinase/phosphomethylpyrimidine kinase [Pandoraea sp. 64-18]	XP_022807717.1	uncharacterized protein LOC111344730 [Stylophora pistillata]	1.2e-49	2.9e-41	7.3e-41	8.9e-142	2e-140		5.6e-45	1.9e-38	49.6	42.5	40.9	99.6	99.6		46.3	40.6	1000	526	50	1	10	0	25	543
48.6262	Hetgly.G000028059.t1	Eubacteria	OJY24017.1	bifunctional hydroxymethylpyrimidine kinase/phosphomethylpyrimidine kinase [Pandoraea sp. 64-18]	XP_022807717.1	uncharacterized protein LOC111344730 [Stylophora pistillata]	1.6e-49	1.4e-40	9.5e-41	4e-142	9.2e-141		7.3e-45	1.9e-38	49.6	42.1	40.9	99.6	99.6		46.3	41	1000	526	50	1	10	0	25	543
48.259	Hetgly.G000002013.t1	Plant	XP_020596046.1	nuclear poly(A) polymerase 4-like [Phalaenopsis equestris]			1.5e-08	1.4e-20	1.1e-21						23.4	26.9	29.7						4	11	1	0	0	0	0	0
47.4868	Hetgly.G000014332.t2	Fungal	KIR82717.1	hypothetical protein I306_00162 [Cryptococcus gattii EJB2]	KOF65464.1	hypothetical protein OCBIM_22015442mg, partial [Octopus bimaculoides]		5e-25			0.00021					37.5			44.2				0	1	0	0	1	0	0	0
45.9717	Hetgly.G000028057.t1	Eubacteria	WP_077156790.1	hydroxyethylthiazole kinase [Burkholderia sp. KK1]_x0001_AQG98392.1 hydroxyethylthiazole kinase [Burkholderia sp. KK1]	XP_022803281.1	LOW QUALITY PROTEIN: hydroxyethylthiazole kinase-like [Stylophora pistillata]	5.2e-54	3.5e-40	5.7e-39	8.2e-149	1.9e-147			3.7e-32	50.4	44.1	41.2	98.6	98.6			38.7	1000	107	57	1	3	0	0	45
44.8305	Hetgly.G000029547.t1	Fungal	CEL06985.1	hypothetical protein ASPCAL10152 [Aspergillus calidoustus]	XP_008199699.1	PREDICTED: uncharacterized protein LOC103314736 [Tribolium castaneum]_x0001_XP_008199700.1 PREDICTED: uncharacterized protein LOC103314736 [Tribolium castaneum]_x0001_EFA10664.2 hypothetical protein TcasGA2_TC016301 [Tribolium castaneum]		7.8e-54		2.7e-44	6.1e-43					29.3		28.1	28.1				0	80	0	1	293	0	0	0
43.056	Hetgly.G000020742.t1	Eubacteria	WP_037698430.1	N-acetyltransferase [Streptomyces atratus]			2e-19	1.2e-14		2e-220	4.5e-219				36.7	31.6		99.8	99.8				235	7	0	1	1	0	0	0
43.0072	Hetgly.G000016876.t1	Eubacteria	WP_037698430.1	N-acetyltransferase [Streptomyces atratus]			2.1e-19	1.3e-14		8.1e-217	1.9e-215				36.7	31.6		95.5	95.5				235	7	0	1	1	0	0	0
42.2231	Hetgly.G000002966.t1	Fungal	ORX55310.1	hypothetical protein BCR36DRAFT_581346 [Piromyces finnis]				4.6e-19	4.3e-13							23.1	23.3						0	3	8	0	0	0	0	0
41.2642	Hetgly.G000020731.t1	Eubacteria	WP_037698430.1	N-acetyltransferase [Streptomyces atratus]			1.2e-18	3e-12		7.4e-155	1.7e-153				37	30.9		87.2	87.2				235	7	0	1	1	0	0	0
40.7046	Hetgly.G000016329.t1	Plant	OMO81849.1	Thaumatin [Corchorus capsularis]				1.3e-16	2.1e-18							31.8	29.7						0	7	19	0	0	0	0	0
40.2526	Hetgly.G000004271.t1	Fungal	Q95WA4.1	RecName: Full=Spore wall protein 2; Flags: Precursor_x0001_AAL27282.1 spore wall protein 2 precursor [Encephalitozoon intestinalis]	EAT44479.1	AAEL004164-PA, partial [Aedes aegypti]		3.3e-35	8.9e-05	8.7e-63	2e-61					32.9	32.5	53	53				0	1	2	64	217	0	0	0
40.2228	Hetgly.G000026663.t1	Plant	XP_001771355.1	predicted protein [Physcomitrella patens]_x0001_PNR50603.1 hypothetical protein PHYPA_009789 [Physcomitrella patens]			1.7e-15	3.1e-15	3.4e-18	1.6e-99	3.8e-98				41.3	34	32.2	53.2	53.2				54	109	143	140	139	0	0	0
39.5747	Hetgly.G000017361.t1	Eubacteria	WP_085464124.1	mannitol dehydrogenase [Mesorhizobium australicum]_x0001_SMH38871.1 mannitol 2-dehydrogenase [Mesorhizobium australicum]	XP_005973125.1	PREDICTED: mannitol 2-dehydrogenase-like [Pantholops hodgsonii]	1.3e-175	3.1e-106	1.9e-67	1.9e-82	2e-158	4.3e-55		7.2e-61	60	41	33.5	42.1	58.1	29.4		31.4	1000	198	4	1	23	2	0	1
39.3303	Hetgly.G000013430.t1	Fungal	OAQ22220.1	FAD-binding domain-containing protein [Mortierella elongata AG-77]				8.3e-18								26.8							0	1	0	0	0	0	0	0
39.3118	Hetgly.G000000284.t1	Eubacteria	WP_013676949.1	sulfurtransferase [Pseudonocardia dioxanivorans]_x0001_AEA27043.1 3-mercaptopyruvate sulfurtransferase [Pseudonocardia dioxanivorans CB1190]	ELU11685.1	hypothetical protein CAPTEDRAFT_179508 [Capitella teleta]	9.3e-23	2.1e-12		5.7e-53	1.3e-51	0.00061		7.5e-13	31.1	27.6		37.8	37.8	46.7		27.6	709	6	0	72	73	1	0	19
38.7385	Hetgly.G000027548.t1	Fungal	XP_013347235.1	hypothetical protein AUEXF2481DRAFT_1923 [Aureobasidium subglaciale EXF-2481]_x0001_KEQ99106.1 hypothetical protein AUEXF2481DRAFT_1923 [Aureobasidium subglaciale EXF-2481]			6.3e-10	1.5e-17							48.6	46.8							1	2	0	0	0	0	0	0
38.7021	Hetgly.G000006761.t1	Fungal	XP_016613201.1	hypothetical protein SPPG_00830 [Spizellomyces punctatus DAOM BR117]_x0001_KND05162.1 hypothetical protein SPPG_00830 [Spizellomyces punctatus DAOM BR117]	ELU01782.1	hypothetical protein CAPTEDRAFT_172295 [Capitella teleta]	2.6e-51	4.2e-60	2.6e-58	1.4e-135	3.3e-134				39.5	39.2	41.7	62.3	62.3				166	159	72	60	68	0	0	0
38.6739	Hetgly.G000009570.t1	Eubacteria	WP_009604596.1	sulfurtransferase [SAR116 cluster alpha proteobacterium HIMB100]_x0001_EHI49046.1 rhodanese-related sulfurtransferase [SAR116 cluster alpha proteobacterium HIMB100]			1.6e-17	2.6e-10	5.1e-10	3.4e-48	7.7e-47			2.4e-14	30.2	25.9	27.3	38.4	38.4			28	29	57	1	53	53	0	0	3
38.2454	Hetgly.G000011844.t1	Eubacteria	WP_024019368.1	hypothetical protein [Sphingobium sp. C100]_x0001_ETI64243.1 hypothetical protein C100_08485 [Sphingobium sp. C100]	XP_020899001.1	uncharacterized protein LOC110237729 [Exaiptasia pallida]	1.4e-23		6.4e-10		5.7e-07				43.2		34.3		32.3				116	0	1	0	2	0	0	0
37.9247	Hetgly.G000021589.t1	Eubacteria	SEE18830.1	cyanate lyase [Paraburkholderia caballeronis]_x0001_SEL96270.1 cyanate lyase [Paraburkholderia caballeronis]	XP_019490711.1	PREDICTED: uncharacterized protein LOC109378909 [Hipposideros armiger]	4.4e-45	8.3e-26	2.1e-41	1e-45	2.3e-44			2e-25	61.6	38.7	57	61.5	61.5			42.1	1000	210	140	23	32	0	0	11
37.9061	Hetgly.G000002964.t1	Fungal	ORX55310.1	hypothetical protein BCR36DRAFT_581346 [Piromyces finnis]	XP_017061575.1	PREDICTED: stress response protein NST1 isoform X1 [Drosophila ficusphila]		1e-20	1.4e-18		0.00029					24.3	22.3		30.8				0	3	5	0	1	0	0	0
37.4212	Hetgly.G000004419.t1	Eubacteria	KIX76697.1	hypothetical protein SF23_15955 [Streptomyces sp. MBRL 10]			5.6e-17			1.3e-41	2.9e-40				42.9			58.5	58.5				1	0	0	468	466	0	0	0
37.0898	Hetgly.G000026503.t1	Eubacteria	KIX76697.1	hypothetical protein SF23_15955 [Streptomyces sp. MBRL 10]			7.8e-17			2.1e-31	4.9e-30				42			53.6	53.6				1	0	0	481	470	0	0	0
36.7078	Hetgly.G000002962.t1	Plant	XP_021848164.1	uncharacterized protein LOC110787829 [Spinacia oleracea]	XP_017348867.1	PREDICTED: golgin subfamily A member 6-like protein 22 isoform X2 [Ictalurus punctatus]		2.4e-14	7.2e-20		0.00063					20.5	25.1		34.1				0	3	11	0	11	0	0	0
36.0792	Hetgly.G000006960.t1	Eubacteria	WP_084003756.1	pantoate--beta-alanine ligase [Agromyces aureus]	XP_020804232.1	uncharacterized protein LOC110180898 [Drosophila serrata]	1.8e-58	8e-49	2.2e-42	2e-183	4.6e-182		2.7e-41	2.5e-40	44.5	39.9	35.6	99.7	99.7		35.5	35.7	1000	383	185	1	14	0	17	1
35.5684	Hetgly.G000029545.t1	Eubacteria	WP_082118945.1	hypothetical protein [Pragia fontium]	OCA32713.1	hypothetical protein XENTR_v90017201mg [Xenopus tropicalis]	1.5e-29				4.2e-14	7.6e-11		5.9e-06	67.7				35.1	54.8		37.6	207	0	0	0	2	3	0	1
35.5157	Hetgly.G000028654.t1	Fungal	CEL06985.1	hypothetical protein ASPCAL10152 [Aspergillus calidoustus]	KRT81129.1	50S ribosome-binding GTPase [Oryctes borbonicus]		6.4e-60		8.5e-47	2e-45					28.8		29.3	29.3				0	81	0	1	183	0	0	0
35.2801	Hetgly.G000026018.t1	Eubacteria	WP_077156790.1	hydroxyethylthiazole kinase [Burkholderia sp. KK1]_x0001_AQG98392.1 hydroxyethylthiazole kinase [Burkholderia sp. KK1]	XP_011504080.1	PREDICTED: hydroxyethylthiazole kinase-like [Ceratosolen solmsi marchali]	8.1e-55	3.2e-41	4.4e-39	1.1e-148	2.5e-147			8.4e-32	51.1	44.8	41.6	98.6	98.6			38.7	1000	86	57	1	4	0	0	44
34.9835	Hetgly.G000006620.t2	Fungal	KNE62584.1	hypothetical protein AMAG_07787 [Allomyces macrogynus ATCC 38327]	ELU10879.1	hypothetical protein CAPTEDRAFT_155750 [Capitella teleta]	1.2e-32	2.5e-49	1.5e-45	3e-141	6.9e-140	3.5e-22			32.3	34.1	34.7	51.2	51.2	30.4			1000	207	222	73	1000	1	0	0
34.9696	Hetgly.G000006620.t1	Fungal	KNE62584.1	hypothetical protein AMAG_07787 [Allomyces macrogynus ATCC 38327]	ELU10879.1	hypothetical protein CAPTEDRAFT_155750 [Capitella teleta]	1.2e-32	2.6e-49	1.5e-45	8.1e-134	1.8e-132	3.6e-22			32.3	34.1	34.7	50.3	50.3	30.4			1000	207	222	72	1000	1	0	0
34.8813	Hetgly.G000027394.t1	Eubacteria	OLE28210.1	1-aminocyclopropane-1-carboxylate deaminase [Actinobacteria bacterium 13_1_20CM_3_71_11]			7.1e-16		6.8e-13	1.5e-22	3.4e-21				24.9		25.2	29.3	29.3				2	0	5	1	1	0	0	0
34.4518	Hetgly.G000005795.t1	Eubacteria	ODT06455.1	mannitol dehydrogenase [Mesorhizobium sp. SCN 65-20]	XP_005973125.1	PREDICTED: mannitol 2-dehydrogenase-like [Pantholops hodgsonii]	1.2e-68	1e-14			1.1e-53				60.5	30.7			52				1000	1	0	0	2	0	0	0
34.4296	Hetgly.G000005405.t1	Fungal	KZS87255.1	P-loop containing nucleoside triphosphate hydrolase protein [Sistotremastrum niveocremeum HHB9708]	XP_016924422.1	PREDICTED: elongation factor-like GTPase 1 [Drosophila suzukii]	1.4e-23	2.9e-107	1.9e-99	1.6e-225	3.7e-224	2e-15	9e-21	4.6e-39	48.1	30.6	33.5	48	48	36.9	38	40.2	1000	1000	1000	351	1000	2	18	1000
33.315	Hetgly.G000015461.t1	Eubacteria	KIX76697.1	hypothetical protein SF23_15955 [Streptomyces sp. MBRL 10]			3.4e-15			9.5e-43	2.2e-41				46.5			59.6	59.6				1	0	0	526	520	0	0	0
33.1525	Hetgly.G000028946.t1	Fungal	XP_009847281.1	hypothetical protein NEUTE1DRAFT_57335 [Neurospora tetrasperma FGSC 2508]_x0001_EGO60672.1 hypothetical protein NEUTE1DRAFT_57335 [Neurospora tetrasperma FGSC 2508]_x0001_EGZ75346.1 SPRY-domain-containing protein [Neurospora tetrasperma FGSC 2509]				4e-15	3e-11	1.4e-63	3.3e-62					29.1	32.2	65.8	65.8				0	20	38	11	11	0	0	0
33.0572	Hetgly.G000015462.t1	Eubacteria	KIX76697.1	hypothetical protein SF23_15955 [Streptomyces sp. MBRL 10]			4.4e-15			4.4e-64	1e-62				46.5			77.2	77.2				1	0	0	495	493	0	0	0
33.0572	Hetgly.G000020835.t1	Eubacteria	KIX76697.1	hypothetical protein SF23_15955 [Streptomyces sp. MBRL 10]			4.4e-15			1.2e-42	2.8e-41				46.5			58.9	58.9				1	0	0	526	519	0	0	0
32.9495	Hetgly.G000003960.t1	Eubacteria	WP_065625179.1	hypothetical protein, partial [Salmonella enterica]_x0001_OCI23443.1 hypothetical protein BBP15_23010, partial [Salmonella enterica subsp. enterica serovar Enteritidis]			4.9e-15	2.9e-05							43.4	49.3							1	1	0	0	0	0	0	0
32.9495	Hetgly.G000004904.t1	Eubacteria	WP_065625179.1	hypothetical protein, partial [Salmonella enterica]_x0001_OCI23443.1 hypothetical protein BBP15_23010, partial [Salmonella enterica subsp. enterica serovar Enteritidis]			4.9e-15	2.9e-05							43.4	49.3							1	1	0	0	0	0	0	0
32.8711	Hetgly.G000028133.t1	Plant	XP_021970020.1	probable feruloyl esterase A isoform X2 [Helianthus annuus]			1.1e-08	3.7e-12	5.3e-15	1.5e-91	3.4e-90				36	41.6	28.5	53.2	53.2				10	94	119	131	128	0	0	0
32.8423	Hetgly.G000008775.t1	Eubacteria	SDN51978.1	D-ribulokinase [Aureimonas jatrophae]	ERL96135.1	hypothetical protein D910_01151 [Dendroctonus ponderosae]	1.2e-126	7.1e-98	8.3e-95		2.2e-112		1e-85	1.5e-29	45.1	36.5	37.1		43.8		34.6	25.3	1000	357	118	0	836	0	16	6
32.7983	Hetgly.G000020834.t1	Eubacteria	KIX76697.1	hypothetical protein SF23_15955 [Streptomyces sp. MBRL 10]			5.7e-15			4.4e-64	1e-62				46.5			77.2	77.2				1	0	0	492	490	0	0	0
32.6825	Hetgly.G000027652.t1	Fungal	XP_009847281.1	hypothetical protein NEUTE1DRAFT_57335 [Neurospora tetrasperma FGSC 2508]_x0001_EGO60672.1 hypothetical protein NEUTE1DRAFT_57335 [Neurospora tetrasperma FGSC 2508]_x0001_EGZ75346.1 SPRY-domain-containing protein [Neurospora tetrasperma FGSC 2509]				6.4e-15	8.3e-11	5.6e-78	1.3e-76					29.1	32.1	69	69				0	20	59	12	11	0	0	0
32.0166	Hetgly.G000009985.t1	Fungal	KDE04858.1	hypothetical protein MVLG_04718 [Microbotryum lychnidis-dioicae p1A1 Lamole]	XP_004580839.1	PREDICTED: protein FAN [Ochotona princeps]		7.1e-18		4.2e-45	9.7e-44					25.5		32	32				0	86	0	2	7	0	0	0
30.6808	Hetgly.G000009602.t1	Fungal	XP_002172093.1	thiazole biosynthetic enzyme [Schizosaccharomyces japonicus yFS275]_x0001_EEB05800.1 thiazole biosynthetic enzyme [Schizosaccharomyces japonicus yFS275]	XP_019577991.1	PREDICTED: thiamine thiazole synthase, chloroplastic [Rhinolophus sinicus]	8.8e-80	1.8e-91	2.6e-86	3.1e-182	7e-181			4.8e-42	58.6	63	61.2	99.7	99.7			40.5	148	599	345	2	4	0	0	122
30.4444	Hetgly.G000019786.t1	Eubacteria	WP_075422663.1	MFS transporter [Bacillus megaterium]_x0001_OLO25702.1 MFS transporter [Bacillus megaterium]	XP_011474066.2	proton myo-inositol cotransporter-like [Oryzias latipes]	1.5e-32	6.6e-23	2.8e-22	3.2e-20	2.5e-19			3.1e-23	41.6	31.7	33.8	34.7	32.7			30.3	1000	1000	394	57	948	0	0	34
30.2903	Hetgly.G000022333.t1	Fungal	XP_009847281.1	hypothetical protein NEUTE1DRAFT_57335 [Neurospora tetrasperma FGSC 2508]_x0001_EGO60672.1 hypothetical protein NEUTE1DRAFT_57335 [Neurospora tetrasperma FGSC 2508]_x0001_EGZ75346.1 SPRY-domain-containing protein [Neurospora tetrasperma FGSC 2509]				7e-14	6.9e-10	3.1e-44	7e-43					31.7	30.2	51.8	51.8				0	22	3	12	12	0	0	0
30.2483	Hetgly.G000022330.t1	Fungal	XP_009847281.1	hypothetical protein NEUTE1DRAFT_57335 [Neurospora tetrasperma FGSC 2508]_x0001_EGO60672.1 hypothetical protein NEUTE1DRAFT_57335 [Neurospora tetrasperma FGSC 2508]_x0001_EGZ75346.1 SPRY-domain-containing protein [Neurospora tetrasperma FGSC 2509]				7.3e-14	7.2e-10	3.2e-44	7.4e-43					31.7	30.2	51.8	51.8				0	22	3	12	12	0	0	0
29.873	Hetgly.G000005543.t1	Fungal	XP_958567.2	nuclear condensin complex subunit Smc4 [Neurospora crassa OR74A]_x0001_EAA29331.2 nuclear condensin complex subunit Smc4 [Neurospora crassa OR74A]_x0001_KHE86193.1 hypothetical protein GE21DRAFT_9754 [Neurospora crassa]	XP_012794711.1	Structural maintenance of chromosomes protein 4 [Schistosoma haematobium]_x0001_KGB34951.1 Structural maintenance of chromosomes protein 4 [Schistosoma haematobium]	2.9e-39	1.7e-175	9.1e-133	2.5e-201	5.7e-200			2.3e-45	24	33.9	42.5	41.7	41.7			24.8	1000	991	688	228	1000	0	0	573
29.7513	Hetgly.G000019071.t1	Fungal	XP_009847281.1	hypothetical protein NEUTE1DRAFT_57335 [Neurospora tetrasperma FGSC 2508]_x0001_EGO60672.1 hypothetical protein NEUTE1DRAFT_57335 [Neurospora tetrasperma FGSC 2508]_x0001_EGZ75346.1 SPRY-domain-containing protein [Neurospora tetrasperma FGSC 2509]				1.2e-13	1.6e-09	4.8e-53	1.1e-51					34.2	33.9	59.2	59.2				0	5	4	8	8	0	0	0
29.4014	Hetgly.G000005558.t1	Eubacteria	SFC66703.1	CubicO group peptidase, beta-lactamase class C family [Parapedobacter composti]	XP_006220108.1	PREDICTED: 60S ribosomal protein L26 [Vicugna pacos]	6.3e-65	1.9e-51	2.1e-43	1.2e-234	2.8e-233			2.5e-25	41.3	34.4	65.2	56.3	56.3			33.3	1000	713	309	93	835	0	0	362
29.2405	Hetgly.G000015367.t1	Fungal	KPA44103.1	spry protein [Fusarium langsethiae]				2e-13	2.4e-07	2.6e-16	6e-15					35.2	27.5	32.6	32.6				0	15	18	5	5	0	0	0
29.1451	Hetgly.G000003960.t2	Eubacteria	WP_065625179.1	hypothetical protein, partial [Salmonella enterica]_x0001_OCI23443.1 hypothetical protein BBP15_23010, partial [Salmonella enterica subsp. enterica serovar Enteritidis]			2.2e-13								44.2								1	0	0	0	0	0	0	0
29.1451	Hetgly.G000004904.t2	Eubacteria	WP_065625179.1	hypothetical protein, partial [Salmonella enterica]_x0001_OCI23443.1 hypothetical protein BBP15_23010, partial [Salmonella enterica subsp. enterica serovar Enteritidis]			2.2e-13								44.2								1	0	0	0	0	0	0	0
29.1007	Hetgly.G000014573.t1	Fungal	ESA03291.1	hypothetical protein GLOINDRAFT_242838 [Rhizophagus irregularis DAOM 181602]	XP_002426005.1	conserved hypothetical protein [Pediculus humanus corporis]_x0001_EEB13267.1 conserved hypothetical protein [Pediculus humanus corporis]		4.6e-103	9.3e-52	1.3e-111	2.9e-110					27.6	35.5	31.3	31.3				0	200	3	16	525	0	0	0
29.1007	Hetgly.G000014573.t2	Fungal	ESA03291.1	hypothetical protein GLOINDRAFT_242838 [Rhizophagus irregularis DAOM 181602]	XP_002426005.1	conserved hypothetical protein [Pediculus humanus corporis]_x0001_EEB13267.1 conserved hypothetical protein [Pediculus humanus corporis]		4.6e-103	9.3e-52	1.3e-111	2.9e-110					27.6	35.5	31.3	31.3				0	200	3	16	525	0	0	0
29.0581	Hetgly.G000005826.t1	Eubacteria	WP_082115452.1	ABC transporter substrate-binding protein [Lechevalieria aerocolonigenes]			2.4e-13	0.00062							46.7	33							15	2	0	0	0	0	0	0
28.6527	Hetgly.G000028887.t1	Eubacteria	WP_054288215.1	lipase [Kibdelosporangium phytohabitans]_x0001_ALG06239.1 lipase [Kibdelosporangium phytohabitans]			3.6e-13	1.6e-11	1.4e-11	8.6e-88	2e-86				37.5	33	30.2	50.6	50.6				40	99	116	139	137	0	0	0
28.6426	Hetgly.G000005679.t1	Eubacteria	WP_059582873.1	MULTISPECIES: poly-gamma-glutamate biosynthesis protein [pseudomallei group]_x0001_KVG42031.1 poly-gamma-glutamate biosynthesis protein [Burkholderia sp. MSMB0265]_x0001_KVG89846.1 poly-gamma-glutamate biosynthesis protein [Burkholderia sp. MSMB2040]_x0001_KVG93606.1 poly	KXJ11887.1	putative polyglutamine synthesis accessory protein [Exaiptasia pallida]	1.2e-107	3e-43	7.1e-57	2.1e-119	4.8e-118	8.1e-89		2.3e-81	52.4	32.6	47.3	58.3	58.3	47.6		42.8	1000	71	6	15	42	1	0	38
28.6426	Hetgly.G000005679.t2	Eubacteria	WP_059582873.1	MULTISPECIES: poly-gamma-glutamate biosynthesis protein [pseudomallei group]_x0001_KVG42031.1 poly-gamma-glutamate biosynthesis protein [Burkholderia sp. MSMB0265]_x0001_KVG89846.1 poly-gamma-glutamate biosynthesis protein [Burkholderia sp. MSMB2040]_x0001_KVG93606.1 poly	KXJ11887.1	putative polyglutamine synthesis accessory protein [Exaiptasia pallida]	1.2e-107	3e-43	7e-57	2e-119	4.7e-118	8e-89		2.2e-81	52.4	32.6	47.3	58.3	58.3	47.6		42.8	1000	71	6	15	42	1	0	38
28.6343	Hetgly.G000029284.t1	Eubacteria	SCZ29800.1	mannitol 2-dehydrogenase [Afifella marina DSM 2698]	XP_005973125.1	PREDICTED: mannitol 2-dehydrogenase-like [Pantholops hodgsonii]	2.2e-172	4.8e-104	1.5e-74	7.5e-76	6e-160	9.5e-52	3.5e-83	2.1e-57	60	41.6	33.8	39.2	57.9	30.9	36.1	30.6	1000	186	4	1	23	2	1	1
28.6067	Hetgly.G000006370.t1	Eubacteria	WP_040707344.1	malonyl-CoA synthase [Oceanibaculum indicum]	XP_005964252.1	PREDICTED: malonate--CoA ligase-like [Pantholops hodgsonii]	4.9e-114	1.8e-50	4e-62	2.6e-135	5.9e-134	4.8e-22	9.7e-20	1.7e-57	46.3	31	35.1	49.1	49.1	28.3	23.3	30.2	1000	1000	1000	190	1000	1	23	772
28.5226	Hetgly.G000022626.t1	Virus	AFH08729.1	polyprotein [Chize virus]						0.00021		4.1e-13						26.1		25.3			0	0	0	1	0	21	0	0
28.357	Hetgly.G000029283.t1	Eubacteria	SCZ29800.1	mannitol 2-dehydrogenase [Afifella marina DSM 2698]	XP_005973125.1	PREDICTED: mannitol 2-dehydrogenase-like [Pantholops hodgsonii]	1.5e-160	1.8e-95	1.6e-63	1.1e-66	3.1e-148	1.8e-42	2.9e-74	1.3e-48	58.1	37.2	32.2	36.7	55.7	29.4	34.2	28.7	1000	186	4	1	23	2	1	1
28.3444	Hetgly.G000002637.t1	Eubacteria	WP_065625179.1	hypothetical protein, partial [Salmonella enterica]_x0001_OCI23443.1 hypothetical protein BBP15_23010, partial [Salmonella enterica subsp. enterica serovar Enteritidis]			4.9e-13								43.1								2	0	0	0	0	0	0	0
28.2567	Hetgly.G000018511.t1	Fungal	KDQ59997.1	hypothetical protein JAAARDRAFT_125682 [Jaapia argillacea MUCL 33604]	XP_015515519.1	PREDICTED: putative helicase MOV-10 [Neodiprion lecontei]	6e-05	2.3e-18	1.7e-09	4.2e-15	9.6e-14			1.3e-08	23.5	26.6	26.6	26.3	26.3			24.6	1	18	3	25	22	0	0	1
28.0946	Hetgly.G000003305.t1	Eubacteria	WP_011583090.1	sorbitol dehydrogenase [Chelativorans sp. BNC1]_x0001_ABG65149.1 short-chain dehydrogenase/reductase SDR [Chelativorans sp. BNC1]	XP_005968614.1	PREDICTED: 3-oxoacyl-[acyl-carrier-protein] reductase, chloroplastic-like [Pantholops hodgsonii]	3.9e-83	6.2e-34	2.7e-30	1.5e-22	6.2e-71		2.6e-37	1.2e-43	63.7	31.7	35.8	30	56.4		35.6	40.8	1000	1000	1000	124	1000	0	36	726
27.7144	Hetgly.G000017109.t1	Fungal	XP_009847281.1	hypothetical protein NEUTE1DRAFT_57335 [Neurospora tetrasperma FGSC 2508]_x0001_EGO60672.1 hypothetical protein NEUTE1DRAFT_57335 [Neurospora tetrasperma FGSC 2508]_x0001_EGZ75346.1 SPRY-domain-containing protein [Neurospora tetrasperma FGSC 2509]				9.2e-13	7.7e-08	7e-80	1.6e-78					41.9	29.4	79.9	79.9				0	4	68	2	2	0	0	0
27.2002	Hetgly.G000027241.t1	Fungal	SHO78215.1	Similar to S.cerevisiae protein SEC16 (COPII vesicle coat protein required for ER transport vesicle budding) [Malassezia sympodialis ATCC 42132]	XP_018006977.1	PREDICTED: A-kinase anchor protein 5-like [Hyalella azteca]	3.6e-08	2e-20			1.3e-08				41.3	35.2			29.1				3	2	0	0	3	0	0	0
27.161	Hetgly.G000001353.t1	Eubacteria	WP_033797354.1	RNA 2'-phosphotransferase [Bacillus mycoides]			1.6e-12			0.0004				1.6e-05	41.7			33.3				34.5	199	0	0	1	0	0	0	6
27.161	Hetgly.G000003322.t1	Eubacteria	WP_030116367.1	MULTISPECIES: hypothetical protein [Streptomyces]_x0001_KOU48314.1 hypothetical protein ADK56_22375 [Streptomyces sp. MMG1522]_x0001_ARF64607.1 hypothetical protein B1H20_26840 [Streptomyces violaceoruber]			1.6e-12	6e-10							34.6	34.9							70	9	0	0	0	0	0	0
27.0432	Hetgly.G000021232.t1	Plant	PNW78718.1	hypothetical protein CHLRE_09g387801v5 [Chlamydomonas reinhardtii]				4e-08	1.8e-12	4.4e-74	1e-72					32.1	35.1	75.8	75.8				0	2	8	5	5	0	0	0
26.9892	Hetgly.G000012426.t1	Eubacteria	WP_006439365.1	hypothetical protein [[Clostridium] hiranonis]_x0001_EEA85901.1 hypothetical protein CLOHIR_00443 [[Clostridium] hiranonis DSM 13275]			1.9e-12			1.7e-17	3.8e-16				39.2			33.2	33.2				1	0	0	1	1	0	0	0
26.9892	Hetgly.G000012445.t1	Eubacteria	WP_006439365.1	hypothetical protein [[Clostridium] hiranonis]_x0001_EEA85901.1 hypothetical protein CLOHIR_00443 [[Clostridium] hiranonis DSM 13275]			1.9e-12			6.3e-17	1.5e-15				39.2			32.8	32.8				1	0	0	1	1	0	0	0
26.9892	Hetgly.G000022558.t1	Eubacteria	WP_006439365.1	hypothetical protein [[Clostridium] hiranonis]_x0001_EEA85901.1 hypothetical protein CLOHIR_00443 [[Clostridium] hiranonis DSM 13275]			1.9e-12			6.3e-17	1.5e-15				39.2			32.8	32.8				1	0	0	1	1	0	0	0
26.9235	Hetgly.G000000545.t1	Fungal	ORX64920.1	hypothetical protein DL89DRAFT_204181, partial [Linderina pennispora]	KPM04695.1	SET and MYND domain-containing protein [Sarcoptes scabiei]	4e-06	1.4e-28		5.2e-87	1.2e-85				24	24.6		62.2	62.2				1	1	0	46	48	0	0	0
26.6881	Hetgly.G000008979.t1	Fungal	GBC21906.1	retrotransposable element [Rhizophagus irregularis DAOM 181602]	AAM11674.1	pol protein [Drosophila melanogaster]	1.1e-56	9.5e-70	2.8e-57	3.3e-65	7.7e-64	4.5e-51			39.2	44.2	39.6	38.8	38.8	36.2			30	1000	1000	370	1000	399	0	0
26.6378	Hetgly.G000000772.t1	Eubacteria	OJW12907.1	amidinotransferase, partial [Planctomycetales bacterium 71-10]			2.7e-12			5e-23	1.1e-21				36			48.3	48.3				10	0	0	39	36	0	0	0
26.296	Hetgly.G000010027.t1	Plant	XP_016173825.1	uncharacterized protein LOC107616376 [Arachis ipaensis]	ODM86919.1	ATP-dependent DNA helicase pif1 [Orchesella cincta]	7e-13	1e-22	7.6e-38	1.1e-27	2e-26	6e-18			27.8	39.6	35.4	29.7	30.4	34.7			132	80	533	90	486	2	0	0
26.2912	Hetgly.G000003319.t1	Plant	XP_012841028.1	PREDICTED: uncharacterized protein LOC105961341 [Erythranthe guttata]	XP_011859152.1	PREDICTED: uncharacterized protein LOC105556668 [Vollenhovia emeryi]		1.3e-31	2.1e-43	1.7e-31	5.5e-32					30.6	24.7	31.2	32.9				0	27	268	11	57	0	0	0
26.2301	Hetgly.G000027139.t1	Eubacteria	WP_014762871.1	glycosyl transferase [Sinorhizobium fredii]_x0001_AFL50701.1 putative sugar transferase [Sinorhizobium fredii USDA 257]	GAU92810.1	hypothetical protein RvY_04843 [Ramazzottius varieornatus]	6.9e-60	3.9e-45		1.5e-15	1.7e-48			4.8e-41	40.6	33.2		37.6	36.5			31.8	1000	4	0	1	2	0	0	128
26.1494	Hetgly.G000017380.t1	Fungal	KIO24791.1	hypothetical protein M407DRAFT_212044 [Tulasnella calospora MUT 4182]				4.4e-12	3e-09	9.9e-39	2.3e-37					30.1	30.4	47.9	47.9				0	14	10	182	182	0	0	0
26.105	Hetgly.G000011825.t1	Fungal	KIO24791.1	hypothetical protein M407DRAFT_212044 [Tulasnella calospora MUT 4182]				4.6e-12	1.9e-06	8.9e-22	2e-20					36.1	31.6	36.8	36.8				0	4	5	8	7	0	0	0
26.0624	Hetgly.G000029758.t1	Fungal	OOO08264.1	hypothetical protein OAory_01047640 [Aspergillus oryzae]			3e-08	4.8e-12							41	35.2							1	5	0	0	0	0	0	0
25.9824	Hetgly.G000011813.t1	Fungal	KIO24791.1	hypothetical protein M407DRAFT_212044 [Tulasnella calospora MUT 4182]				5.2e-12	2.2e-06	1e-21	2.3e-20					36.1	31.6	36.8	36.8				0	4	6	8	7	0	0	0
25.6767	Hetgly.G000008312.t1	Eubacteria	WP_012061813.1	glycosyl transferase [Sinorhizobium medicae]_x0001_YP_001313616.1 group 1 glycosyl transferase (plasmid) [Sinorhizobium medicae WSM419]_x0001_ABR63683.1 glycosyl transferase group 1 (plasmid) [Sinorhizobium medicae WSM419]	GAU92810.1	hypothetical protein RvY_04843 [Ramazzottius varieornatus]	4.8e-59	5.5e-45		3.9e-17	6.8e-48			3.9e-41	42.2	33.1		31.2	35.5			31.8	1000	4	0	1	2	0	0	128
25.5898	Hetgly.G000016497.t1	Eubacteria	KIX76697.1	hypothetical protein SF23_15955 [Streptomyces sp. MBRL 10]			7.7e-12			2.3e-57	5.3e-56				44.6			87.6	87.6				1	0	0	600	595	0	0	0
25.5898	Hetgly.G000027461.t1	Eubacteria	KIX76697.1	hypothetical protein SF23_15955 [Streptomyces sp. MBRL 10]			7.7e-12			2.3e-57	5.3e-56				44.6			87.6	87.6				1	0	0	601	595	0	0	0
25.2331	Hetgly.G000019084.t1	Fungal	PHH50287.1	hypothetical protein CFIMG_005387RA [Ceratocystis fimbriata CBS 114723]				1.1e-11	3.4e-09	8.3e-50	1.9e-48					28.8	35.4	25.3	25.3				0	11	53	20	20	0	0	0
25.1461	Hetgly.G000019016.t1	Plant	XP_021983396.1	gibberellin-regulated protein 14-like [Helianthus annuus]_x0001_OTG15947.1 putative gibberellin regulated protein [Helianthus annuus]					1.2e-11								57.8						0	0	5	0	0	0	0	0
25.1461	Hetgly.G000022530.t1	Eubacteria	WP_034837865.1	hypothetical protein [Endozoicomonas numazuensis]_x0001_KEQ17511.1 hypothetical protein GZ78_17295 [Endozoicomonas numazuensis]			1.2e-11								25.9								1	0	0	0	0	0	0	0
24.923	Hetgly.G000000148.t1	Fungal	ORX70394.1	ERG4/ERG24 ergosterol biosynthesis protein [Basidiobolus meristosporus CBS 931.73]				1.5e-11		3.1e-55	7.1e-54					28.4		34.7	34.7				0	1	0	23	23	0	0	0
24.8584	Hetgly.G000028154.t1	Eubacteria	WP_051742054.1	MULTISPECIES: hypothetical protein [Streptomycetaceae]			1.6e-11			4.3e-85	9.8e-84				37.2			95	95				57	0	0	146	146	0	0	0
24.7978	Hetgly.G000021236.t1	Plant	PNW78718.1	hypothetical protein CHLRE_09g387801v5 [Chlamydomonas reinhardtii]					1.7e-11	3e-63	6.9e-62						33.6	76.9	76.9				0	0	36	5	5	0	0	0
24.6353	Hetgly.G000025747.t1	Eubacteria	WP_070580719.1	MULTISPECIES: hypothetical protein [Staphylococcus]_x0001_OFS55456.1 hypothetical protein HMPREF2862_07810 [Staphylococcus sp. HMSC065C09]_x0001_OHQ10527.1 hypothetical protein HMPREF2664_04435 [Staphylococcus sp. HMSC064E03]			2e-11	2.1e-06							27.5	32.6							32	4	0	0	0	0	0	0
24.5989	Hetgly.G000001959.t1	Eubacteria	WP_068879603.1	OHCU decarboxylase [Paramesorhizobium deserti]_x0001_KXF78333.1 OHCU decarboxylase [Paramesorhizobium deserti]	XP_018028536.1	PREDICTED: N-carbamoyl-L-amino acid hydrolase-like [Hyalella azteca]	5.6e-30				2.7e-19			4.3e-26	47.4				41.9			41.3	1000	0	0	0	25	0	0	22
24.4594	Hetgly.G000012020.t1	Plant	XP_002946965.1	hypothetical protein VOLCADRAFT_79370 [Volvox carteri f. nagariensis]_x0001_EFJ52191.1 hypothetical protein VOLCADRAFT_79370 [Volvox carteri f. nagariensis]	XP_019577847.1	PREDICTED: bifunctional L-3-cyanoalanine synthase/cysteine synthase D2 [Rhinolophus sinicus]	2.5e-84	6.6e-67	3.1e-89	3.6e-103	8.2e-102		5.2e-64	9.5e-80	55.3	45.5	55.4	59.4	59.4		44.7	52.5	1000	1000	1000	145	1000	0	38	577
24.2298	Hetgly.G000025746.t1	Eubacteria	WP_027275020.1	hypothetical protein [Leminorella grimontii]_x0001_KFC94938.1 COG3236 family protein [Leminorella grimontii ATCC 33999 = DSM 5078]			3e-11	2.8e-07							35.9	33.3							32	4	0	0	0	0	0	0
24.0647	Hetgly.G000027208.t1	Eubacteria	WP_066078123.1	ABC transporter substrate-binding protein [Bergeriella denitrificans]	XP_021946944.1	uncharacterized protein LOC110844923 [Folsomia candida]	9.2e-76	3.1e-53			2.6e-65			7.2e-08	45.1	40.9			41.7			25.5	563	154	0	0	9	0	0	2
23.9934	Hetgly.G000015460.t1	Eubacteria	KIX76697.1	hypothetical protein SF23_15955 [Streptomyces sp. MBRL 10]			3.8e-11			1.3e-36	3e-35				39.4			54.7	54.7				1	0	0	371	367	0	0	0
23.9421	Hetgly.G000027104.t1	Plant	XP_013897952.1	Ran-binding protein 10 [Monoraphidium neglectum]_x0001_KIY98932.1 Ran-binding protein 10 [Monoraphidium neglectum]				3.3e-09	4e-11	1.6e-43	3.8e-42					31.5	32.9	53.6	53.6				0	2	3	5	5	0	0	0
23.7498	Hetgly.G000024983.t1	Proteus	EKA96940.1	outer membrane autotransporter barrel domain-containing protein, partial [Proteus mirabilis WGLW6]	XP_018018800.1	PREDICTED: aspartic and glutamic acid-rich protein-like [Hyalella azteca]	1.6e-13	9.8e-14	1.3e-09		3.3e-06		1.6e-16		34.1	32.6	45.2		33.4		33.9		23	6	1	0	15	0	4	0
23.7392	Hetgly.G000001353.t2	Eubacteria	WP_069699411.1	RNA 2'-phosphotransferase [Enterococcus rivorum]_x0001_OEH81610.1 RNA 2'-phosphotransferase [Enterococcus rivorum]			4.9e-11							0.0001	51.9							40.3	183	0	0	0	0	0	0	3
23.719	Hetgly.G000016993.t1	Eubacteria	WP_013835093.1	cell division protein Fic [Thioalkalimicrobium cyclicum]_x0001_AEG31312.1 filamentation induced by cAMP protein Fic [Thioalkalimicrobium cyclicum ALM1]			5e-11	4.4e-05						3.2e-06	25.7	24.5						28.1	337	1	0	0	0	0	0	3
23.6798	Hetgly.G000028210.t1	Virus	AJG39280.1	glycoprotein precursor [Qingnian Mosquito Virus]						8.6e-17	2e-15	5.2e-11						25.2	25.2	24.1			0	0	0	2	2	1	0	0
23.5706	Hetgly.G000021858.t1	Eubacteria	WP_053651827.1	hypothetical protein [Streptomyces sp. XY431]_x0001_KOV09698.1 lipoprotein [Streptomyces sp. XY431]			5.8e-11			8.4e-43	1.9e-41				36.6			57.4	57.4				53	0	0	147	147	0	0	0
23.5535	Hetgly.G000020836.t1	Eubacteria	KIX76697.1	hypothetical protein SF23_15955 [Streptomyces sp. MBRL 10]			5.9e-11			1.2e-36	2.7e-35				38.4			57.5	57.5				1	0	0	354	350	0	0	0
23.5039	Hetgly.G000021244.t1	Plant	ABR18071.1	unknown [Picea sitchensis]				0.0001	6.2e-11	7.2e-70	1.7e-68					32.5	31.9	72.3	72.3				0	1	35	1	1	0	0	0
23.3544	Hetgly.G000016120.t1	Plant	XP_005650235.1	cysteine synthase [Coccomyxa subellipsoidea C-169]_x0001_EIE25691.1 cysteine synthase [Coccomyxa subellipsoidea C-169]	XP_019578407.1	PREDICTED: cysteine synthase, partial [Rhinolophus sinicus]	3.2e-106	2.1e-87	5.4e-116	2.7e-130	6.3e-129	6.3e-68	7.5e-82	1.6e-98	61.1	51.8	67	70.3	70.3	47.1	51.1	60.9	1000	1000	1000	120	1000	3	52	680
23.3443	Hetgly.G000016125.t1	Plant	XP_005650235.1	cysteine synthase [Coccomyxa subellipsoidea C-169]_x0001_EIE25691.1 cysteine synthase [Coccomyxa subellipsoidea C-169]	XP_019577182.1	PREDICTED: cysteine synthase, mitochondrial, partial [Rhinolophus sinicus]	1.1e-101	3.4e-82	8e-112	7.7e-125	1.8e-123	5.6e-64	1.6e-76	6e-93	58.6	49.2	64.4	67.3	67.3	45.1	48.2	56.3	1000	1000	1000	120	1000	3	38	657
23.3135	Hetgly.G000029385.t1	Plant	XP_012841028.1	PREDICTED: uncharacterized protein LOC105961341 [Erythranthe guttata]	KZS03944.1	ATP-dependent DNA helicase PIF1 [Daphnia magna]	4e-26	3.5e-113	1.2e-133	6.7e-115	1.6e-123	2.1e-97			28.9	28.9	27.6	29.3	27	27.9			766	407	1000	154	1000	4	0	0
23.0814	Hetgly.G000012032.t1	Plant	GAX78881.1	hypothetical protein CEUSTIGMA_g6320.t1 [Chlamydomonas eustigma]	XP_019578407.1	PREDICTED: cysteine synthase, partial [Rhinolophus sinicus]	1.3e-91	2.1e-76	7e-100	1.8e-113	4.1e-112		2e-71	4.4e-88	57.4	48.1	59.6	62.1	62.1		45.7	56.1	1000	997	1000	147	1000	0	39	634
23.0771	Hetgly.G000018133.t1	Fungal	KIO24791.1	hypothetical protein M407DRAFT_212044 [Tulasnella calospora MUT 4182]				9.5e-11	5.5e-07	5.1e-15	1.2e-13					42	32.7	40.2	40.2				0	7	3	8	8	0	0	0
23.0563	Hetgly.G000021429.t1	Fungal	OUM64474.1	polysaccharide lyase family 3 protein [Piromyces sp. E2]			1.6e-07	9.7e-11		8.9e-31	2e-29				36.7	48		59.4	59.4				12	38	0	56	56	0	0	0
23.0259	Hetgly.G000005664.t1	Plant	XP_015873346.1	PREDICTED: protein argonaute 4-like [Ziziphus jujuba]	KFM66048.1	Protein argonaute-4, partial [Stegodyphus mimosarum]		5.9e-43	1.2e-47	3.4e-110	7.9e-109					27.3	26.2	33.7	33.7				0	80	484	66	116	0	0	0
23.0259	Hetgly.G000022373.t1	Eubacteria	WP_027343283.1	N-acetyltransferase [Hamadaea tsunoensis]			1e-10								29.6								33	0	0	0	0	0	0	0
22.8435	Hetgly.G000021176.t1	Virus	YP_009330257.1	putative glycoprotein [Hubei lepidoptera virus 1]_x0001_APG79262.1 putative glycoprotein [Hubei lepidoptera virus 1]						1.1e-61	2.6e-60	1.2e-10						26.3	26.3	20.6			0	0	0	31	31	1	0	0
22.7635	Hetgly.G000021936.t1	Plant	XP_009630853.1	PREDICTED: ran-binding protein 10 isoform X1 [Nicotiana tomentosiformis]_x0001_XP_016501347.1 PREDICTED: ran-binding protein 10-like isoform X1 [Nicotiana tabacum]				7.5e-10	1.3e-10	5.4e-43	1.2e-41					27.6	33.6	54	54				0	9	34	2	2	0	0	0
22.7635	Hetgly.G000023598.t1	Eubacteria	WP_055566942.1	hypothetical protein [Streptomyces atriruber]			1.3e-10			8.4e-43	1.9e-41				37.2			57.4	57.4				53	0	0	147	147	0	0	0
22.5558	Hetgly.G000009350.t1	Eubacteria	WP_063346414.1	hypothetical protein [Streptomyces sp. MJM8645]			1.6e-10			2.6e-52	5.9e-51				34.9			47.1	47.1				55	0	0	148	148	0	0	0
22.5558	Hetgly.G000011830.t1	Plant	XP_020111753.1	ran-binding protein 10-like [Ananas comosus]				1.8e-08	1.6e-10	2.5e-29	5.8e-28					32.8	30.9	40.9	40.9				0	10	5	8	8	0	0	0
22.5558	Hetgly.G000011837.t1	Plant	XP_020111753.1	ran-binding protein 10-like [Ananas comosus]				1.8e-08	1.6e-10	3.3e-29	7.6e-28					32.8	30.9	40.9	40.9				0	10	5	8	8	0	0	0
22.5558	Hetgly.G000016960.t1	Fungal	XP_020117193.1	hypothetical protein UA08_07593 [Talaromyces atroroseus]_x0001_OKL57072.1 hypothetical protein UA08_07593 [Talaromyces atroroseus]				1.6e-10	1.9e-09							39.2	44.4						0	158	419	0	0	0	0	0
22.5558	Hetgly.G000028153.t1	Eubacteria	WP_051742054.1	MULTISPECIES: hypothetical protein [Streptomycetaceae]			1.6e-10	0.0007		5.1e-162	1.2e-160				35.9	32.6		98.3	98.3				56	1	0	152	152	0	0	0
22.4952	Hetgly.G000021854.t1	Eubacteria	WP_055566942.1	hypothetical protein [Streptomyces atriruber]			1.7e-10			3.2e-42	7.3e-41				37.2			56.6	56.6				53	0	0	147	147	0	0	0
22.4952	Hetgly.G000021855.t1	Eubacteria	WP_055566942.1	hypothetical protein [Streptomyces atriruber]			1.7e-10			3.2e-42	7.3e-41				37.2			56.6	56.6				53	0	0	147	147	0	0	0
22.4952	Hetgly.G000021857.t1	Eubacteria	WP_055566942.1	hypothetical protein [Streptomyces atriruber]			1.7e-10			3.2e-42	7.3e-41				37.2			56.6	56.6				53	0	0	147	147	0	0	0
22.4952	Hetgly.G000023597.t1	Eubacteria	WP_055566942.1	hypothetical protein [Streptomyces atriruber]			1.7e-10			3.2e-42	7.3e-41				37.2			56.6	56.6				53	0	0	147	147	0	0	0
22.4381	Hetgly.G000018237.t1	Plant	XP_018621908.1	PREDICTED: ran-binding protein 10 isoform X2 [Nicotiana tomentosiformis]				1.5e-08	1.8e-10	9e-44	2.1e-42					28.3	32.1	55.1	55.1				0	4	34	2	2	0	0	0
22.4381	Hetgly.G000020912.t1	Eubacteria	WP_083394135.1	hypothetical protein [Curtobacterium sp. MCBA15_012]			1.8e-10			5.2e-128	1.2e-126				29.3			99.2	99.2				15	0	0	23	23	0	0	0
22.3327	Hetgly.G000021478.t1	Eubacteria	WP_015224602.1	histidine phosphatase family protein [Halothece sp. PCC 7418]_x0001_AFZ42724.1 Phosphoglycerate mutase [Halothece sp. PCC 7418]			2e-10	4.4e-08		9.4e-25	2.2e-23				31.8	27.8		33.8	33.8				12	8	0	9	9	0	0	0
22.0749	Hetgly.G000003885.t1	Archaea	PCN50386.1	DNA topoisomerase III [Candidatus Geothermarchaeota archaeon ex4572_27]	XP_017597876.1	PREDICTED: tetratricopeptide repeat protein 31 [Corvus brachyrhynchos]	2.3e-07	1.9e-12	1.4e-08		3.4e-06			8.8e-16	38.9	26	25.8		37.2			25	8	41	77	0	191	0	0	27
21.9611	Hetgly.G000006353.t1	Eubacteria	WP_083240248.1	hypothetical protein [Methyloceanibacter methanicus]			2.9e-10			0	0				35.5			94.9	94.9				51	0	0	2	2	0	0	0
21.7731	Hetgly.G000010277.t1	Fungal	OAA66698.1	Extracellular membrane protein, CFEM domain protein [Sporothrix insectorum RCEF 264]				3.5e-10								51.7							0	1	0	0	0	0	0	0
21.7175	Hetgly.G000020911.t1	Eubacteria	WP_083394135.1	hypothetical protein [Curtobacterium sp. MCBA15_012]			3.7e-10			2.3e-149	5.2e-148				29.3			99.6	99.6				15	0	0	36	36	0	0	0
21.6149	Hetgly.G000021215.t1	Plant	PNW78718.1	hypothetical protein CHLRE_09g387801v5 [Chlamydomonas reinhardtii]					4.1e-10	2.4e-73	5.6e-72						33.8	75.5	75.5				0	0	32	5	5	0	0	0
21.4836	Hetgly.G000028859.t1	Plant	XP_021302777.1	uncharacterized protein LOC8058288 [Sorghum bicolor]	KMQ90800.1	hypothetical protein RF55_9409 [Lasius niger]	3.3e-16	4.9e-95	3.6e-102	1.5e-81	7.7e-93	2.4e-09		7.7e-06	33.2	26.5	27.6	28.8	30.8	36.5		27.8	260	199	1000	54	239	6	0	1
21.4572	Hetgly.G000016332.t1	Fungal	PBK73444.1	Osmotin, thaumatin-like protein [Armillaria solidipes]				4.8e-10								27.6							0	3	0	0	0	0	0	0
21.4164	Hetgly.G000005790.t1	Eubacteria	WP_037394496.1	mannitol dehydrogenase [Sinorhizobium fredii]_x0001_KSV91737.1 mannitol 2-dehydrogenase [Sinorhizobium fredii USDA 205]	XP_005973125.1	PREDICTED: mannitol 2-dehydrogenase-like [Pantholops hodgsonii]	4.7e-136	1.3e-88	1.7e-63	5.4e-72	9.4e-127	5.2e-48	4e-69	8.5e-57	59.4	41.4	38.5	40.6	57.1	31.9	37.2	32.5	1000	196	3	1	21	2	1	1
21.3966	Hetgly.G000012968.t1	Fungal	KFH69168.1	hypothetical protein MVEG_05969 [Mortierella verticillata NRRL 6337]				5.1e-10	4.5e-07	1.2e-30	2.8e-29					30.3	35.1	44.3	44.3				0	16	4	170	167	0	0	0
21.3713	Hetgly.G000015374.t1	Fungal	EXX71174.1	gag-pol fusion protein [Rhizophagus irregularis DAOM 197198w]	DAA65001.1	TPA_exp: gag-pol protein [Drosophila ananassae]	5.1e-13	6.8e-24	8e-13	2.2e-17	5.1e-16				39.7	39.4	34.2	30.5	30.5				8	161	8	15	29	0	0	0
21.2197	Hetgly.G000010694.t1	Plant	XP_021861136.1	uncharacterized protein LOC110800153 [Spinacia oleracea]	XP_019844965.1	PREDICTED: uncharacterized protein LOC109579401 [Bactrocera dorsalis]			1.4e-15	3.7e-10	8.4e-09						26.9	32.1	32.1				0	0	60	3	4	0	0	0
21.2176	Hetgly.G000017098.t1	Plant	ABR18071.1	unknown [Picea sitchensis]				2.5e-07	6.1e-10	1.5e-79	3.5e-78					26.5	32.6	79.5	79.5				0	1	33	4	4	0	0	0
21.1388	Hetgly.G000008395.t1	Plant	XP_021774390.1	periaxin-like [Chenopodium quinoa]			5.2e-08		6.6e-10						33.1		37.3						5	0	1	0	0	0	0	0
21.098	Hetgly.G000003355.t1	Eubacteria	WP_064318249.1	hypothetical protein [Bibersteinia trehalosi]_x0001_OAQ15639.1 cell division protein [Bibersteinia trehalosi Y31]	XP_002161290.3	PREDICTED: VID27-like protein [Hydra vulgaris]	1.1e-20	3.6e-11	0.00064		1.6e-11	8.8e-05			49.4	43.4	57.3		56.5	54.7			6	3	1	0	2	1	0	0
21.0417	Hetgly.G000012483.t1	Fungal	XP_006695711.1	UTP-glucose-1-phosphate uridylyltransferase-like protein [Chaetomium thermophilum var. thermophilum DSM 1495]_x0001_EGS18766.1 UTP-glucose-1-phosphate uridylyltransferase-like protein [Chaetomium thermophilum var. thermophilum DSM 1495]	XP_006813715.1	PREDICTED: UTP--glucose-1-phosphate uridylyltransferase-like isoform X1 [Saccoglossus kowalevskii]	5.2e-76	8e-91	2.4e-83	6.6e-112	1.5e-110	7.1e-55			41.5	43.3	41.3	48.6	48.6	34			471	789	409	118	1000	1	0	0
20.934	Hetgly.G000012684.t1	Eubacteria	WP_069751410.1	hypothetical protein [Burkholderia stabilis]_x0001_AOR73352.1 hypothetical protein BBJ41_38220 [Burkholderia stabilis]			8.1e-10								33								6	0	0	0	0	0	0	0
20.8858	Hetgly.G000028972.t1	Plant	XP_008660888.1	RING-H2 finger protein ATL3 [Zea mays]_x0001_AQL03765.1 Putative RING zinc finger domain superfamily protein [Zea mays]				8.3e-09	8.5e-10							49	34.7						0	147	393	0	0	0	0	0
20.5981	Hetgly.G000008282.t1	Eubacteria	WP_066078123.1	ABC transporter substrate-binding protein [Bergeriella denitrificans]	XP_021946944.1	uncharacterized protein LOC110844923 [Folsomia candida]	5.1e-74	5.3e-53			4.5e-65			1.2e-07	46.1	40.9			41.7			25.5	563	154	0	0	9	0	0	2
20.534	Hetgly.G000005502.t1	Fungal	OBT51381.1	hypothetical protein VE04_09621 [Pseudogymnoascus sp. 24MN13]	XP_005343218.1	PREDICTED: fibrous sheath CABYR-binding protein [Microtus ochrogaster]		2.9e-15		2.5e-09	5.8e-08					47.9		45.8	45.8				0	9	0	1	18	0	0	0
20.5291	Hetgly.G000018182.t1	Fungal	XP_018738373.1	hypothetical protein AWJ20_3540 [Sugiyamaella lignohabitans]_x0001_ANB15896.1 hypothetical protein AWJ20_3540 [Sugiyamaella lignohabitans]	XP_018018800.1	PREDICTED: aspartic and glutamic acid-rich protein-like [Hyalella azteca]	7.8e-18	1.7e-18	2.9e-06		1.4e-09		3.7e-18		37.6	34.3	21.1		37.8		35.4		17	4	1	0	20	0	3	0
20.4609	Hetgly.G000024292.t1	Plant	XP_019249354.1	PREDICTED: ran-binding protein 9 [Nicotiana attenuata]_x0001_OIT00080.1 hypothetical protein A4A49_05034 [Nicotiana attenuata]				1.6e-08	1.3e-09	1.8e-58	4.1e-57					34.1	27.9	64.2	64.2				0	8	48	2	2	0	0	0
20.4609	Hetgly.G000024300.t1	Plant	XP_019249354.1	PREDICTED: ran-binding protein 9 [Nicotiana attenuata]_x0001_OIT00080.1 hypothetical protein A4A49_05034 [Nicotiana attenuata]				1.7e-08	1.3e-09	1.9e-58	4.4e-57					34.1	27.9	64.2	64.2				0	8	48	2	2	0	0	0
20.3868	Hetgly.G000026831.t1	Fungal	SAM07272.1	hypothetical protein [Absidia glauca]				1.4e-09	2.5e-07	1.6e-77	3.7e-76					30.4	34.1	77.7	77.7				0	1	33	2	2	0	0	0
20.3178	Hetgly.G000016760.t2	Eubacteria	WP_015185969.1	fructose 2,6-bisphosphatase [Microcoleus sp. PCC 7113]_x0001_AFZ21841.1 fructose-2,6-bisphosphatase [Microcoleus sp. PCC 7113]			1.5e-09	8.4e-06		1.7e-33	3.9e-32			0.00029	40.5	25		37.5	37.5			26.4	61	9	0	21	21	0	0	1
20.277	Hetgly.G000018091.t1	Fungal	KDQ59997.1	hypothetical protein JAAARDRAFT_125682 [Jaapia argillacea MUCL 33604]	ERL91465.1	hypothetical protein D910_08795 [Dendroctonus ponderosae]	6e-05	5e-18	1.3e-09	4.2e-15	9.6e-14			1e-08	23.5	26.6	26.6	26	26			24.6	2	19	3	25	26	0	0	1
20.2728	Hetgly.G000017698.t1	Fungal	KDQ59997.1	hypothetical protein JAAARDRAFT_125682 [Jaapia argillacea MUCL 33604]	ERL91465.1	hypothetical protein D910_08795 [Dendroctonus ponderosae]	4.8e-05	9.1e-18	2.3e-09	7.6e-15	1.7e-13			1.8e-08	23.2	26.6	26.6	26	26			24.6	1	16	3	25	25	0	0	1
20.2728	Hetgly.G000018098.t1	Fungal	KDQ59997.1	hypothetical protein JAAARDRAFT_125682 [Jaapia argillacea MUCL 33604]	ERL91465.1	hypothetical protein D910_08795 [Dendroctonus ponderosae]	4.8e-05	9.1e-18	2.3e-09	7.6e-15	1.7e-13			1.8e-08	23.2	26.6	26.6	26	26			24.6	1	16	3	25	25	0	0	1
20.2713	Hetgly.G000001953.t1	Fungal	KDQ59997.1	hypothetical protein JAAARDRAFT_125682 [Jaapia argillacea MUCL 33604]	ERL91465.1	hypothetical protein D910_08795 [Dendroctonus ponderosae]	4.7e-05	8.8e-18	2.2e-09	7.4e-15	1.7e-13			1.8e-08	23.2	26.6	26.6	26	26			24.6	1	16	3	25	25	0	0	1
20.2533	Hetgly.G000003286.t1	Fungal	OAL51751.1	hypothetical protein IQ07DRAFT_642668 [Pyrenochaeta sp. DS3sAY3a]			2.7e-06	1.6e-09	1.3e-07	9.2e-11	2.1e-09				31.5	41.7	31.3	26.2	26.2				2	1	1	4	3	0	0	0
20.1926	Hetgly.G000016760.t1	Eubacteria	WP_015185969.1	fructose 2,6-bisphosphatase [Microcoleus sp. PCC 7113]_x0001_AFZ21841.1 fructose-2,6-bisphosphatase [Microcoleus sp. PCC 7113]			1.7e-09	9.4e-06		1.9e-33	4.4e-32			0.00032	40.5	25		37.5	37.5			26.4	55	9	0	21	21	0	0	1
20.1355	Hetgly.G000008425.t1	Eubacteria	WP_051742054.1	MULTISPECIES: hypothetical protein [Streptomycetaceae]			1.8e-09	0.00093		8.7e-85	2e-83				32.6	30.2		99.3	99.3				56	1	0	146	146	0	0	0
20.0832	Hetgly.G000006038.t1	Eubacteria	KXF77102.1	copper homeostasis protein CutC [Paramesorhizobium deserti]	XP_005968978.1	PREDICTED: copper homeostasis protein cutC homolog [Pantholops hodgsonii]	5.5e-55	1.6e-39	1.9e-33	2.9e-36	2.9e-46				51	46.4	42.3	38.6	46				1000	86	3	17	564	0	0	0
19.9348	Hetgly.G000012584.t1	Fungal	CDO75252.1	hypothetical protein BN946_scf184967.g5 [Trametes cinnabarina]			6.2e-06	2.2e-09	1.8e-07	3.2e-51	7.3e-50				36.2	29.7	31.8	49.8	49.8				3	3	3	22	22	0	0	0
19.9348	Hetgly.G000017925.t1	Plant	KMZ62956.1	hypothetical protein ZOSMA_4310G00010, partial [Zostera marina]					2.2e-09								41.3						0	0	1	0	0	0	0	0
19.9061	Hetgly.G000017069.t1	Plant	XP_013745821.1	uncharacterized protein LOC106448487 [Brassica napus]	EFA12009.1	hypothetical protein TcasGA2_TC016134 [Tribolium castaneum]		0.00096	1.2e-15	0.00045	5.3e-07					28.7	24.9	44.2	25				0	1	55	3	1	0	0	0
19.7742	Hetgly.G000023130.t1	Fungal	KZP15924.1	isoleucyl-tRNA synthetase [Fibularhizoctonia sp. CBS 109695]	XP_014286067.1	PREDICTED: isoleucine--tRNA ligase, mitochondrial [Halyomorpha halys]	8.5e-50	3.1e-50	4.2e-35	7.1e-61	1.6e-59	3.6e-06	3e-29	1e-27	27.8	27.7	33.5	34.8	34.8	31.3	34.3	28.2	1000	904	405	151	1000	1	55	745
19.73	Hetgly.G000007721.t2	Virus	AAK50002.1	ORF73 [Human gammaherpesvirus 8]								2.7e-09								28.3			0	0	0	0	0	11	0	0
19.73	Hetgly.G000014284.t1	Fungal	KIM61948.1	hypothetical protein SCLCIDRAFT_1215563 [Scleroderma citrinum Foug A]				2.7e-09	4.5e-08	4e-19	9.2e-18					34.4	32.4	35.8	35.8				0	15	3	5	5	0	0	0
19.73	Hetgly.G000022466.t1	Plant	XP_019249354.1	PREDICTED: ran-binding protein 9 [Nicotiana attenuata]_x0001_OIT00080.1 hypothetical protein A4A49_05034 [Nicotiana attenuata]				5.4e-06	2.7e-09	1.3e-53	2.9e-52					27.5	32.3	60.4	60.4				0	1	33	4	4	0	0	0
19.5628	Hetgly.G000027827.t1	Eubacteria	SBN64244.1	nucleobase:cation symporter-1, NCS1 family [Curtobacterium sp. 9128]	XP_011567136.1	PREDICTED: uracil permease-like [Plutella xylostella]	1.5e-44	7.2e-40			4.7e-36				49.8	45.9			44.3				1000	2	0	0	1	0	0	0
19.5293	Hetgly.G000024124.t1	Eubacteria	WP_045445043.1	isocitrate lyase [Tepidicaulis marinus]_x0001_GAK44910.1 isocitrate lyase [Tepidicaulis marinus]	XP_005978022.1	PREDICTED: bifunctional glyoxylate cycle protein-like [Pantholops hodgsonii]	3.3e-172	2.4e-152	4.1e-153	0	0		2e-135	1.2e-141	67.7	52	53.4	76.6	76.6		50.8	49.2	1000	1000	1000	39	228	0	57	53
19.2742	Hetgly.G000012295.t1	Eubacteria	SEU22462.1	Lipase (class 2) [Stigmatella erecta]	PAA60244.1	hypothetical protein BOX15_Mlig027840g3, partial [Macrostomum lignano]	2.3e-39			2.8e-110	6.5e-109				38.7			65.4	65.4				16	0	0	172	172	0	0	0
19.2417	Hetgly.G000026692.t1	Eubacteria	WP_049768864.1	hypothetical protein [Roseiflexus castenholzii]	XP_023603314.1	LOW QUALITY PROTEIN: glutamine-rich protein 2 [Myotis lucifugus]	1.1e-40	0.00022			2.5e-32				35.8	48.9			43.7				7	2	0	0	9	0	0	0
19.223	Hetgly.G000015925.t1	Fungal	KIJ29096.1	hypothetical protein M422DRAFT_269516 [Sphaerobolus stellatus SS14]	XP_006816496.1	PREDICTED: uncharacterized protein LOC102803612 [Saccoglossus kowalevskii]	1.3e-06	1.3e-33			2.9e-25				37.1	40.1			26.3				6	5	0	0	10	0	0	0
19.2107	Hetgly.G000018509.t1	Fungal	KDQ59997.1	hypothetical protein JAAARDRAFT_125682 [Jaapia argillacea MUCL 33604]	XP_019757503.1	PREDICTED: probable RNA helicase armi [Dendroctonus ponderosae]	3.2e-05	5.9e-18	1.9e-09	4.9e-15	1.1e-13			1.5e-08	23.2	26.6	26.6	26	26			24.6	1	16	3	25	25	0	0	1
19.134	Hetgly.G000015366.t1	Plant	XP_020111753.1	ran-binding protein 10-like [Ananas comosus]				5.7e-09	4.9e-09	4.3e-15	9.9e-14					38.9	35.4	44.4	44.4				0	12	5	6	6	0	0	0
19.094	Hetgly.G000012239.t1	Fungal	CDS05785.1	hypothetical protein LRAMOSA08313 [Lichtheimia ramosa]				5.1e-09	3.9e-05							32.3	25.7						0	1	1	0	0	0	0	0
19.0885	Hetgly.G000023674.t1	Plant	XP_012841028.1	PREDICTED: uncharacterized protein LOC105961341 [Erythranthe guttata]	KZS03944.1	ATP-dependent DNA helicase PIF1 [Daphnia magna]	7.9e-27	3.2e-111	4e-126	6e-116	7.8e-118	8.9e-93			29.1	26.1	27.7	29.7	27	27.4			767	399	1000	163	1000	4	0	0
19.0268	Hetgly.G000020365.t1	Eubacteria	ARQ05800.1	hypothetical protein MCCS_01280 [Macrococcus canis]	PFX16304.1	hypothetical protein AWC38_SpisGene19436 [Stylophora pistillata]	1.2e-13				2.2e-05				34.2				36.2				1	0	0	0	2	0	0	0
19.0005	Hetgly.G000025398.t1	Eubacteria	WP_027942328.1	hypothetical protein [Amycolatopsis taiwanensis]	XP_022309762.1	uncharacterized PE-PGRS family protein PE_PGRS54-like isoform X3 [Crassostrea virginica]	4.2e-15	1.2e-07	3.6e-05		7.5e-07				36.2	40.5	38.3		33.8				33	4	3	0	5	0	0	0
18.9828	Hetgly.G000012789.t2	Eubacteria	SDX19099.1	beta-mannosidase [Lutibacter oricola]			5.7e-09			1.5e-10	3.5e-09			0.00048	28.4			36.9	36.9			36.5	4	0	0	57	57	0	0	1
18.9483	Hetgly.G000014286.t1	Fungal	KIM61948.1	hypothetical protein SCLCIDRAFT_1215563 [Scleroderma citrinum Foug A]				5.9e-09	1.9e-08	3e-19	6.8e-18					33.8	33.1	35.8	35.8				0	16	5	5	5	0	0	0
18.867	Hetgly.G000011353.t1	Plant	XP_016729478.1	PREDICTED: repetitive proline-rich cell wall protein 2-like [Gossypium hirsutum]					6.4e-09								27.4						0	0	2	0	0	0	0	0
18.8481	Hetgly.G000008513.t1	Plant	XP_022981590.1	fibrous sheath CABYR-binding protein-like [Cucurbita maxima]	XP_019638423.1	PREDICTED: neuronal acetylcholine receptor subunit beta-3-like, partial [Branchiostoma belcheri]	4.9e-19	3.9e-14	1.5e-19	7e-06	2.3e-11			4.4e-16	47.6	49.4	39.4	47	41.6			41.8	156	41	10	1	74	0	0	4
18.7954	Hetgly.G000010690.t1	Plant	XP_021860573.1	uncharacterized protein LOC110799600 [Spinacia oleracea]	ODM87033.1	ATP-dependent DNA helicase PIF1 [Orchesella cincta]	7.3e-21	3.5e-122	1.1e-127	9.5e-118	1.6e-119	6.8e-89			25.9	26.7	29.2	33.5	33.3	30.3			498	572	1000	258	1000	6	0	0
18.7358	Hetgly.G000002104.t1	Eubacteria	WP_028778287.1	pyridoxal 5'-phosphate synthase glutaminase subunit PdxT [Shimazuella kribbensis]	XP_012248185.1	PREDICTED: probable pyridoxal 5'-phosphate synthase subunit PDX2 [Bombus impatiens]	5.4e-34	6.4e-25	3.5e-27		7.4e-26			2e-29	45.8	38.2	38		42.1			40.9	1000	193	171	0	14	0	0	216
18.6564	Hetgly.G000028866.t1	Plant	XP_013461460.1	hypothetical protein MTR_3g093335 [Medicago truncatula]_x0001_KEH35495.1 hypothetical protein MTR_3g093335 [Medicago truncatula]					7.9e-09								57.4						0	0	2	0	0	0	0	0
18.6314	Hetgly.G000020966.t1	Eubacteria	WP_036713912.1	ATP-dependent protease LonB [Paenibacillus ehimensis]			8.1e-09							6.6e-07	28.6							37.1	6	0	0	0	0	0	0	5
18.5715	Hetgly.G000024267.t1	Fungal	PIL29635.1	hypothetical protein GSI_08272 [Ganoderma sinense ZZ0214-1]				8.6e-09	1.7e-08							32.1	38.7						0	29	16	0	0	0	0	0
18.5565	Hetgly.G000002105.t1	Plant	XP_002500451.1	predicted protein [Micromonas commoda]_x0001_ACO61709.1 predicted protein [Micromonas commoda]	ACO11684.1	Probable pyridoxine biosynthesis SNZERR [Caligus rogercresseyi]	1.1e-100	1.6e-100	5.5e-102	2.2e-177	5e-176			4.7e-95	69.6	66.7	68.9	99.7	99.7			69.4	935	635	385	1	30	0	0	676
18.5372	Hetgly.G000011623.t1	Fungal	OCB85279.1	hypothetical protein A7U60_g7584 [Sanghuangporus baumii]				8.9e-09		1.7e-18	3.9e-17					32.5		35.7	35.7				0	1	0	3	2	0	0	0
18.3254	Hetgly.G000006167.t1	Fungal	XP_007802383.1	hypothetical protein EPUS_06488 [Endocarpon pusillum Z07020]_x0001_ERF71929.1 hypothetical protein EPUS_06488 [Endocarpon pusillum Z07020]				1.1e-08	5.4e-07	4.1e-25	9.5e-24					31.8	30.2	38.8	38.8				0	18	24	122	122	0	0	0
18.2955	Hetgly.G000005345.t1	Plant	XP_015973252.1	DExH-box ATP-dependent RNA helicase DExH6 isoform X1 [Arachis duranensis]	CAG12132.1	unnamed protein product, partial [Tetraodon nigroviridis]	2.8e-36	5.4e-46	1.7e-80	2.4e-129	5.6e-128	1.1e-17	6.8e-25	7.4e-25	28.1	47	34.3	43.5	43.5	34.1	32.6	38.2	1000	1000	1000	536	1000	42	101	1
18.2955	Hetgly.G000005345.t2	Plant	XP_015973252.1	DExH-box ATP-dependent RNA helicase DExH6 isoform X1 [Arachis duranensis]	CAG12132.1	unnamed protein product, partial [Tetraodon nigroviridis]	2.8e-36	5.5e-46	1.7e-80	2.4e-129	5.6e-128	1.1e-17	6.8e-25	7.4e-25	28.1	47	34.3	43.5	43.5	34.1	32.6	38.2	1000	1000	1000	536	1000	42	101	1
18.2796	Hetgly.G000007467.t1	Plant	XP_020982850.1	DExH-box ATP-dependent RNA helicase DExH6 isoform X2 [Arachis duranensis]	CAG12132.1	unnamed protein product, partial [Tetraodon nigroviridis]	3e-38	5.5e-46	3.8e-80	5.4e-129	1.2e-127	1.1e-17	4e-25	7.4e-25	27.1	47	34.3	43.5	43.5	34.1	32.6	38.2	1000	1000	1000	536	1000	42	101	1
18.2796	Hetgly.G000007467.t2	Plant	XP_020982850.1	DExH-box ATP-dependent RNA helicase DExH6 isoform X2 [Arachis duranensis]	CAG12132.1	unnamed protein product, partial [Tetraodon nigroviridis]	3e-38	5.4e-46	3.8e-80	5.4e-129	1.2e-127	1.1e-17	4e-25	7.4e-25	27.1	47	34.3	43.5	43.5	34.1	32.6	38.2	1000	1000	1000	536	1000	42	101	1
18.2384	Hetgly.G000004385.t1	Fungal	KIL59042.1	hypothetical protein M378DRAFT_188054 [Amanita muscaria Koide BX008]				1.2e-08		1.2e-91	2.6e-90					31.2		36.7	36.7				0	7	0	22	22	0	0	0
18.2384	Hetgly.G000009637.t1	Eubacteria	WP_075974243.1	hypothetical protein [Actinokineospora bangkokensis]_x0001_OLR94034.1 hypothetical protein BJP25_13745 [Actinokineospora bangkokensis]			1.2e-08			2.1e-17	4.9e-16				35.6			37.3	37.3				3	0	0	5	5	0	0	0
18.2384	Hetgly.G000014737.t1	Eubacteria	WP_075974243.1	hypothetical protein [Actinokineospora bangkokensis]_x0001_OLR94034.1 hypothetical protein BJP25_13745 [Actinokineospora bangkokensis]			1.2e-08			2.1e-17	4.9e-16				35.6			37.3	37.3				3	0	0	5	5	0	0	0
18.2384	Hetgly.G000024063.t1	Plant	BAC56949.1	ACC synthase [Phyllostachys edulis]					1.2e-08	5.1e-17	1.2e-15						26.7	30.9	30.9				0	0	5	1	1	0	0	0
18.2384	Hetgly.G000028825.t1	Plant	ABR18071.1	unknown [Picea sitchensis]				1.1e-05	1.2e-08	1.1e-72	2.5e-71					30.8	32.8	76.8	76.8				0	1	33	4	4	0	0	0
18.2384	Hetgly.G000029616.t1	Eubacteria	WP_037437978.1	DNA helicase [Pedobacter antarcticus]_x0001_KEQ31542.1 DNA helicase [Pedobacter antarcticus 4BY]_x0001_SFF25486.1 DNA helicase, putative [Pedobacter antarcticus]			1.2e-08	4.2e-07		7e-05					26.2	21.6		24.4					1	2	0	1	0	0	0	0
18.1929	Hetgly.G000021835.t1	Eubacteria	OCX46748.1	hypothetical protein BFD03_09240 [Lactobacillus reuteri]	AQY77311.1	MUC22, partial [Homo sapiens]	5.4e-67	9e-20		4.1e-07	4.3e-59				21.5	29.4		29.5	23.5				11	2	0	1	87	0	0	0
18.1583	Hetgly.G000028931.t1	Plant	PNR27849.1	hypothetical protein PHYPA_030001 [Physcomitrella patens]				1.1e-06	1.3e-08	4.5e-51	1e-49					27.7	27.7	57.6	57.6				0	1	7	1	1	0	0	0
18.0152	Hetgly.G000011822.t1	Plant	XP_020111753.1	ran-binding protein 10-like [Ananas comosus]				3e-08	1.5e-08	1.4e-19	3.1e-18					27.5	32.8	40.8	40.8				0	10	5	8	8	0	0	0
18.0152	Hetgly.G000017255.t1	Fungal	ORX53343.1	hypothetical protein BCR36DRAFT_323553 [Piromyces finnis]				1.5e-08								31.3							0	8	0	0	0	0	0	0
17.9507	Hetgly.G000008419.t1	Eubacteria	WP_051771188.1	hypothetical protein [Streptomyces sp. NRRL F-6131]			1.6e-08			2.9e-165	6.7e-164				35.1			99	99				50	0	0	152	152	0	0	0
17.9507	Hetgly.G000011828.t1	Fungal	XP_022284278.1	ankyrin repeats (3 copies) domain-containing protein [Pochonia chlamydosporia 170]_x0001_OAQ64453.2 ankyrin repeats (3 copies) domain-containing protein [Pochonia chlamydosporia 170]				1.6e-08	1.5e-07	3.3e-25	7.6e-24					28.7	27.7	38	38				0	2	1	6	6	0	0	0
17.9507	Hetgly.G000027364.t1	Eubacteria	WP_051771188.1	hypothetical protein [Streptomyces sp. NRRL F-6131]			1.6e-08			2.9e-165	6.7e-164				35.1			99	99				50	0	0	152	152	0	0	0
17.7788	Hetgly.G000007494.t1	Fungal	PIL29635.1	hypothetical protein GSI_08272 [Ganoderma sinense ZZ0214-1]				1.9e-08	2.2e-08							34.3	38.7						0	29	16	0	0	0	0	0
17.7586	Hetgly.G000013949.t1	Plant	KVH99237.1	Methyltransferase domain-containing protein [Cynara cardunculus var. scolymus]	XP_011494903.1	PREDICTED: protein RRNAD1-like isoform X1 [Ceratosolen solmsi marchali]		0.00025	9.5e-21	2.7e-33	6.1e-32					65	24.2	29.3	29.3				0	1	87	3	61	0	0	0
17.7462	Hetgly.G000012027.t1	Plant	XP_002949438.1	hypothetical protein VOLCADRAFT_89892 [Volvox carteri f. nagariensis]_x0001_EFJ49457.1 hypothetical protein VOLCADRAFT_89892 [Volvox carteri f. nagariensis]	XP_019578407.1	PREDICTED: cysteine synthase, partial [Rhinolophus sinicus]	1.2e-27	4.1e-21	5.3e-33	8.1e-36	1.9e-34		4.7e-22	1e-25	41.6	38	48.4	46.2	46.2		37.5	43.7	1000	88	1000	99	214	0	16	222
17.7275	Hetgly.G000011399.t1	Fungal	KZW01945.1	PGAM-domain-containing protein [Exidia glandulosa HHB12029]			8.1e-07	2e-08		1.1e-20	2.5e-19			0.00043	39.1	27.8		29.7	29.7			32.9	13	3	0	9	9	0	0	2
17.7275	Hetgly.G000011816.t1	Fungal	XP_022284278.1	ankyrin repeats (3 copies) domain-containing protein [Pochonia chlamydosporia 170]_x0001_OAQ64453.2 ankyrin repeats (3 copies) domain-containing protein [Pochonia chlamydosporia 170]				2e-08	1.9e-07	7.3e-25	1.7e-23					28.7	27.7	38	38				0	2	1	6	6	0	0	0
17.7275	Hetgly.G000020636.t1	Fungal	KZW01945.1	PGAM-domain-containing protein [Exidia glandulosa HHB12029]			8.1e-07	2e-08		1.1e-20	2.5e-19			0.00043	39.1	27.8		29.7	29.7			32.9	13	3	0	9	9	0	0	2
17.6787	Hetgly.G000023408.t1	Plant	PNR27849.1	hypothetical protein PHYPA_030001 [Physcomitrella patens]				1.3e-06	2.1e-08	2.8e-52	6.5e-51					27.7	30.8	58.7	58.7				0	3	7	1	1	0	0	0
17.6552	Hetgly.G000015736.t1	Eubacteria	OOY33751.1	hypothetical protein BOV88_13610 [Solemya velum gill symbiont]	XP_021350925.1	uncharacterized protein LOC110448804 [Mizuhopecten yessoensis]	8.6e-14			2.7e-16	6.2e-15				28.2			30.1	30.1				2	0	0	15	41	0	0	0
17.6322	Hetgly.G000022441.t1	Plant	PNR27849.1	hypothetical protein PHYPA_030001 [Physcomitrella patens]				1.4e-06	2.2e-08	3e-52	7e-51					27.7	30.8	58.7	58.7				0	3	7	1	1	0	0	0
17.6039	Hetgly.G000029503.t1	Fungal	XP_007799359.1	putative aaa atpase domain containing protein [Eutypa lata UCREL1]_x0001_EMR61531.1 putative aaa atpase domain containing protein [Eutypa lata UCREL1]	XP_023025718.1	uncharacterized protein LOC111513720 [Leptinotarsa decemlineata]		4.3e-21			1.9e-13					31			33				0	6	0	0	121	0	0	0
17.5894	Hetgly.G000019923.t1	Fungal	SCV01244.1	LAME_0G14972g1_1 [Lachancea meyersii CBS 8951]	XP_008558397.1	PREDICTED: UTP--glucose-1-phosphate uridylyltransferase isoform X2 [Microplitis demolitor]	1.9e-74	6.2e-87	8e-83	8.8e-108	2e-106	7e-54			42.5	42.2	43.6	47.9	47.9	36.4			471	789	426	118	1000	1	0	0
17.5878	Hetgly.G000011818.t1	Plant	XP_020111753.1	ran-binding protein 10-like [Ananas comosus]				1.3e-07	2.3e-08	2.6e-22	5.9e-21					32	32.1	36.2	36.2				0	10	5	8	8	0	0	0
17.5796	Hetgly.G000019196.t1	Fungal	XP_001796325.1	hypothetical protein SNOG_05935 [Parastagonospora nodorum SN15]_x0001_EAT86999.1 hypothetical protein SNOG_05935 [Parastagonospora nodorum SN15]	XP_011182466.1	PREDICTED: thiamin pyrophosphokinase 1 [Zeugodacus cucurbitae]		1.6e-16		6.3e-24	1.4e-22					28.3		31.3	31.3				0	4	0	3	4	0	0	0
17.5044	Hetgly.G000029568.t1	Plant	XP_017217380.1	PREDICTED: uncharacterized protein LOC108194955 [Daucus carota subsp. sativus]	EFA12009.1	hypothetical protein TcasGA2_TC016134 [Tribolium castaneum]		0.00049	5.5e-20		2.2e-12					30.5	31.3		22.5				0	2	54	0	3	0	0	0
17.399	Hetgly.G000017916.t1	Eubacteria	WP_032251244.1	DNA translocase FtsK [Escherichia coli]_x0001_KDX08555.1 ftsK/SpoIIIE family protein [Escherichia coli 2-177-06_S4_C3]	XP_022122019.1	uncharacterized protein LOC110997937 [Pieris rapae]	1.5e-16				5.4e-09				33.8				30.1				20	0	0	0	1	0	0	0
17.3926	Hetgly.G000002755.t1	Eubacteria	CDB90229.1	dTDP-4-dehydrorhamnose 3 5-epimerase [Clostridium sp. CAG:253]	XP_001620391.1	hypothetical protein NEMVEDRAFT_v1g231483 [Nematostella vectensis]_x0001_EDO28291.1 predicted protein [Nematostella vectensis]	2.6e-41	7.5e-31		1.5e-66	3.5e-65	9.6e-34	9e-37	1.1e-40	52.5	45.9		62.2	62.2	48	48	52.4	1000	2	0	25	29	6	3	141
17.3221	Hetgly.G000020552.t1	Fungal	XP_003650304.1	hypothetical protein THITE_2126384 [Thielavia terrestris NRRL 8126]_x0001_AEO63968.1 hypothetical protein THITE_2126384 [Thielavia terrestris NRRL 8126]			0.00024	3e-08				9.6e-07			40.3	46.3				59.2			4	6	0	0	0	7	0	0
17.2893	Hetgly.G000001794.t1	Fungal	OKO97563.1	hypothetical protein PENSUB_10357 [Penicillium subrubescens]			3.9e-05	3.1e-08		5e-09	1.1e-07				40.3	35.1		28.2	28.2				6	2	0	10	9	0	0	0
17.2893	Hetgly.G000001794.t2	Fungal	OKO97563.1	hypothetical protein PENSUB_10357 [Penicillium subrubescens]			4e-05	3.1e-08		1.2e-05	0.00027				40.3	35.1		34.3	34.3				6	2	0	5	2	0	0	0
17.1397	Hetgly.G000000221.t1	Eubacteria	KPK04923.1	short-chain dehydrogenase [Betaproteobacteria bacterium SG8_39]			3.6e-08	0.00074		0.0002				4e-08	43.2	29.5		32				39.4	87	1	0	1	0	0	0	7
17.1397	Hetgly.G000000228.t1	Eubacteria	KPK04923.1	short-chain dehydrogenase [Betaproteobacteria bacterium SG8_39]			3.6e-08	0.00074		0.0002				4e-08	43.2	29.5		32				39.4	87	1	0	1	0	0	0	7
17.1397	Hetgly.G000000236.t1	Eubacteria	KPK04923.1	short-chain dehydrogenase [Betaproteobacteria bacterium SG8_39]			3.6e-08	0.00074		0.0002				4e-08	43.2	29.5		32				39.4	87	1	0	1	0	0	0	7
16.8314	Hetgly.G000028457.t1	Plant	PNW78718.1	hypothetical protein CHLRE_09g387801v5 [Chlamydomonas reinhardtii]					4.9e-08	7.8e-40	1.8e-38						31.4	50.5	50.5				0	0	3	4	4	0	0	0
16.7883	Hetgly.G000011067.t1	Fungal	OQD71678.1	hypothetical protein PENPOL_c001G02187 [Penicillium polonicum]	XP_022185471.1	mismatch repair endonuclease PMS2 isoform X2 [Nilaparvata lugens]	3.3e-32	2.2e-82	2.5e-71	1.1e-97	2.6e-96		1.1e-22	1.6e-27	31.9	28.2	28.4	49.1	49.1		33.7	32	1000	1000	421	108	1000	0	28	334
16.7883	Hetgly.G000011091.t1	Fungal	OQD71678.1	hypothetical protein PENPOL_c001G02187 [Penicillium polonicum]	XP_022185471.1	mismatch repair endonuclease PMS2 isoform X2 [Nilaparvata lugens]	3.3e-32	2.2e-82	2.5e-71	1.1e-97	2.6e-96		1.1e-22	1.6e-27	31.9	28.2	28.4	49.1	49.1		33.7	32	1000	1000	421	108	1000	0	28	334
16.7678	Hetgly.G000026645.t1	Virus	AQW88694.1	GTP cyclohydrolase [Serratia phage BF]	XP_013396665.1	PREDICTED: swarming motility protein YbiA-like [Lingula anatina]	2e-09	5.9e-07	3.6e-05	6e-10	1.4e-08	9.4e-13			30.5	31.4	33.1	28.8	28.8	36.5			50	3	1	21	12	7	0	0
16.6979	Hetgly.G000020552.t2	Fungal	XP_003650304.1	hypothetical protein THITE_2126384 [Thielavia terrestris NRRL 8126]_x0001_AEO63968.1 hypothetical protein THITE_2126384 [Thielavia terrestris NRRL 8126]			0.00046	5.6e-08				1.8e-06			40.3	46.3				59.2			3	6	0	0	0	7	0	0
16.6979	Hetgly.G000028731.t1	Fungal	XP_009549286.1	hypothetical protein HETIRDRAFT_445800 [Heterobasidion irregulare TC 32-1]_x0001_ETW79009.1 hypothetical protein HETIRDRAFT_445800 [Heterobasidion irregulare TC 32-1]				5.6e-08		3.1e-25	7.2e-24					40		65.6	65.6				0	16	0	14	14	0	0	0
16.6802	Hetgly.G000022447.t1	Plant	XP_009769202.1	PREDICTED: ran-binding protein 10 [Nicotiana sylvestris]					5.7e-08	5.7e-58	1.3e-56						29	59.7	59.7				0	0	18	1	1	0	0	0
16.6628	Hetgly.G000000892.t1	Eubacteria	WP_020477951.1	hypothetical protein [Myxococcus xanthus]			5.8e-08								40.7								1	0	0	0	0	0	0	0
16.5489	Hetgly.G000027085.t1	Eubacteria	WP_027510673.1	beta-fructofuranosidase [Rhizobium sullae]			6.5e-08			5.8e-05					44.6			32.4					154	0	0	1	0	0	0	0
16.5393	Hetgly.G000027930.t1	Virus	AQW88694.1	GTP cyclohydrolase [Serratia phage BF]	XP_013396665.1	PREDICTED: swarming motility protein YbiA-like [Lingula anatina]	3.4e-10	8.2e-10	6.9e-05	1.3e-10	3e-09	2.1e-13			30.5	21.5	32.9	29.8	29.8	36.5			46	4	1	57	29	7	0	0
16.5236	Hetgly.G000017642.t1	Fungal	XP_007378373.1	SPRY-domain-containing protein [Punctularia strigosozonata HHB-11173 SS5]_x0001_EIN13456.1 SPRY-domain-containing protein [Punctularia strigosozonata HHB-11173 SS5]	XP_002111989.1	hypothetical protein TRIADDRAFT_24556 [Trichoplax adhaerens]_x0001_EDV25956.1 hypothetical protein TRIADDRAFT_24556 [Trichoplax adhaerens]		1.4e-11	2.2e-05	7.7e-69	1.8e-67					33	54.9	65.4	65.4				0	25	14	18	18	0	0	0
16.4892	Hetgly.G000025631.t1	Plant	PNW76965.1	hypothetical protein CHLRE_11g482952v5 [Chlamydomonas reinhardtii]					6.9e-08								38						0	0	2	0	0	0	0	0
16.4058	Hetgly.G000029641.t1	Virus	APG77838.1	RdRp [Wenzhou hepe-like virus 1]			4.5e-07	2.6e-05				7.5e-08			40	36.2				33.6			13	1	0	0	0	2	0	0
16.3795	Hetgly.G000027443.t1	Archaea	OGS55832.1	hypothetical protein A3K60_00050 [Euryarchaeota archaeon RBG_19FT_COMBO_56_21]			6.4e-06			0.00051				7.7e-08	26.4			37.5				33.6	8	0	0	1	0	0	0	8
16.3412	Hetgly.G000002822.t1	Eubacteria	OGQ11776.1	dTDP-glucose 4,6-dehydratase [Deltaproteobacteria bacterium RBG_19FT_COMBO_46_12]	XP_022093862.1	dTDP-D-glucose 4,6-dehydratase-like [Acanthaster planci]	1.6e-70	3.7e-65	4.9e-66	1.4e-139	3.2e-138	4e-67	1.3e-59	7.1e-67	43.8	43.4	43.5	68.4	68.4	41.3	36.9	42.4	1000	371	447	63	541	42	13	481
16.2806	Hetgly.G000013080.t1	Plant	ABR18071.1	unknown [Picea sitchensis]				0.00023	8.5e-08	8.3e-74	1.9e-72					25.7	30.2	78.3	78.3				0	1	21	2	2	0	0	0
16.2633	Hetgly.G000011815.t1	Fungal	KIO24791.1	hypothetical protein M407DRAFT_212044 [Tulasnella calospora MUT 4182]	XP_015787861.1	PREDICTED: ran-binding protein 9-like [Tetranychus urticae]		6.4e-12	1.2e-06	1.1e-22	2.5e-21					35	26.7	37.4	37.4				0	5	10	7	9	0	0	0
16.2633	Hetgly.G000011827.t1	Fungal	KIO24791.1	hypothetical protein M407DRAFT_212044 [Tulasnella calospora MUT 4182]	XP_015787861.1	PREDICTED: ran-binding protein 9-like [Tetranychus urticae]		6.4e-12	1.2e-06	1.1e-22	2.5e-21					35	26.7	37.4	37.4				0	5	10	7	9	0	0	0
16.2346	Hetgly.G000019785.t1	Eubacteria	SEB08105.1	MFS transporter, sugar porter (SP) family [Leifsonia sp. 21MFCrub1.1]			8.9e-08								31.6								19	0	0	0	0	0	0	0
16.1181	Hetgly.G000021939.t1	Fungal	OWO97480.1	hypothetical protein B2J93_9101 [Marssonina coronariae]				1e-07	0.0006	2.3e-13	5.2e-12					29.3	26.5	27.5	27.5				0	33	1	2	1	0	0	0
16.0228	Hetgly.G000001759.t1	Eubacteria	WP_024826063.1	HlyD family secretion protein [Desulfovibrio magneticus]			1.1e-07			4.6e-10	1.1e-08				32.3			31.9	31.9				1	0	0	9	9	0	0	0
16.0228	Hetgly.G000001760.t1	Eubacteria	WP_024826063.1	HlyD family secretion protein [Desulfovibrio magneticus]			1.1e-07			4.6e-10	1.1e-08				32.3			31.9	31.9				1	0	0	9	9	0	0	0
16.0228	Hetgly.G000007721.t1	Virus	ACY00477.1	ORF73 [Human gammaherpesvirus 8]_x0001_AKE33115.1 ORF73 [Human gammaherpesvirus 8]_x0001_ANI86123.1 ORF73 [synthetic construct]_x0001_ANI86209.1 ORF73 [synthetic construct]_x0001_ANI86296.1 ORF73 [synthetic construct]_x0001_ANI86382.1 ORF73 [synthetic construct]_x0001_APM86908.1 ORF73 [syn								1.1e-07								27.2			0	0	0	0	0	8	0	0
16.0228	Hetgly.G000022344.t1	Plant	ABR18071.1	unknown [Picea sitchensis]					1.1e-07	5.5e-57	1.3e-55						32.1	56.5	56.5				0	0	20	3	3	0	0	0
15.9955	Hetgly.G000018143.t1	Fungal	EMT72790.1	Paternally-expressed protein 3 protein [Fusarium oxysporum f. sp. cubense race 4]	XP_021695286.1	mucin-2-like [Aedes aegypti]		5.2e-11		9e-46	2.1e-44					31.8		30.6	30.9				0	1	0	11	13	0	0	0
15.9929	Hetgly.G000024296.t1	Fungal	XP_009847281.1	hypothetical protein NEUTE1DRAFT_57335 [Neurospora tetrasperma FGSC 2508]_x0001_EGO60672.1 hypothetical protein NEUTE1DRAFT_57335 [Neurospora tetrasperma FGSC 2508]_x0001_EGZ75346.1 SPRY-domain-containing protein [Neurospora tetrasperma FGSC 2509]	KZS17967.1	putative Ran-binding proteins 9/10 [Daphnia magna]		1.7e-12	3e-05	2.6e-64	6e-63					29.3	31.9	66.1	66.1				0	9	2	13	14	0	0	0
15.9358	Hetgly.G000021153.t1	Plant	XP_021983396.1	gibberellin-regulated protein 14-like [Helianthus annuus]_x0001_OTG15947.1 putative gibberellin regulated protein [Helianthus annuus]					1.2e-07								53.8						0	0	9	0	0	0	0	0
15.9358	Hetgly.G000022564.t1	Fungal	ORY00773.1	hypothetical protein K493DRAFT_335215 [Basidiobolus meristosporus CBS 931.73]				1.2e-07								23.2							0	1	0	0	0	0	0	0
15.9358	Hetgly.G000028831.t1	Plant	XP_013897952.1	Ran-binding protein 10 [Monoraphidium neglectum]_x0001_KIY98932.1 Ran-binding protein 10 [Monoraphidium neglectum]					1.2e-07	7.6e-52	1.7e-50			0.00045			27.6	60	60			57.9	0	0	1	1	1	0	0	1
15.8668	Hetgly.G000006090.t1	Plant	PNW78718.1	hypothetical protein CHLRE_09g387801v5 [Chlamydomonas reinhardtii]	EAT39622.1	AAEL008589-PA [Aedes aegypti]	0.00014	7.6e-09	5.4e-11	1.1e-18	2.6e-17				47.5	30.4	33.7	35.2	35.2				1	7	4	5	9	0	0	0
15.8557	Hetgly.G000011449.t1	Plant	XP_002507023.1	predicted protein [Micromonas commoda]_x0001_ACO68281.1 predicted protein [Micromonas commoda]	ODM96041.1	Adenylate kinase isoenzyme 6 [Orchesella cincta]	2.2e-07	5.2e-36	1.3e-38	1.6e-43	3.7e-42			1.6e-14	30.2	46.2	48	48.5	48.5			31.7	2	319	59	27	103	0	0	55
15.8557	Hetgly.G000012452.t1	Fungal	ORY00773.1	hypothetical protein K493DRAFT_335215 [Basidiobolus meristosporus CBS 931.73]				1.3e-07								23.2							0	1	0	0	0	0	0	0
15.8304	Hetgly.G000022810.t1	Eubacteria	OIO83713.1	hypothetical protein AUK01_11900 [Anaerolineae bacterium CG2_30_57_67]	XP_002732216.1	PREDICTED: dehydrogenase/reductase SDR family member on chromosome X-like [Saccoglossus kowalevskii]	1.6e-22	7.1e-16	2.3e-10	2e-69	4.6e-68			1.6e-21	33.7	31	27.1	48.7	48.7			30.2	325	44	1	63	84	0	0	3
15.7816	Hetgly.G000006459.t1	Eubacteria	WP_068977867.1	endopeptidase La [Aeromonas sp. EERV15]			1.4e-07	7.2e-07	2.4e-06						28.5	33	26.3						78	6	1	0	0	0	0	0
15.7816	Hetgly.G000023539.t1	Eubacteria	SCJ25746.1	Collagen triple helix repeat (20 copies) [uncultured Ruminococcus sp.]			1.4e-07					2.9e-06			31.5					27			19	0	0	0	0	1	0	0
15.6155	Hetgly.G000018129.t1	Plant	XP_002507023.1	predicted protein [Micromonas commoda]_x0001_ACO68281.1 predicted protein [Micromonas commoda]	XP_013410868.1	PREDICTED: adenylate kinase isoenzyme 6-like [Lingula anatina]		2.6e-18	8.1e-21	7.3e-24	1.7e-22			5.9e-05		48.8	52.9	57.1	57.1			37.8	0	141	37	25	52	0	0	3
15.5303	Hetgly.G000001486.t1	Plant	KQK14994.1	hypothetical protein BRADI_1g20026v3 [Brachypodium distachyon]					1.8e-07								38.7						0	0	1	0	0	0	0	0
15.5303	Hetgly.G000007295.t1	Plant	KQK14994.1	hypothetical protein BRADI_1g20026v3 [Brachypodium distachyon]					1.8e-07								38.7						0	0	1	0	0	0	0	0
15.4762	Hetgly.G000008850.t2	Plant	ABR18071.1	unknown [Picea sitchensis]				1.4e-06	1.9e-07	7.6e-59	1.7e-57					29.5	28.3	64	64				0	3	32	1	1	0	0	0
15.3762	Hetgly.G000007221.t1	Eubacteria	WP_045275643.1	hypothetical protein [Microbacterium ketosireducens]_x0001_KJL40114.1 WD40-like Beta Propeller Repeat protein [Microbacterium ketosireducens]			2.1e-07								49.2								1	0	0	0	0	0	0	0
15.3762	Hetgly.G000022352.t1	Plant	ABR18071.1	unknown [Picea sitchensis]					2.1e-07	7.7e-57	1.8e-55						32.1	56.5	56.5				0	0	16	3	3	0	0	0
15.3762	Hetgly.G000024302.t1	Plant	ABR18071.1	unknown [Picea sitchensis]					2.1e-07	7.7e-57	1.8e-55						32.1	56.5	56.5				0	0	16	3	3	0	0	0
15.2282	Hetgly.G000022347.t2	Fungal	KKF95213.1	Ran-binding protein 10 [Ceratocystis platani]	KZS17967.1	putative Ran-binding proteins 9/10 [Daphnia magna]		5.6e-12	4.4e-05	3.9e-64	9e-63					31.8	31.9	66.1	66.1				0	9	2	13	14	0	0	0
15.2105	Hetgly.G000022341.t1	Fungal	KKF95213.1	Ran-binding protein 10 [Ceratocystis platani]	KZS17967.1	putative Ran-binding proteins 9/10 [Daphnia magna]		5.7e-12	4.4e-05	3.9e-64	9e-63					31.8	31.9	66.1	66.1				0	9	2	13	14	0	0	0
15.2105	Hetgly.G000022347.t1	Fungal	KKF95213.1	Ran-binding protein 10 [Ceratocystis platani]	KZS17967.1	putative Ran-binding proteins 9/10 [Daphnia magna]		5.7e-12	4.4e-05	3.9e-64	9e-63					31.8	31.9	66.1	66.1				0	9	2	13	14	0	0	0
15.0534	Hetgly.G000001755.t2	Eubacteria	WP_024826063.1	HlyD family secretion protein [Desulfovibrio magneticus]			2.9e-07								36.6								1	0	0	0	0	0	0	0
15.0534	Hetgly.G000024553.t1	Plant	PNR38297.1	hypothetical protein PHYPA_021408 [Physcomitrella patens]					2.9e-07	4.2e-16	9.7e-15						35.8	41.4	41.4				0	0	4	135	135	0	0	0
15.0195	Hetgly.G000011008.t1	Plant	XP_022958285.1	CDPK-related kinase 6-like [Cucurbita moschata]				1.9e-05	3e-07							28	32.7						0	2	43	0	0	0	0	0
14.9549	Hetgly.G000026106.t1	Eubacteria	WP_083382810.1	hypothetical protein [Lysobacter enzymogenes]_x0001_SDX73255.1 probable extracellular repeat, HAF family [Lysobacter enzymogenes]			3.2e-07	0.0006		3.3e-21	7.6e-20				37.5	39.1		41.6	41.6				1	1	0	131	123	0	0	0
14.9354	Hetgly.G000018183.t1	Fungal	XP_018738373.1	hypothetical protein AWJ20_3540 [Sugiyamaella lignohabitans]_x0001_ANB15896.1 hypothetical protein AWJ20_3540 [Sugiyamaella lignohabitans]	XP_018018800.1	PREDICTED: aspartic and glutamic acid-rich protein-like [Hyalella azteca]	2.5e-12	6.2e-17		3.9e-09	1.9e-10		2.6e-15		31.5	35.5		49.4	34.2		31.5		6	3	0	25	40	0	3	0
14.9354	Hetgly.G000018183.t2	Fungal	XP_018738373.1	hypothetical protein AWJ20_3540 [Sugiyamaella lignohabitans]_x0001_ANB15896.1 hypothetical protein AWJ20_3540 [Sugiyamaella lignohabitans]	XP_018018800.1	PREDICTED: aspartic and glutamic acid-rich protein-like [Hyalella azteca]	2.6e-12	6.2e-17		3.9e-09	1.9e-10		2.6e-15		31.5	35.5		49.4	34.2		31.5		6	3	0	25	40	0	3	0
14.9285	Hetgly.G000027582.t1	Fungal	OJJ37508.1	hypothetical protein ASPWEDRAFT_26883 [Aspergillus wentii DTO 134E9]	XP_018576173.1	ankyrin repeat and IBR domain-containing protein 1 [Anoplophora glabripennis]		4.6e-12	4.2e-06		1.4e-05					35.3	26.6		23.4				0	5	7	0	22	0	0	0
14.8653	Hetgly.G000006586.t1	Fungal	EER41285.1	conserved hypothetical protein [Histoplasma capsulatum H143]				3.5e-07								39.8							0	3	0	0	0	0	0	0
14.8076	Hetgly.G000022508.t1	Plant	EYU28931.1	hypothetical protein MIMGU_mgv1a022671mg [Erythranthe guttata]	XP_004930593.1	E3 ubiquitin-protein ligase RNF181 [Bombyx mori]		1.4e-07	3.3e-10	0.00043	0.00089					45.8	43.3	35.2	38.5				0	9	54	1	1	0	0	0
14.8076	Hetgly.G000028668.t1	Plant	AQL08188.1	hypothetical protein ZEAMMB73_Zm00001d047975 [Zea mays]	XP_012565948.1	PREDICTED: uncharacterized protein LOC101241748 [Hydra vulgaris]			3.3e-12	3.5e-08	8.1e-07						23.5	21.8	21.8				0	0	83	7	3	0	0	0
14.7548	Hetgly.G000003429.t1	Eubacteria	WP_083531097.1	MULTISPECIES: ABC transporter substrate-binding protein [Rhizobium]	OXA45249.1	Ras-related protein Rab-2A [Folsomia candida]	4.3e-48	3.9e-31		2.1e-43	4.8e-42				56	44.4		76.9	76.9				196	50	0	3	10	0	0	0
14.745	Hetgly.G000013218.t1	Eubacteria	WP_068299261.1	MFS transporter [Mycobacterium sp. E136]_x0001_OBG90533.1 MFS transporter [Mycobacterium sp. E136]	XP_006819906.1	PREDICTED: solute carrier family 2, facilitated glucose transporter member 1-like [Saccoglossus kowalevskii]	1.5e-10	1.2e-05	7.3e-07	1.9e-65	4.3e-64				28	23.9	25.4	43.4	43.4				137	2	4	18	22	0	0	0
14.7318	Hetgly.G000003009.t1	Eubacteria	WP_039400900.1	cell division protein FtsH [Microbacterium mangrovi]_x0001_KHK96547.1 cell division protein FtsH [Microbacterium mangrovi]	XP_012731772.1	ATP-dependent zinc metalloprotease YME1L1 isoform X2 [Fundulus heteroclitus]	3.4e-17	1.7e-14	1.2e-05	5.8e-05	8.5e-11			8.1e-07	25.8	22.5	22.6	25.4	25.7			24.3	1000	124	246	9	78	0	0	38
14.7318	Hetgly.G000021211.t1	Eubacteria	WP_065625179.1	hypothetical protein, partial [Salmonella enterica]_x0001_OCI23443.1 hypothetical protein BBP15_23010, partial [Salmonella enterica subsp. enterica serovar Enteritidis]			4e-07								35								3	0	0	0	0	0	0	0
14.7103	Hetgly.G000007079.t1	Eubacteria	WP_052435921.1	SAM-dependent methyltransferase [Neochlamydia sp. EPS4]	XP_012791174.1	PREDICTED: casein kinase I isoform alpha [Sorex araneus]	9.4e-64	4.2e-54	2.7e-57	5.6e-89	1.3e-87	8.9e-44			59.7	42.5	41.8	45.2	45.2	35.5			239	1000	1000	491	1000	55	0	0
14.7103	Hetgly.G000007079.t2	Eubacteria	WP_052435921.1	SAM-dependent methyltransferase [Neochlamydia sp. EPS4]	XP_012791174.1	PREDICTED: casein kinase I isoform alpha [Sorex araneus]	9.4e-64	4.2e-54	2.7e-57	5.5e-89	1.3e-87	8.9e-44			59.7	42.5	41.8	45.2	45.2	35.5			239	1000	1000	491	1000	55	0	0
14.7071	Hetgly.G000025692.t1	Plant	PNW78718.1	hypothetical protein CHLRE_09g387801v5 [Chlamydomonas reinhardtii]					4.1e-07	9.7e-27	2.2e-25						29.4	40.8	40.8				0	0	3	4	4	0	0	0
14.5361	Hetgly.G000015443.t1	Plant	XP_021735264.1	protein argonaute 16-like [Chenopodium quinoa]	KFM66048.1	Protein argonaute-4, partial [Stegodyphus mimosarum]		6e-44	1.8e-44	1.5e-109	3.4e-108					24	26.2	32.5	32.5				0	13	94	89	110	0	0	0
14.5087	Hetgly.G000008280.t1	Plant	PAN04978.1	hypothetical protein PAHAL_A01011 [Panicum hallii]					5e-07								33						0	0	228	0	0	0	0	0
14.4599	Hetgly.G000023614.t1	Eubacteria	WP_072931040.1	asparagine synthase B [Chishuiella changwenlii]_x0001_SHL00087.1 asparagine synthase (glutamine-hydrolysing) [Chishuiella changwenlii]	XP_018023354.1	PREDICTED: asparagine synthetase [glutamine-hydrolyzing]-like [Hyalella azteca]	2.1e-149	3.5e-110	1.7e-113	5e-147	1.1e-145	2.5e-71	2.5e-12	4.9e-94	68.4	52	53.6	64.1	64.1	43.2	32.2	48.4	1000	897	623	46	643	35	2	306
14.4599	Hetgly.G000028988.t1	Eubacteria	WP_072931040.1	asparagine synthase B [Chishuiella changwenlii]_x0001_SHL00087.1 asparagine synthase (glutamine-hydrolysing) [Chishuiella changwenlii]	XP_018023354.1	PREDICTED: asparagine synthetase [glutamine-hydrolyzing]-like [Hyalella azteca]	2.1e-149	3.5e-110	1.7e-113	5e-147	1.1e-145	2.5e-71	2.5e-12	4.9e-94	68.4	52	53.6	64.1	64.1	43.2	32.2	48.4	1000	897	623	46	643	35	2	306
14.4552	Hetgly.G000029120.t1	Eubacteria	OIO83713.1	hypothetical protein AUK01_11900 [Anaerolineae bacterium CG2_30_57_67]	XP_002732216.1	PREDICTED: dehydrogenase/reductase SDR family member on chromosome X-like [Saccoglossus kowalevskii]	4.8e-22	7.1e-16	1.7e-10	1.5e-69	3.5e-68			1.2e-21	33.3	31	27.1	48.7	48.7			30.2	325	44	1	63	83	0	0	3
14.4133	Hetgly.G000022891.t1	Fungal	ORX66931.1	ATP-dependent protease La [Linderina pennispora]	XP_012261809.1	lon protease homolog, mitochondrial isoform X1 [Athalia rosae]	3.4e-14	6.6e-16	4.1e-06		1.2e-09				31.2	41.3	29.9		29.9				179	33	2	0	16	0	0	0
14.3098	Hetgly.G000015835.t1	Fungal	KIY48158.1	hypothetical protein FISHEDRAFT_43753, partial [Fistulina hepatica ATCC 64428]				6.1e-07								34.3							0	1	0	0	0	0	0	0
14.2012	Hetgly.G000020686.t1	Eubacteria	WP_041410986.1	hypothetical protein [Shewanella pealeana]			6.8e-07	3.1e-05							52.7	53.4							1	2	0	0	0	0	0	0
14.1913	Hetgly.G000027019.t1	Eubacteria	CCY75446.1	inversin protein alternative isoform putative [Brachyspira sp. CAG:700]	KXJ19941.1	Serine/threonine-protein phosphatase 6 regulatory ankyrin repeat subunit B [Exaiptasia pallida]	5.7e-31	1.1e-29	3.6e-16	3e-20	8.3e-25	8.8e-14	2.5e-05	8.4e-15	33.7	33.8	31	32	34.6	28.5	28.5	31.8	1000	1000	133	184	1000	55	7	7
14.1722	Hetgly.G000013648.t1	Eubacteria	AOJ41279.1	hypothetical protein WJ23_25265 [Burkholderia lata]			7e-07	9.1e-05							25.7	25							5	5	0	0	0	0	0	0
14.158	Hetgly.G000029605.t1	Eubacteria	SFL70123.1	serine/threonine protein kinase [Pelosinus propionicus DSM 13327]			7.1e-07	2.2e-06							21.7	26.1							1	2	0	0	0	0	0	0
14.144	Hetgly.G000014849.t1	Fungal	ORX45532.1	NAD(P)-binding protein [Hesseltinella vesiculosa]			2.8e-05	7.2e-07		3.6e-09	8.3e-08				45.8	42		43.4	43.4				2	33	0	8	8	0	0	0
14.1209	Hetgly.G000011637.t1	Fungal	XP_009229797.1	hypothetical protein GGTG_13616 [Gaeumannomyces tritici R3-111a-1]_x0001_EJT68815.1 hypothetical protein GGTG_13616 [Gaeumannomyces tritici R3-111a-1]	XP_021792796.1	mucin-22 [Papio anubis]		1.4e-12			1.9e-06					37.4			27.8				0	3	0	0	13	0	0	0
14.064	Hetgly.G000028307.t1	Plant	PNW76973.1	hypothetical protein CHLRE_11g483250v5 [Chlamydomonas reinhardtii]				4.5e-06	7.8e-07							34.7	32.2						0	1	1	0	0	0	0	0
14.0148	Hetgly.G000023357.t1	Plant	GAQ84119.1	spla ryanodine receptor domain-containing protein [Klebsormidium nitens]	XP_022912164.1	gastrula zinc finger protein XlCGF57.1-like isoform X2 [Onthophagus taurus]		2.5e-10	6.8e-12	4e-46	9.1e-45					30.7	32.6	58.6	58.6				0	11	20	1	7	0	0	0
14.0018	Hetgly.G000011687.t1	Eubacteria	OJV59047.1	O-acetyl-ADP-ribose deacetylase [Cellulomonas sp. 73-145]			8.3e-07	2e-06						0.00043	36.2	33.1						31.4	47	1	0	0	0	0	0	1
14.0018	Hetgly.G000014554.t2	Eubacteria	WP_083850539.1	3-mercaptopyruvate sulfurtransferase [Rhodovulum sp. PH10]			8.3e-07			2.3e-45	5.2e-44				27.3			41.2	41.2				12	0	0	29	29	0	0	0
13.8989	Hetgly.G000007208.t1	Eubacteria	WP_060761707.1	cell division protein FtsH [Propionibacterium freudenreichii]_x0001_CEG98975.1 FtsH [Propionibacterium freudenreichii]			9.2e-07								28.1								29	0	0	0	0	0	0	0
13.8881	Hetgly.G000025448.t1	Plant	KGN53452.1	hypothetical protein Csa_4G055460 [Cucumis sativus]					9.3e-07	0.0004							45.7	40.6					0	0	1	1	0	0	0	0
13.8881	Hetgly.G000026136.t1	Plant	XP_011628600.1	ran-binding protein 10 isoform X2 [Amborella trichopoda]					9.3e-07	1.6e-48	3.6e-47						28.2	52.5	52.5				0	0	20	2	2	0	0	0
13.8881	Hetgly.G000026136.t2	Plant	XP_006858527.1	ran-binding protein 10 isoform X1 [Amborella trichopoda]_x0001_ERN19994.1 hypothetical protein AMTR_s00071p00153630 [Amborella trichopoda]					9.3e-07	1.6e-48	3.6e-47						28.2	52.5	52.5				0	0	20	2	2	0	0	0
13.8761	Hetgly.G000021461.t1	Fungal	XP_013331982.1	RING finger protein [Rasamsonia emersonii CBS 393.64]_x0001_KKA25370.1 RING finger protein [Rasamsonia emersonii CBS 393.64]	XP_018671479.1	PREDICTED: E3 ubiquitin-protein ligase RNF13 [Ciona intestinalis]		1.6e-11	5.8e-10		1.7e-05					39.5	41.2		36.2				0	220	498	0	10	0	0	0
13.8613	Hetgly.G000016294.t1	Fungal	ODN90014.1	E3 ubiquitin ligase complex SCF subunit sconC [Cryptococcus depauperatus CBS 7841]_x0001_ODN96152.1 E3 ubiquitin ligase complex SCF subunit sconC [Cryptococcus depauperatus CBS 7855]	EHH26789.1	hypothetical protein EGK_16856, partial [Macaca mulatta]		6.4e-13		1.6e-83	3.7e-82					34.9		78.8	78.8				0	318	0	3	7	0	0	0
13.8563	Hetgly.G000025493.t1	Plant	KGN53452.1	hypothetical protein Csa_4G055460 [Cucumis sativus]					9.6e-07	0.00042							45.7	40.6					0	0	1	1	0	0	0	0
13.8155	Hetgly.G000018406.t1	Fungal	XP_021869155.1	hypothetical protein BD324DRAFT_633305 [Kockovaella imperatae]_x0001_ORX34939.1 hypothetical protein BD324DRAFT_633305 [Kockovaella imperatae]				1e-06	0.00025							29.4	31.6						0	17	1	0	0	0	0	0
13.8155	Hetgly.G000018406.t2	Fungal	XP_021869155.1	hypothetical protein BD324DRAFT_633305 [Kockovaella imperatae]_x0001_ORX34939.1 hypothetical protein BD324DRAFT_633305 [Kockovaella imperatae]				1e-06	0.00025							29.4	31.6						0	17	1	0	0	0	0	0
13.6724	Hetgly.G000006524.t1	Eubacteria	SFC13685.1	hypothetical protein SAMN05421747_10526 [Parapedobacter composti]	XP_001635285.1	predicted protein [Nematostella vectensis]_x0001_EDO43222.1 predicted protein, partial [Nematostella vectensis]	4.5e-17	4.8e-09	0.00069		3.9e-11		5.8e-07	1.1e-08	38.4	27.7	34.6		28.7		24.7	27.4	4	13	1	0	261	0	5	2
13.6724	Hetgly.G000006526.t1	Eubacteria	SFC13685.1	hypothetical protein SAMN05421747_10526 [Parapedobacter composti]	XP_001635285.1	predicted protein [Nematostella vectensis]_x0001_EDO43222.1 predicted protein, partial [Nematostella vectensis]	4.5e-17	4.8e-09	0.00069		3.9e-11		5.8e-07	1.1e-08	38.4	27.7	34.6		28.7		24.7	27.4	4	13	1	0	261	0	5	2
13.6703	Hetgly.G000004619.t1	Eubacteria	WP_014101140.1	lipase [Chloracidobacterium thermophilum]_x0001_AEP13402.1 Lipase (class 2) [Chloracidobacterium thermophilum B]	XP_002112696.1	hypothetical protein TRIADDRAFT_25084 [Trichoplax adhaerens]_x0001_EDV24806.1 hypothetical protein TRIADDRAFT_25084 [Trichoplax adhaerens]	7.4e-60			1.4e-144	3.3e-143				43.7			74.7	74.7				61	0	0	140	143	0	0	0
13.6519	Hetgly.G000006522.t1	Eubacteria	SFC13685.1	hypothetical protein SAMN05421747_10526 [Parapedobacter composti]	XP_001635285.1	predicted protein [Nematostella vectensis]_x0001_EDO43222.1 predicted protein, partial [Nematostella vectensis]	5.3e-17	5.6e-09	0.0008		4.5e-11		6.8e-07	1.3e-08	38.4	27.7	34.6		28.7		24.7	27.4	4	13	1	0	262	0	5	2
13.6519	Hetgly.G000006528.t1	Eubacteria	SFC13685.1	hypothetical protein SAMN05421747_10526 [Parapedobacter composti]	XP_001635285.1	predicted protein [Nematostella vectensis]_x0001_EDO43222.1 predicted protein, partial [Nematostella vectensis]	5.3e-17	5.6e-09	0.0008		4.5e-11		6.8e-07	1.3e-08	38.4	27.7	34.6		28.7		24.7	27.4	4	13	1	0	262	0	5	2
13.6064	Hetgly.G000022885.t1	Fungal	PIA17009.1	ATP-dependent protease La [Coemansia reversa NRRL 1564]	XP_012140642.1	PREDICTED: lon protease homolog, mitochondrial [Megachile rotundata]_x0001_XP_012140643.1 PREDICTED: lon protease homolog, mitochondrial [Megachile rotundata]	4.7e-11	5.3e-13	6e-05		4.3e-07				34.2	40.8	30.8		29				173	28	2	0	16	0	0	0
13.6064	Hetgly.G000022887.t1	Fungal	PIA17009.1	ATP-dependent protease La [Coemansia reversa NRRL 1564]	XP_012140642.1	PREDICTED: lon protease homolog, mitochondrial [Megachile rotundata]_x0001_XP_012140643.1 PREDICTED: lon protease homolog, mitochondrial [Megachile rotundata]	4.7e-11	5.3e-13	6e-05		4.3e-07				34.2	40.8	30.8		29				173	28	2	0	16	0	0	0
13.6064	Hetgly.G000022889.t1	Fungal	PIA17009.1	ATP-dependent protease La [Coemansia reversa NRRL 1564]	XP_012140642.1	PREDICTED: lon protease homolog, mitochondrial [Megachile rotundata]_x0001_XP_012140643.1 PREDICTED: lon protease homolog, mitochondrial [Megachile rotundata]	4.7e-11	5.3e-13	6e-05		4.3e-07				34.2	40.8	30.8		29				173	28	2	0	16	0	0	0
13.5791	Hetgly.G000016451.t1	Fungal	OMJ20546.1	S-antigen protein, partial [Smittium culicis]	XP_012934971.1	PREDICTED: proteoglycan 4-like [Aplysia californica]		1.9e-31		1.5e-05	1.5e-25					42.8		25.5	52.8				0	5	0	4	14	0	0	0
13.5531	Hetgly.G000022350.t1	Plant	XP_019249354.1	PREDICTED: ran-binding protein 9 [Nicotiana attenuata]_x0001_OIT00080.1 hypothetical protein A4A49_05034 [Nicotiana attenuata]				0.00024	1.3e-06	1.5e-41	3.4e-40					30.9	27.6	61.2	61.2				0	3	34	1	1	0	0	0
13.5531	Hetgly.G000027240.t1	Eubacteria	SCG43451.1	hypothetical protein GA0074704_1417 [Micromonospora siamensis]			1.3e-06								47.2								1	0	0	0	0	0	0	0
13.4971	Hetgly.G000016958.t1	Plant	XP_020998776.1	E3 ubiquitin-protein ligase RING1 [Arachis duranensis]	XP_006227498.1	PREDICTED: E3 ubiquitin-protein ligase RING2-like [Rattus norvegicus]_x0001_XP_006257267.1 PREDICTED: E3 ubiquitin-protein ligase RING2-like [Rattus norvegicus]_x0001_XP_008756716.1 PREDICTED: E3 ubiquitin-protein ligase RING2-like [Rattus norvegicus]_x0001_XP_008771601.1		1.2e-07	2.2e-10		0.00016					42.4	41.4		36.7				0	4	126	0	1	0	0	0
13.479	Hetgly.G000015922.t1	Fungal	KJA29072.1	hypothetical protein HYPSUDRAFT_636356 [Hypholoma sublateritium FD-334 SS-4]			2.5e-05	1.4e-06							31.2	31.1							9	3	0	0	0	0	0	0
13.479	Hetgly.G000020302.t1	Archaea	ODS42528.1	hypothetical protein MSIBF_04220 [Candidatus Altiarchaeales archaeon IMC4]			0.00033							1.4e-06	39.7							30	1	0	0	0	0	0	0	1
13.4526	Hetgly.G000013449.t1	Plant	PLY88358.1	hypothetical protein LSAT_9X15821 [Lactuca sativa]	XP_012553448.1	PREDICTED: ubiquitin carboxyl-terminal hydrolase 8-like [Hydra vulgaris]		8.4e-20	4.6e-22	1.3e-50	2.9e-49					29.6	26.9	34.8	34.8				0	145	774	53	1000	0	0	0
13.41	Hetgly.G000021217.t2	Fungal	SAM07272.1	hypothetical protein [Absidia glauca]				1.5e-06	0.00012	1.2e-75	2.7e-74					24.3	34.3	76.6	76.6				0	1	4	2	2	0	0	0
13.3847	Hetgly.G000029446.t1	Eubacteria	CCY75446.1	inversin protein alternative isoform putative [Brachyspira sp. CAG:700]	XP_001190749.2	PREDICTED: serine/threonine-protein phosphatase 6 regulatory ankyrin repeat subunit A-like, partial [Strongylocentrotus purpuratus]	6e-34	2.1e-29	1e-19	1.3e-21	3.9e-28	4.8e-21	5.7e-11	3.9e-21	35.9	34.7	32.6	32.2	32.9	30.6	27.1	30.6	1000	1000	456	310	1000	132	6	23
13.3455	Hetgly.G000021217.t1	Fungal	SAM07272.1	hypothetical protein [Absidia glauca]				1.6e-06	0.00013	1.3e-75	2.9e-74					24.3	34.3	76.6	76.6				0	1	4	2	2	0	0	0
13.3455	Hetgly.G000021795.t1	Virus	YP_007678045.1	hypothetical protein [Bacillus phage PM1]_x0001_BAM99099.1 hypothetical protein [Bacillus phage PM1]								1.6e-06								30.6			0	0	0	0	0	1	0	0
13.3455	Hetgly.G000026182.t1	Plant	PNR27849.1	hypothetical protein PHYPA_030001 [Physcomitrella patens]					1.6e-06	5.5e-57	1.3e-55						27.7	61.6	61.6				0	0	27	1	1	0	0	0
13.3455	Hetgly.G000026182.t2	Plant	PNR27849.1	hypothetical protein PHYPA_030001 [Physcomitrella patens]					1.6e-06	5.5e-57	1.3e-55						27.7	61.6	61.6				0	0	27	1	1	0	0	0
13.3455	Hetgly.G000029727.t1	Eubacteria	OLA59954.1	glycosyl hydrolase family 5 [Roseburia sp. CAG:18_43_25]			1.6e-06			2.3e-25	5.3e-24				33.8			61.4	61.4				7	0	0	3	3	0	0	0
13.2849	Hetgly.G000019065.t1	Fungal	KIM61948.1	hypothetical protein SCLCIDRAFT_1215563 [Scleroderma citrinum Foug A]				1.7e-06	6.2e-05	2e-13	4.5e-12					36.2	36	37	37				0	14	2	172	164	0	0	0
13.229	Hetgly.G000006407.t1	Plant	KZV23055.1	hypothetical protein F511_08736 [Dorcoceras hygrometricum]	XP_013181750.1	PREDICTED: serine/threonine-protein phosphatase alpha-2 isoform-like [Papilio xuthus]	5e-40	6.7e-75	1.6e-77	1.5e-88	3.4e-87	3.9e-54		9.4e-43	50.9	49	51.2	56.1	56.1	42.8		34.1	64	1000	1000	1000	1000	1	0	54
13.229	Hetgly.G000006409.t1	Plant	KZV23055.1	hypothetical protein F511_08736 [Dorcoceras hygrometricum]	XP_013181750.1	PREDICTED: serine/threonine-protein phosphatase alpha-2 isoform-like [Papilio xuthus]	5e-40	6.7e-75	1.6e-77	1.5e-88	3.4e-87	3.9e-54		9.4e-43	50.9	49	51.2	56.1	56.1	42.8		34.1	64	1000	1000	1000	1000	1	0	54
13.229	Hetgly.G000006430.t1	Plant	KZV23055.1	hypothetical protein F511_08736 [Dorcoceras hygrometricum]	XP_013181750.1	PREDICTED: serine/threonine-protein phosphatase alpha-2 isoform-like [Papilio xuthus]	5e-40	6.7e-75	1.6e-77	1.5e-88	3.4e-87	3.9e-54		9.4e-43	50.9	49	51.2	56.1	56.1	42.8		34.1	64	1000	1000	1000	1000	1	0	54
13.229	Hetgly.G000006432.t1	Plant	KZV23055.1	hypothetical protein F511_08736 [Dorcoceras hygrometricum]	XP_013181750.1	PREDICTED: serine/threonine-protein phosphatase alpha-2 isoform-like [Papilio xuthus]	5e-40	6.7e-75	1.6e-77	1.5e-88	3.4e-87	3.9e-54		9.4e-43	50.9	49	51.2	56.1	56.1	42.8		34.1	64	1000	1000	1000	1000	1	0	54
13.229	Hetgly.G000006438.t1	Plant	KZV23055.1	hypothetical protein F511_08736 [Dorcoceras hygrometricum]	XP_013181750.1	PREDICTED: serine/threonine-protein phosphatase alpha-2 isoform-like [Papilio xuthus]	5e-40	6.7e-75	1.6e-77	1.5e-88	3.4e-87	3.9e-54		9.4e-43	50.9	49	51.2	56.1	56.1	42.8		34.1	64	1000	1000	1000	1000	1	0	54
13.2277	Hetgly.G000023391.t1	Plant	XP_013897952.1	Ran-binding protein 10 [Monoraphidium neglectum]_x0001_KIY98932.1 Ran-binding protein 10 [Monoraphidium neglectum]				7.7e-06	1.8e-06	2.3e-16	5.2e-15					33.3	28.2	49.5	49.5				0	4	1	7	7	0	0	0
13.1616	Hetgly.G000006324.t1	Eubacteria	SEU10161.1	hypothetical protein SAMN03159358_3312 [Paenibacillus sp. NFR01]	XP_019853895.1	PREDICTED: uncharacterized protein LOC100638431 [Amphimedon queenslandica]	1e-24	2.3e-14			5.2e-19	5.4e-19			45.8	32.1			36.4	37.2			100	2	0	0	1	3	0	0
13.157	Hetgly.G000014973.t1	Eubacteria	WP_082282879.1	lipase [Myxococcus hansupus]	PAA66204.1	hypothetical protein BOX15_Mlig027840g2 [Macrostomum lignano]_x0001_PAA70992.1 hypothetical protein BOX15_Mlig027840g1 [Macrostomum lignano]	1.7e-28			3.5e-86	8.1e-85				38.6			58.1	58.1				26	0	0	174	176	0	0	0
13.1422	Hetgly.G000026978.t1	Eubacteria	SEU10161.1	hypothetical protein SAMN03159358_3312 [Paenibacillus sp. NFR01]	XP_019853895.1	PREDICTED: uncharacterized protein LOC100638431 [Amphimedon queenslandica]	1e-24	2.3e-14			5.1e-19	5.3e-19			45.8	32.1			36.4	37.2			100	2	0	0	1	3	0	0
13.1224	Hetgly.G000012283.t1	Fungal	KZT03672.1	hypothetical protein LAESUDRAFT_814536 [Laetiporus sulphureus 93-53]			4.5e-05	2e-06		2.5e-28	5.8e-27				34	38.5		34.2	34.2				2	1	0	15	15	0	0	0
13.1224	Hetgly.G000012920.t1	Virus	YP_294122.1	hypothetical protein EhV364 [Emiliania huxleyi virus 86]_x0001_CAI65791.1 putative membrane protein [Emiliania huxleyi virus 86]					8.4e-06	3.9e-05	0.0009	2e-06					40.3	29	29	39.8			0	0	4	1	1	2	0	0
13.0736	Hetgly.G000022658.t1	Eubacteria	OGX60777.1	cell filamentation protein Fic [Omnitrophica WOR_2 bacterium RIFOXYC2_FULL_45_15]			2.1e-06								34.9								12	0	0	0	0	0	0	0
13.0414	Hetgly.G000012994.t1	Fungal	CEP11786.1	hypothetical protein [Parasitella parasitica]	OAF64668.1	Ran-binding protein 9 [Intoshia linei]		1.8e-09	1.6e-06	2e-24	4.7e-23					35.1	34.4	47.7	47.7				0	17	4	170	169	0	0	0
13.0271	Hetgly.G000018132.t1	Plant	XP_020224668.1	RING-H2 finger protein ATL66-like [Cajanus cajan]_x0001_KYP73074.1 RING-H2 finger protein ATL3D [Cajanus cajan]					2.2e-06								43.1						0	0	4	0	0	0	0	0
13.0132	Hetgly.G000005493.t1	Fungal	XP_017990138.1	acetyl- c-acetyltransferase [Malassezia pachydermatis]_x0001_KOS12506.1 acetyl- c-acetyltransferase [Malassezia pachydermatis]	XP_002423704.1	acetyl-CoA acetyltransferase, putative [Pediculus humanus corporis]_x0001_EEB10966.1 acetyl-CoA acetyltransferase, putative [Pediculus humanus corporis]	3.1e-87	2.9e-99	1.1e-91	3.8e-118	8.7e-117		1.5e-36	3.3e-69	47.6	50.9	49.1	58.5	58.5		29.4	40.4	1000	1000	934	92	1000	0	22	647
12.9826	Hetgly.G000015651.t1	Fungal	CDS13907.1	hypothetical protein LRAMOSA06080 [Lichtheimia ramosa]				2.3e-06								49.5							0	2	0	0	0	0	0	0
12.9826	Hetgly.G000022989.t1	Plant	XP_022565906.1	paired amphipathic helix protein Sin3-like 5 isoform X3 [Brassica napus]_x0001_XP_022565907.1 paired amphipathic helix protein Sin3-like 5 isoform X3 [Brassica napus]					2.3e-06								39.2						0	0	9	0	0	0	0	0
12.9826	Hetgly.G000026181.t1	Plant	PNR27849.1	hypothetical protein PHYPA_030001 [Physcomitrella patens]					2.3e-06	7.7e-57	1.8e-55						27.7	61.6	61.6				0	0	20	1	1	0	0	0
12.9487	Hetgly.G000015840.t1	Plant	XP_022546661.1	proline-rich extensin-like protein EPR1 [Brassica napus]	XP_014038816.1	PREDICTED: putative protein TPRXL [Salmo salar]	1.4e-05	1.5e-05	6.9e-20	2.7e-10	2.9e-14				28.1	24.8	48.5	23.9	30.3				1	2	4	1	21	0	0	0
12.94	Hetgly.G000004248.t1	Fungal	CDS10064.1	hypothetical protein LRAMOSA02741 [Lichtheimia ramosa]				2.4e-06		7.6e-35	1.8e-33					21.2		31.5	31.5				0	1	0	19	18	0	0	0
12.94	Hetgly.G000015268.t1	Plant	KMZ62956.1	hypothetical protein ZOSMA_4310G00010, partial [Zostera marina]	KYN05845.1	ATP-dependent DNA helicase PIF1 [Cyphomyrmex costatus]			7.2e-24	2.8e-22	6.4e-21						38	40.3	40.3				0	0	1	11	15	0	0	0
12.8223	Hetgly.G000000410.t1	Fungal	XP_023457825.1	hypothetical protein CB0940_02963 [Cercospora beticola]_x0001_PIA99985.1 hypothetical protein CB0940_02963 [Cercospora beticola]			6.2e-05	2.7e-06		3.2e-10	7.4e-09				43.8	59.2		45.5	45.5				6	10	0	11	7	0	0	0
12.8223	Hetgly.G000005034.t1	Plant	XP_021978783.1	probable cyclin-dependent serine/threonine-protein kinase DDB_G0292550, partial [Helianthus annuus]					2.7e-06								22.6						0	0	1	0	0	0	0	0
12.7859	Hetgly.G000020245.t1	Plant	PIA33456.1	hypothetical protein AQUCO_04100112v1 [Aquilegia coerulea]					2.8e-06								46						0	0	1	0	0	0	0	0
12.7508	Hetgly.G000015228.t1	Eubacteria	WP_028297582.1	endopeptidase La [Olivibacter sitiensis]			2.9e-06			0.00014				2.8e-05	41.4			34.6				35.3	44	0	0	4	0	0	0	10
12.7508	Hetgly.G000024811.t1	Plant	XP_006432551.1	hypothetical protein CICLE_v10000859mg [Citrus clementina]_x0001_XP_006471350.1 PREDICTED: calcium and calcium/calmodulin-dependent serine/threonine-protein kinase-like [Citrus sinensis]_x0001_ESR45791.1 hypothetical protein CICLE_v10000859mg [Citrus clementina]					2.9e-06								22.7						0	0	10	0	0	0	0	0
12.7169	Hetgly.G000027645.t1	Fungal	PCG94560.1	hypothetical protein PENOC_082170 [Penicillium occitanis]_x0001_PCH04272.1 SPla/RYanodine receptor SPRY [Penicillium occitanis]				3e-06	3.8e-05	9.4e-67	2.2e-65					30.7	31.5	72.1	72.1				0	8	9	3	3	0	0	0
12.6694	Hetgly.G000006849.t1	Plant	KZV23055.1	hypothetical protein F511_08736 [Dorcoceras hygrometricum]	KXJ77100.1	hypothetical protein RP20_CCG008319 [Aedes albopictus]	6.6e-40	1.1e-74	2.8e-77	1.9e-88	4.4e-87	8.6e-54		1.6e-42	50.9	49	51.2	56.1	56.1	42.8		34.1	64	1000	1000	1000	1000	1	0	54
12.6694	Hetgly.G000006851.t1	Plant	KZV23055.1	hypothetical protein F511_08736 [Dorcoceras hygrometricum]	KXJ77100.1	hypothetical protein RP20_CCG008319 [Aedes albopictus]	6.6e-40	1.1e-74	2.8e-77	1.9e-88	4.4e-87	8.6e-54		1.6e-42	50.9	49	51.2	56.1	56.1	42.8		34.1	64	1000	1000	1000	1000	1	0	54
12.655	Hetgly.G000025035.t1	Plant	KMT20116.1	hypothetical protein BVRB_1g001340 isoform A [Beta vulgaris subsp. vulgaris]	OAF64668.1	Ran-binding protein 9 [Intoshia linei]		1.1e-09	1.5e-10	5e-21	1.2e-19					34.3	33.1	36.2	36.4				0	19	28	12	14	0	0	0
12.5856	Hetgly.G000018235.t1	Eubacteria	WP_054972129.1	GTP cyclohydrolase [Paenibacillus sp. A3]_x0001_KPV61002.1 GTP cyclohydrolase [Paenibacillus sp. A3]	XP_009014188.1	hypothetical protein HELRODRAFT_151965, partial [Helobdella robusta]_x0001_ESO07577.1 hypothetical protein HELRODRAFT_151965, partial [Helobdella robusta]	1.3e-20	7.6e-19	6.2e-17	4.5e-30	1e-28	7.7e-19		3e-05	37.2	25	27	43.6	43.6	33.5		24.8	187	233	11	38	115	1	0	1
12.5245	Hetgly.G000000339.t1	Fungal	XP_013244226.1	DEAD-domain-containing protein [Tilletiaria anomala UBC 951]_x0001_KDN48860.1 DEAD-domain-containing protein [Tilletiaria anomala UBC 951]	KYM77832.1	putative ATP-dependent RNA helicase DDX17 [Atta colombica]	6.7e-58	4e-133	1.5e-109	1.8e-160	4.1e-159	1.7e-30	1.3e-48	5.6e-53	36.6	42.9	44	52.2	52.2	30.5	38.4	38.7	1000	1000	1000	968	1000	11	82	473
12.4805	Hetgly.G000004689.t1	Plant	XP_007202646.1	E3 ubiquitin-protein ligase RING1 [Prunus persica]_x0001_ONH97641.1 hypothetical protein PRUPE_7G203000 [Prunus persica]					3.8e-06	1e-08	2.3e-07						46.8	32.2	32.2				0	0	103	8	7	0	0	0
12.4545	Hetgly.G000028456.t1	Plant	XP_018621908.1	PREDICTED: ran-binding protein 10 isoform X2 [Nicotiana tomentosiformis]				0.00042	3.9e-06	3.1e-42	7.2e-41					24.9	35.4	62.7	62.7				0	1	22	7	6	0	0	0
12.4292	Hetgly.G000007017.t1	Eubacteria	ODT54917.1	hypothetical protein ABS68_00715 [Niastella sp. SCN 39-18]_x0001_OJW10063.1 hypothetical protein BGO53_05880 [Sphingobacteriales bacterium 39-19]			4e-06			2e-54	4.5e-53				29.7			76.9	76.9				1	0	0	32	32	0	0	0
12.4292	Hetgly.G000007055.t1	Eubacteria	ODT54917.1	hypothetical protein ABS68_00715 [Niastella sp. SCN 39-18]_x0001_OJW10063.1 hypothetical protein BGO53_05880 [Sphingobacteriales bacterium 39-19]			4e-06			2e-54	4.5e-53				29.7			76.9	76.9				1	0	0	32	32	0	0	0
12.4292	Hetgly.G000020961.t1	Fungal	KDQ56727.1	hypothetical protein JAAARDRAFT_299938 [Jaapia argillacea MUCL 33604]				4e-06								43.3							0	4	0	0	0	0	0	0
12.418	Hetgly.G000029451.t1	Plant	XP_020245612.1	ubiquitin-60S ribosomal protein L40-like [Asparagus officinalis]_x0001_ONK57465.1 uncharacterized protein A4U43_C09F790 [Asparagus officinalis]	AAQ76785.1	ribosomal protein CEP52 [Herdmania curvata]	1.3e-08	1.9e-10	3.6e-13		8.9e-08	0.0008			45.7	38.8	44.6		43.5	44.3			1	30	33	0	7	1	0	0
12.4109	Hetgly.G000021856.t1	Plant	XP_018624314.1	PREDICTED: cytochrome P450 704C1-like isoform X2 [Nicotiana tomentosiformis]	XP_021704581.1	cytochrome P450 4C1 [Aedes aegypti]	9.7e-16	3.8e-18	3.3e-18	6.2e-27	1.4e-25				31.6	25.2	24.7	24.9	24.9				150	1000	1000	58	203	0	0	0
12.4049	Hetgly.G000008074.t1	Plant	KMZ62956.1	hypothetical protein ZOSMA_4310G00010, partial [Zostera marina]	XP_016657695.1	PREDICTED: uncharacterized protein LOC107882970 [Acyrthosiphon pisum]		1.6e-18	2.5e-23	9.8e-22	2.3e-20	7e-17				47.9	37.1	40.3	40.3	46.2			0	24	826	36	175	1	0	0
12.3941	Hetgly.G000022083.t1	Plant	KMZ60752.1	DNA-directed DNA polymerase, partial [Zostera marina]	KXJ07357.1	putative DNA polymerase [Exaiptasia pallida]			2.9e-14	1.2e-11	2.9e-10						37.9	34.7	34.7				0	0	1	6	5	0	0	0
12.3569	Hetgly.G000023363.t1	Fungal	OBZ90270.1	Ran-binding protein 10 [Choanephora cucurbitarum]				4.3e-06	0.00078	1.2e-22	2.7e-21					34.3	39.1	35.6	35.6				0	1	1	151	151	0	0	0
12.2751	Hetgly.G000029501.t1	Fungal	OJJ61429.1	hypothetical protein ASPSYDRAFT_29919 [Aspergillus sydowii CBS 593.65]	XP_008199699.1	PREDICTED: uncharacterized protein LOC103314736 [Tribolium castaneum]_x0001_XP_008199700.1 PREDICTED: uncharacterized protein LOC103314736 [Tribolium castaneum]_x0001_EFA10664.2 hypothetical protein TcasGA2_TC016301 [Tribolium castaneum]		9.8e-13	0.00015		2.1e-07					32	24.8		29.5				0	7	1	0	3	0	0	0
12.2649	Hetgly.G000021566.t1	Fungal	XP_007377278.1	hypothetical protein SPAPADRAFT_63158 [Spathaspora passalidarum NRRL Y-27907]_x0001_EGW30307.1 hypothetical protein SPAPADRAFT_63158 [Spathaspora passalidarum NRRL Y-27907]	CRK95954.1	CLUMA_CG009397, isoform A [Clunio marinus]		6.6e-15		7.8e-67	1.8e-65			3.7e-08		28.9		40.5	40.5			27.7	0	1	0	28	29	0	0	76
12.2061	Hetgly.G000001677.t1	Eubacteria	WP_044557169.1	hypothetical protein [Halobacteriovorax marinus]			5e-06								31								6	0	0	0	0	0	0	0
12.2061	Hetgly.G000002027.t1	Eubacteria	WP_082118945.1	hypothetical protein [Pragia fontium]			5e-06								68.3								13	0	0	0	0	0	0	0
12.1466	Hetgly.G000011359.t1	Plant	XP_002507023.1	predicted protein [Micromonas commoda]_x0001_ACO68281.1 predicted protein [Micromonas commoda]	XP_002119318.1	PREDICTED: adenylate kinase isoenzyme 6-like [Ciona intestinalis]	5.1e-05	2.4e-29	2.6e-32	1.6e-36	3.8e-35			3.2e-11	33.7	43.1	47.5	49.3	49.3			41.3	2	318	59	27	103	0	0	39
12.1304	Hetgly.G000021123.t1	Plant	XP_016455532.1	PREDICTED: RING-H2 finger protein ATL65-like [Nicotiana tabacum]	XP_023306474.1	E3 ubiquitin-protein ligase RNF13 isoform X4 [Lucilia cuprina]		2.4e-07	4.8e-12	6e-09	1.4e-07	1.3e-05				43.9	52.6	41.3	41.3	40.7			0	43	1000	7	30	1	0	0
12.1238	Hetgly.G000007230.t1	Plant	PHT27235.1	hypothetical protein CQW23_33163 [Capsicum baccatum]	XP_009030137.1	hypothetical protein HELRODRAFT_70460, partial [Helobdella robusta]_x0001_ESN91276.1 hypothetical protein HELRODRAFT_70460, partial [Helobdella robusta]		1.4e-09	1.9e-15	8.2e-13	1.9e-11					36.8	29.9	82.2	82.2				0	5	26	61	225	0	0	0
12.1238	Hetgly.G000007233.t1	Plant	PHT27235.1	hypothetical protein CQW23_33163 [Capsicum baccatum]	XP_009030137.1	hypothetical protein HELRODRAFT_70460, partial [Helobdella robusta]_x0001_ESN91276.1 hypothetical protein HELRODRAFT_70460, partial [Helobdella robusta]		1.4e-09	1.9e-15	8.2e-13	1.9e-11					36.8	29.9	82.2	82.2				0	5	26	61	225	0	0	0
12.1238	Hetgly.G000011563.t1	Plant	PHT27235.1	hypothetical protein CQW23_33163 [Capsicum baccatum]	XP_009030137.1	hypothetical protein HELRODRAFT_70460, partial [Helobdella robusta]_x0001_ESN91276.1 hypothetical protein HELRODRAFT_70460, partial [Helobdella robusta]		1.4e-09	1.9e-15	8.2e-13	1.9e-11					36.8	29.9	82.2	82.2				0	5	26	61	225	0	0	0
12.1238	Hetgly.G000011566.t1	Plant	PHT27235.1	hypothetical protein CQW23_33163 [Capsicum baccatum]	XP_009030137.1	hypothetical protein HELRODRAFT_70460, partial [Helobdella robusta]_x0001_ESN91276.1 hypothetical protein HELRODRAFT_70460, partial [Helobdella robusta]		1.4e-09	1.9e-15	8.2e-13	1.9e-11					36.8	29.9	82.2	82.2				0	5	26	61	225	0	0	0
12.1238	Hetgly.G000011569.t1	Plant	PHT27235.1	hypothetical protein CQW23_33163 [Capsicum baccatum]	XP_009030137.1	hypothetical protein HELRODRAFT_70460, partial [Helobdella robusta]_x0001_ESN91276.1 hypothetical protein HELRODRAFT_70460, partial [Helobdella robusta]		1.4e-09	1.9e-15	8.2e-13	1.9e-11					36.8	29.9	82.2	82.2				0	5	26	61	225	0	0	0
12.1108	Hetgly.G000013986.t1	Fungal	CVK98280.1	uncharacterized protein FMAN_12309 [Fusarium mangiferae]				5.5e-06	6.2e-06							60	50						0	20	30	0	0	0	0	0
12.0927	Hetgly.G000025836.t1	Eubacteria	KYF76802.1	hypothetical protein BE11_22325 [Sorangium cellulosum]			5.6e-06								34								1	0	0	0	0	0	0	0
12.0406	Hetgly.G000010987.t1	Eubacteria	SCJ31157.1	putative efflux pump membrane fusion protein [uncultured Eubacterium sp.]			5.9e-06			1e-06	2.3e-05				52.7			42.7	42.7				2	0	0	1	1	0	0	0
12.0238	Hetgly.G000002112.t1	Fungal	KIM85269.1	hypothetical protein PILCRDRAFT_817269 [Piloderma croceum F 1598]			7.3e-06	6e-06		8.4e-19	1.9e-17				35.8	28.3		32	32				15	7	0	7	7	0	0	0
11.9284	Hetgly.G000029218.t1	Archaea	WP_053968128.1	AAA family ATPase [Haloarcula rubripromontorii]_x0001_KOX92983.1 AAA family ATPase [Haloarcula rubripromontorii]										6.6e-06								22.4	0	0	0	0	0	0	0	13
11.9284	Hetgly.G000029514.t1	Plant	XP_018621908.1	PREDICTED: ran-binding protein 10 isoform X2 [Nicotiana tomentosiformis]					6.6e-06	2.4e-42	5.5e-41						34.1	62.7	62.7				0	0	28	7	5	0	0	0
11.9134	Hetgly.G000027329.t1	Fungal	OBZ90270.1	Ran-binding protein 10 [Choanephora cucurbitarum]				6.7e-06	0.00042	1.1e-22	2.5e-21					33.6	40.6	35.1	35.1				0	1	1	151	151	0	0	0
11.8876	Hetgly.G000028973.t1	Plant	OMO81071.1	Zinc finger, RING-type [Corchorus capsularis]	XP_006227498.1	PREDICTED: E3 ubiquitin-protein ligase RING2-like [Rattus norvegicus]_x0001_XP_006257267.1 PREDICTED: E3 ubiquitin-protein ligase RING2-like [Rattus norvegicus]_x0001_XP_008756716.1 PREDICTED: E3 ubiquitin-protein ligase RING2-like [Rattus norvegicus]_x0001_XP_008771601.1		6.2e-07	3.3e-09		0.00048					46.2	43.1		37.3				0	4	86	0	1	0	0	0
11.8713	Hetgly.G000017066.t1	Plant	XP_018435314.1	PREDICTED: uncharacterized protein LOC108807528 [Raphanus sativus]	XP_012152738.1	PREDICTED: uncharacterized protein LOC105664141 [Megachile rotundata]	1.2e-26	5.3e-65	5.8e-68	1.2e-59	8.3e-63	1.4e-49			28.6	37.6	35.9	35.7	35.1	32.1			769	380	1000	153	924	5	0	0
11.8554	Hetgly.G000011170.t1	Fungal	XP_021874342.1	hypothetical protein BD324DRAFT_611717 [Kockovaella imperatae]_x0001_ORX40663.1 hypothetical protein BD324DRAFT_611717 [Kockovaella imperatae]			1.5e-05	7.1e-06		1.3e-10	3e-09				53.2	58.1		53.7	53.7				12	9	0	7	6	0	0	0
11.8554	Hetgly.G000011838.t2	Fungal	ORY75544.1	SPRY-domain-containing protein [Neocallimastix californiae]				7.1e-06	5.2e-05	5.4e-12	1.2e-10					42.5	36.6	52.7	52.7				0	8	3	3	3	0	0	0
11.7955	Hetgly.G000004395.t1	Eubacteria	KRK94152.1	hypothetical protein FD25_GL000973 [Lactobacillus acidifarinae DSM 19394]	XP_016788713.1	PREDICTED: mucin-22-like [Pan troglodytes]	9.8e-47	1.4e-38	0.00095	3.2e-54	7.4e-53				26.8	26	31.2	36.3	36.3				2	5	1	24	35	0	0	0
11.7886	Hetgly.G000026376.t1	Eubacteria	WP_083531097.1	MULTISPECIES: ABC transporter substrate-binding protein [Rhizobium]	OXA45249.1	Ras-related protein Rab-2A [Folsomia candida]	6.3e-50	5.5e-36		2.6e-92	5.9e-91				50.7	43.1		87.2	87.2				250	47	0	8	17	0	0	0
11.7826	Hetgly.G000026140.t1	Eubacteria	WP_015794460.1	hypothetical protein [Catenulispora acidiphila]_x0001_ACU74731.1 conserved hypothetical protein [Catenulispora acidiphila DSM 44928]	ODM97533.1	Regulator of nonsense transcripts 1 [Orchesella cincta]	8.4e-20	7.6e-19	6.2e-17	1.6e-30	3.6e-29	1.3e-18		3e-05	38.7	24.8	27	43.6	43.6	32.9		24.8	190	233	11	38	116	1	0	1
11.7486	Hetgly.G000003419.t1	Eubacteria	WP_083531097.1	MULTISPECIES: ABC transporter substrate-binding protein [Rhizobium]	OXA45249.1	Ras-related protein Rab-2A [Folsomia candida]	7.9e-50	6.9e-36		3.3e-73	7.6e-72				50.9	43.1		88.5	88.5				250	47	0	8	17	0	0	0
11.7323	Hetgly.G000028656.t1	Fungal	PKY51376.1	hypothetical protein RhiirA4_446799 [Rhizophagus irregularis]	XP_021952063.1	uncharacterized protein LOC110848997 [Folsomia candida]_x0001_OXA56240.1 Neoverrucotoxin subunit alpha [Folsomia candida]		5.3e-31	4.2e-24	4e-29	9.2e-28					29.1	27.3	31	31				0	111	1	7	19	0	0	0
11.6993	Hetgly.G000011166.t1	Fungal	XP_021874342.1	hypothetical protein BD324DRAFT_611717 [Kockovaella imperatae]_x0001_ORX40663.1 hypothetical protein BD324DRAFT_611717 [Kockovaella imperatae]			1.3e-05	8.3e-06		1.2e-10	2.7e-09				53.2	58.1		53.7	53.7				12	10	0	7	6	0	0	0
11.6637	Hetgly.G000016731.t1	Plant	AMR58264.1	glutathione synthase, partial [Oncidium hybrid cultivar]					8.6e-06								26						0	0	1	0	0	0	0	0
11.6408	Hetgly.G000001773.t1	Plant	BAK01779.1	predicted protein [Hordeum vulgare subsp. vulgare]					8.8e-06								42.6						0	0	8	0	0	0	0	0
11.613	Hetgly.G000017062.t1	Plant	ABR18071.1	unknown [Picea sitchensis]	XP_012713846.2	gastrula zinc finger protein XlCGF8.2DB-like, partial [Fundulus heteroclitus]			1.9e-09	4.3e-48	1e-46						32.7	59.7	59.7				0	0	33	1	4	0	0	0
11.5642	Hetgly.G000018119.t1	Virus	AIU95034.1	glycoprotein precursor [Kismayo virus]								9.5e-06								27			0	0	0	0	0	2	0	0
11.5537	Hetgly.G000018912.t1	Plant	XP_022638904.1	NEP1-interacting protein 2-like [Vigna radiata var. radiata]					9.6e-06								43.5						0	0	1	0	0	0	0	0
11.523	Hetgly.G000001443.t1	Archaea	ERH02391.1	chromosome segregation protein SMC [Halonotius sp. J07HN6]						5.9e-35	1.3e-33			9.9e-06				26.8	26.8			21.6	0	0	0	30	29	0	0	7
11.523	Hetgly.G000007254.t1	Archaea	ERH02391.1	chromosome segregation protein SMC [Halonotius sp. J07HN6]						5.9e-35	1.3e-33			9.9e-06				26.8	26.8			21.6	0	0	0	30	29	0	0	7
11.523	Hetgly.G000029761.t1	Eubacteria	EHL71830.1	hypothetical protein HMPREF1032_03199 [Subdoligranulum sp. 4_3_54A2FAA]			9.9e-06								32.5								1	0	0	0	0	0	0	0
11.5129	Hetgly.G000023059.t1	Eubacteria	OJW51797.1	cell filamentation protein Fic [Alphaproteobacteria bacterium 41-28]			1e-05								36.6								4	0	0	0	0	0	0	0
11.5129	Hetgly.G000023528.t1	Virus	YP_009126658.1	putative collagen-like protein [Edwardsiella phage GF-2]_x0001_BAP28926.1 putative collagen-like protein [Edwardsiella phage GF-2]			0.00039					1e-05			31.2					27			2	0	0	0	0	1	0	0
11.4598	Hetgly.G000005241.t1	Fungal	OIR57278.1	poly(A) polymerase [Amphiamblys sp. WSBS2006]	OQR75570.1	poly(A) polymerase gamma-like [Tropilaelaps mercedesae]		5.8e-27	2e-20	5.9e-30	1.4e-28					28.8	23.7	27.4	27.4				0	39	24	65	70	0	0	0
11.422	Hetgly.G000014588.t1	Fungal	XP_009549027.1	hypothetical protein HETIRDRAFT_459909 [Heterobasidion irregulare TC 32-1]_x0001_ETW78712.1 hypothetical protein HETIRDRAFT_459909 [Heterobasidion irregulare TC 32-1]	XP_020901418.1	ubiquitin carboxyl-terminal hydrolase 8-like [Exaiptasia pallida]_x0001_KXJ26645.1 Ubiquitin carboxyl-terminal hydrolase 8 [Exaiptasia pallida]		2.3e-28	3.3e-20	3.5e-72	8e-71					28.9	36.8	39.2	39.2				0	93	41	31	878	0	0	0
11.4176	Hetgly.G000007017.t2	Eubacteria	ODT54917.1	hypothetical protein ABS68_00715 [Niastella sp. SCN 39-18]_x0001_OJW10063.1 hypothetical protein BGO53_05880 [Sphingobacteriales bacterium 39-19]			1.1e-05			1.7e-58	3.8e-57				29.6			74.1	74.1				1	0	0	32	32	0	0	0
11.4176	Hetgly.G000007055.t2	Eubacteria	ODT54917.1	hypothetical protein ABS68_00715 [Niastella sp. SCN 39-18]_x0001_OJW10063.1 hypothetical protein BGO53_05880 [Sphingobacteriales bacterium 39-19]			1.1e-05			1.7e-58	3.8e-57				29.6			74.1	74.1				1	0	0	32	32	0	0	0
11.4176	Hetgly.G000017646.t1	Fungal	XP_013020332.1	ran GTPase binding protein [Schizosaccharomyces octosporus yFS286]_x0001_EPX70923.1 ran GTPase binding protein [Schizosaccharomyces octosporus yFS286]				1.1e-05	0.0001	6.9e-35	1.6e-33					37.5	42.9	63.6	63.6				0	12	3	3	2	0	0	0
11.4176	Hetgly.G000022446.t1	Plant	XP_009769202.1	PREDICTED: ran-binding protein 10 [Nicotiana sylvestris]					1.1e-05	1.2e-57	2.7e-56						26.3	63.6	63.6				0	0	17	1	1	0	0	0
11.4176	Hetgly.G000022446.t2	Plant	XP_009769202.1	PREDICTED: ran-binding protein 10 [Nicotiana sylvestris]					1.1e-05	1.2e-57	2.7e-56						26.3	63.6	63.6				0	0	17	1	1	0	0	0
11.3306	Hetgly.G000016291.t1	Fungal	ORX88891.1	putative negative regulator sulfur controller-3 [Basidiobolus meristosporus CBS 931.73]				1.2e-05		2.1e-119	4.9e-118					26.2		93.3	93.3				0	1	0	3	3	0	0	0
11.3306	Hetgly.G000024255.t2	Plant	XP_012841028.1	PREDICTED: uncharacterized protein LOC105961341 [Erythranthe guttata]	KZS08403.1	ATP-dependent Helicase-like protein [Daphnia magna]	8e-27	2.6e-116	1.2e-130	8.8e-115	1e-125	1.2e-97			29.1	26.1	27.5	29.4	27.3	27.6			767	408	1000	164	1000	4	0	0
11.2506	Hetgly.G000003408.t1	Virus	ALR84256.1	collagen-like protein 6 [Niemeyer virus]				0.00024				1.3e-05				50				51.5			0	2	0	0	0	23	0	0
11.2506	Hetgly.G000006788.t1	Eubacteria	WP_084217200.1	cell division protein FtsH [Defluviitoga tunisiensis]_x0001_CEP78473.1 ATP-dependent zinc metalloprotease FtsH 1 [Defluviitoga tunisiensis]			1.3e-05		0.00022						40.8		33.3						39	0	2	0	0	0	0	0
11.2506	Hetgly.G000013168.t1	Eubacteria	WP_036621021.1	hypothetical protein [Paenibacillus alvei]			1.3e-05								29.8								5	0	0	0	0	0	0	0
11.2506	Hetgly.G000017679.t1	Eubacteria	WP_036621021.1	hypothetical protein [Paenibacillus alvei]			1.3e-05								29.8								5	0	0	0	0	0	0	0
11.2506	Hetgly.G000026054.t1	Eubacteria	WP_061430121.1	hypothetical protein [Microcystis aeruginosa]_x0001_KXS92044.1 repeated sequence found in lipolpp family protein [Microcystis aeruginosa NIES-88]			1.3e-05			3.1e-19	7.2e-18				32.8			46.5	46.5				13	0	0	1	1	0	0	0
11.2506	Hetgly.G000027363.t1	Plant	XP_006292501.1	hypothetical protein CARUB_v10018731mg [Capsella rubella]_x0001_EOA25399.1 hypothetical protein CARUB_v10018731mg [Capsella rubella]					1.3e-05								27.5						0	0	1	0	0	0	0	0
11.1798	Hetgly.G000006972.t1	Fungal	KCZ80201.1	hypothetical protein H312_02408, partial [Anncaliia algerae PRA339]	XP_021364964.1	LOW QUALITY PROTEIN: uncharacterized protein LOC110457847 [Mizuhopecten yessoensis]		1.2e-10			8.6e-06					29			27.4				0	1	0	0	1	0	0	0
11.1765	Hetgly.G000008420.t1	Plant	XP_006292501.1	hypothetical protein CARUB_v10018731mg [Capsella rubella]_x0001_EOA25399.1 hypothetical protein CARUB_v10018731mg [Capsella rubella]					1.4e-05								27.5						0	0	1	0	0	0	0	0
11.1765	Hetgly.G000009663.t1	Eubacteria	WP_072747585.1	hypothetical protein [Pleomorphobacterium xiamenense]_x0001_SET58821.1 Peptidoglycan/LPS O-acetylase OafA/YrhL, contains acyltransferase and SGNH-hydrolase domains [Pleomorphobacterium xiamenense]_x0001_SHN70190.1 Peptidoglycan/LPS O-acetylase OafA/YrhL, contains ac			1.4e-05			1.3e-10	2.9e-09	4.4e-05			29.4			25	25	23.7			14	0	0	1	1	1	0	0
11.1075	Hetgly.G000010573.t4	Eubacteria	WP_012538264.1	hypothetical protein [Borrelia duttonii]_x0001_ACH93455.1 p-512 protein [Borrelia duttonii Ly]			1.5e-05							0.00019	27.7							25.4	7	0	0	0	0	0	0	1
11.1075	Hetgly.G000011812.t1	Fungal	XP_018139561.1	Ran-binding protein (RanBPM) [Pochonia chlamydosporia 170]_x0001_OAQ61857.1 Ran-binding protein (RanBPM) [Pochonia chlamydosporia 170]				1.5e-05		4.4e-08	1e-06					46.8		30.5	30.5				0	6	0	1	1	0	0	0
11.1075	Hetgly.G000014764.t1	Eubacteria	WP_072747585.1	hypothetical protein [Pleomorphobacterium xiamenense]_x0001_SET58821.1 Peptidoglycan/LPS O-acetylase OafA/YrhL, contains acyltransferase and SGNH-hydrolase domains [Pleomorphobacterium xiamenense]_x0001_SHN70190.1 Peptidoglycan/LPS O-acetylase OafA/YrhL, contains ac			1.5e-05			5.4e-09	1.2e-07	4.6e-05			29.4			26.7	26.7	23.7			14	0	0	1	1	1	0	0
11.1075	Hetgly.G000020428.t1	Plant	XP_012485428.1	PREDICTED: ran-binding protein 10-like [Gossypium raimondii]_x0001_XP_012485429.1 PREDICTED: ran-binding protein 10-like [Gossypium raimondii]_x0001_KJB35830.1 hypothetical protein B456_006G130100 [Gossypium raimondii]					1.5e-05	1.1e-39	2.5e-38						32	44	44				0	0	14	2	2	0	0	0
11.1075	Hetgly.G000021906.t1	Fungal	CZR53247.1	uncharacterized protein PAC_03125 [Phialocephala subalpina]				1.5e-05	0.00042	6e-29	1.4e-27					31.9	29.9	44.2	44.2				0	13	1	1	1	0	0	0
11.1075	Hetgly.G000027530.t1	Plant	XP_012485428.1	PREDICTED: ran-binding protein 10-like [Gossypium raimondii]_x0001_XP_012485429.1 PREDICTED: ran-binding protein 10-like [Gossypium raimondii]_x0001_KJB35830.1 hypothetical protein B456_006G130100 [Gossypium raimondii]					1.5e-05	1.1e-39	2.5e-38						32	44	44				0	0	15	2	2	0	0	0
11.1075	Hetgly.G000028639.t1	Fungal	PBK70343.1	SPRY-domain-containing protein [Armillaria solidipes]				1.5e-05		9.5e-38	2.2e-36					38.8		56.8	56.8				0	3	0	3	3	0	0	0
11.0562	Hetgly.G000025333.t1	Plant	KZV23055.1	hypothetical protein F511_08736 [Dorcoceras hygrometricum]	XP_002113668.1	hypothetical protein TRIADDRAFT_27087 [Trichoplax adhaerens]_x0001_EDV24142.1 hypothetical protein TRIADDRAFT_27087 [Trichoplax adhaerens]	1.7e-38	2.3e-73	1.5e-76	7.8e-88	1.8e-86	8.6e-52		3.2e-41	53.7	48.3	49.5	55.7	55.7	41.7		33.2	80	1000	1000	1000	1000	1	0	49
11.0429	Hetgly.G000016134.t1	Archaea	WP_052722673.1	hypothetical protein [Methanosarcina sp. WWM596]_x0001_AKB18611.1 hypothetical protein MSWHS_1748 [Methanosarcina sp. WWM596]			0.0002							1.6e-05	41							39.5	2	0	0	0	0	0	0	3
11.0429	Hetgly.G000023487.t1	Virus	YP_009126658.1	putative collagen-like protein [Edwardsiella phage GF-2]_x0001_BAP28926.1 putative collagen-like protein [Edwardsiella phage GF-2]			0.00061					1.6e-05			31.2					27			2	0	0	0	0	1	0	0
11.0429	Hetgly.G000023731.t1	Plant	ABR18071.1	unknown [Picea sitchensis]					1.6e-05	1.5e-40	3.4e-39						35.3	72	72				0	0	30	1	1	0	0	0
11.0204	Hetgly.G000019244.t1	Eubacteria	WP_048926388.1	cell division protein FtsH [Clostridium sp. 1_1_41A1FAA]_x0001_KMW27652.1 hypothetical protein HMPREF0977_02093 [Clostridium sp. 1_1_41A1FAA]	XP_011252926.1	PREDICTED: ATP-dependent zinc metalloprotease YME1 homolog [Camponotus floridanus]_x0001_EFN70595.1 Protein YME1-like protein [Camponotus floridanus]	1.8e-19	7.1e-14	1.9e-07	2.1e-16	4.8e-15				35	30.5	34.7	31.3	31.3				1000	1	6	25	64	0	0	0
10.9897	Hetgly.G000014584.t1	Eubacteria	CCY75446.1	inversin protein alternative isoform putative [Brachyspira sp. CAG:700]	XP_021695061.1	uncharacterized protein LOC110674855 [Aedes aegypti]	2.7e-36	2.5e-32	8.6e-29	4.9e-26	1.6e-31	1.8e-22	7.6e-05	9e-28	36.6	37.3	32.1	32.6	32.3	26.7	27	33.5	1000	1000	1000	294	1000	182	2	41
10.9823	Hetgly.G000010573.t1	Eubacteria	WP_012538264.1	hypothetical protein [Borrelia duttonii]_x0001_ACH93455.1 p-512 protein [Borrelia duttonii Ly]			1.7e-05					0.00012		0.00048	27.7					36.4		26	7	0	0	0	0	1	0	1
10.9823	Hetgly.G000010573.t2	Eubacteria	WP_012538264.1	hypothetical protein [Borrelia duttonii]_x0001_ACH93455.1 p-512 protein [Borrelia duttonii Ly]			1.7e-05							0.00021	27.7							25.4	7	0	0	0	0	0	0	1
10.9823	Hetgly.G000010573.t3	Eubacteria	WP_012538264.1	hypothetical protein [Borrelia duttonii]_x0001_ACH93455.1 p-512 protein [Borrelia duttonii Ly]			1.7e-05							0.00021	27.7							25.4	7	0	0	0	0	0	0	1
10.9823	Hetgly.G000013343.t1	Fungal	KDB16840.1	Viral protein TPX [Ustilaginoidea virens]			0.00068	1.7e-05							65.6	55.3							2	2	0	0	0	0	0	0
10.9823	Hetgly.G000020683.t1	Fungal	KDB16840.1	Viral protein TPX [Ustilaginoidea virens]			0.00068	1.7e-05							65.6	55.3							2	2	0	0	0	0	0	0
10.9823	Hetgly.G000022666.t1	Eubacteria	CCA94597.1	HflB protein [Candidatus Phytoplasma mali]			1.7e-05			4.9e-09	1.1e-07				26.4			58.7	58.7				14	0	0	1	1	0	0	0
10.9823	Hetgly.G000022793.t1	Eubacteria	WP_075998887.1	endopeptidase La [Halioglobus pacificus]			1.7e-05							0.00012	29.1							23.3	6	0	0	0	0	0	0	1
10.9823	Hetgly.G000025221.t1	Eubacteria	OOY33750.1	hypothetical protein BOV88_13605 [Solemya velum gill symbiont]	KXJ07357.1	putative DNA polymerase [Exaiptasia pallida]	5.1e-64	5.5e-40	6.3e-16	1.4e-54	3e-59				35	31.3	28.5	33.4	32.3				4	1	1	17	181	0	0	0
10.9823	Hetgly.G000029076.t1	Eubacteria	OOY33750.1	hypothetical protein BOV88_13605 [Solemya velum gill symbiont]	KXJ07357.1	putative DNA polymerase [Exaiptasia pallida]	5.1e-64	5.5e-40	6.3e-16	1.4e-54	3e-59				35	31.3	28.5	33.4	32.3				4	1	1	17	181	0	0	0
10.9533	Hetgly.G000010597.t1	Fungal	PNH76704.1	hypothetical protein VD0001_g877 [Verticillium dahliae]	XP_018019658.1	PREDICTED: sporozoite surface protein 2-like [Hyalella azteca]	1.5e-06	2.8e-11			1.6e-06			1.3e-09	56	69.6			52.1			57.1	2	12	0	0	1	0	0	2
10.9376	Hetgly.G000002338.t1	Virus	ATS92227.1	YbiA [Stenotrophomonas phage DLP4]	XP_009014188.1	hypothetical protein HELRODRAFT_151965, partial [Helobdella robusta]_x0001_ESO07577.1 hypothetical protein HELRODRAFT_151965, partial [Helobdella robusta]	2.1e-27	4.9e-14		9e-43	2.1e-41	3.2e-29			40.6	37.9		47.7	47.7	45.7			95	6	0	17	23	1	0	0
10.9331	Hetgly.G000018233.t1	Fungal	XP_002492883.1	ATP-dependent RNA helicase of the SFI superfamily, required for nonsense mediated mRNA decay and for [Komagataella phaffii GS115]_x0001_CAY70704.1 ATP-dependent RNA helicase of the SFI superfamily, required for nonsense mediated mRNA decay and for [Komagataell	ODM97533.1	Regulator of nonsense transcripts 1 [Orchesella cincta]	9.3e-16	2.5e-19	1.3e-16	8.5e-26	1.9e-24			0.00054	42	24.3	26.8	24.1	24.1			34.3	62	228	12	33	118	0	0	1
10.9251	Hetgly.G000023493.t1	Virus	YP_009126658.1	putative collagen-like protein [Edwardsiella phage GF-2]_x0001_BAP28926.1 putative collagen-like protein [Edwardsiella phage GF-2]			0.0007					1.8e-05			31.2					27			2	0	0	0	0	1	0	0
10.8711	Hetgly.G000000383.t1	Eubacteria	ODV36013.1	hypothetical protein BFG60_4517 [Microcystis aeruginosa NIES-98]			1.9e-05								37.8								1	0	0	0	0	0	0	0
10.8711	Hetgly.G000003512.t1	Fungal	SCV05324.1	LANO_0H04984g1_1 [Lachancea nothofagi CBS 11611]				1.9e-05								33.8							0	1	0	0	0	0	0	0
10.8711	Hetgly.G000010080.t1	Archaea	WP_086907979.1	signal recognition particle-docking protein FtsY [Candidatus Nitrosomarinus catalina]_x0001_ARS64943.1 Signal recognition particle 54 kDa protein [Candidatus Nitrosomarinus catalina]										1.9e-05								46.5	0	0	0	0	0	0	0	9
10.8711	Hetgly.G000021899.t1	Fungal	GAW18048.1	hypothetical protein ANO14919_075170 [fungal sp. No.14919]				1.9e-05	0.0004							25.8	30.1						0	11	4	0	0	0	0	0
10.859	Hetgly.G000003905.t1	Plant	KZV23055.1	hypothetical protein F511_08736 [Dorcoceras hygrometricum]	XP_011599155.1	PREDICTED: serine/threonine-protein phosphatase PP1-alpha catalytic subunit [Aquila chrysaetos canadensis]	1.4e-39	1.1e-74	2.5e-75	1.6e-84	3.7e-83	6e-52		3.5e-42	50.9	49.3	49.8	54.6	54.6	43.3		33.7	67	1000	1000	1000	1000	1	0	44
10.8198	Hetgly.G000006980.t1	Fungal	KUL88017.1	hypothetical protein ZTR_03992 [Talaromyces verruculosus]				2e-05		4.5e-48	1e-46					41.9		31.7	31.7				0	16	0	128	128	0	0	0
10.8198	Hetgly.G000007346.t1	Fungal	EPZ35454.1	hypothetical protein O9G_004658 [Rozella allomycis CSF55]				2e-05								56.8							0	3	0	0	0	0	0	0
10.8198	Hetgly.G000018108.t1	Plant	XP_017217380.1	PREDICTED: uncharacterized protein LOC108194955 [Daucus carota subsp. sativus]	EFA12009.1	hypothetical protein TcasGA2_TC016134 [Tribolium castaneum]		1.1e-19	2.4e-47	7.2e-30	1.2e-42					29.7	27.5	24.7	25.9				0	3	87	7	22	0	0	0
10.8198	Hetgly.G000020080.t1	Fungal	EPZ35454.1	hypothetical protein O9G_004658 [Rozella allomycis CSF55]				2e-05								56.8							0	3	0	0	0	0	0	0
10.7985	Hetgly.G000011433.t1	Plant	XP_009409052.1	PREDICTED: serine/threonine-protein phosphatase PP1 isozyme 6 [Musa acuminata subsp. malaccensis]	XP_013181667.1	PREDICTED: serine/threonine-protein phosphatase alpha-2 isoform-like [Papilio xuthus]_x0001_XP_013181887.1 PREDICTED: serine/threonine-protein phosphatase alpha-2 isoform-like [Papilio xuthus]	8.7e-37	5.9e-68	1.9e-70	4.3e-77	9.9e-76	1.2e-47		1e-38	46.7	46.1	44.3	46.6	46.6	40.3		37.5	53	1000	1000	958	1000	2	0	67
10.771	Hetgly.G000017954.t1	Plant	XP_017217380.1	PREDICTED: uncharacterized protein LOC108194955 [Daucus carota subsp. sativus]	XP_023213817.1	LOW QUALITY PROTEIN: uncharacterized protein LOC111616662 [Centruroides sculpturatus]		1.4e-18	2.1e-31	7.7e-28	1e-26					30.1	27.5	31.5	29.2				0	2	29	7	20	0	0	0
10.771	Hetgly.G000020707.t1	Fungal	XP_007802383.1	hypothetical protein EPUS_06488 [Endocarpon pusillum Z07020]_x0001_ERF71929.1 hypothetical protein EPUS_06488 [Endocarpon pusillum Z07020]				2.1e-05		4.5e-30	1e-28					35.9		43.5	43.5				0	1	0	135	135	0	0	0
10.68	Hetgly.G000024026.t1	Plant	CDM82183.1	unnamed protein product [Triticum aestivum]					2.3e-05								52.9						0	0	21	0	0	0	0	0
10.5966	Hetgly.G000007422.t1	Fungal	KEQ81490.1	DUF1768-domain-containing protein [Aureobasidium pullulans EXF-150]				2.5e-05		2.3e-94	5.2e-93					27.9		58.7	58.7				0	1	0	20	19	0	0	0
10.5966	Hetgly.G000008085.t1	Fungal	PKC10921.1	DUF1768-domain-containing protein [Rhizophagus irregularis]			0.0002	2.5e-05		1.5e-45	3.5e-44				25.7	30.2		44.2	44.2				1	4	0	22	21	0	0	0
10.5786	Hetgly.G000005490.t1	Plant	XP_021815693.1	protein Simiate [Prunus avium]	XP_011192295.1	PREDICTED: FAM206 family protein CG9288 [Zeugodacus cucurbitae]			2.8e-11	1e-26	2.3e-25						34.9	46.3	46.3				0	0	106	15	18	0	0	0
10.5574	Hetgly.G000003612.t1	Eubacteria	EHL71830.1	hypothetical protein HMPREF1032_03199 [Subdoligranulum sp. 4_3_54A2FAA]			2.6e-05								35.4								1	0	0	0	0	0	0	0
10.5515	Hetgly.G000000681.t1	Plant	GAY54095.1	hypothetical protein CUMW_154040 [Citrus unshiu]	XP_022303170.1	1,2-dihydroxy-3-keto-5-methylthiopentene dioxygenase-like [Crassostrea virginica]	0.00018	1.7e-08	6.8e-14	1.4e-21	3.2e-20				37.7	33.9	54.9	58	58				1	378	419	36	363	0	0	0
10.5515	Hetgly.G000000683.t1	Plant	GAY54095.1	hypothetical protein CUMW_154040 [Citrus unshiu]	XP_022303170.1	1,2-dihydroxy-3-keto-5-methylthiopentene dioxygenase-like [Crassostrea virginica]	0.00018	1.7e-08	6.8e-14	1.4e-21	3.2e-20				37.7	33.9	54.9	58	58				1	378	419	36	363	0	0	0
10.5515	Hetgly.G000000685.t1	Plant	GAY54095.1	hypothetical protein CUMW_154040 [Citrus unshiu]	XP_022303170.1	1,2-dihydroxy-3-keto-5-methylthiopentene dioxygenase-like [Crassostrea virginica]	0.00018	1.7e-08	6.8e-14	1.4e-21	3.2e-20				37.7	33.9	54.9	58	58				1	378	419	36	363	0	0	0
10.5515	Hetgly.G000017506.t1	Plant	XP_020409800.1	inositol-pentakisphosphate 2-kinase [Prunus persica]_x0001_XP_020409801.1 inositol-pentakisphosphate 2-kinase [Prunus persica]_x0001_ONI35679.1 hypothetical protein PRUPE_1G549800 [Prunus persica]	XP_014246148.1	PREDICTED: inositol-pentakisphosphate 2-kinase [Cimex lectularius]_x0001_XP_014246149.1 PREDICTED: inositol-pentakisphosphate 2-kinase [Cimex lectularius]_x0001_XP_014246150.1 PREDICTED: inositol-pentakisphosphate 2-kinase [Cimex lectularius]_x0001_XP_014246151.1 PREDICTE			3.4e-15	2.9e-109	6.7e-108						25.7	45.2	45.2				0	0	207	38	71	0	0	0
10.5369	Hetgly.G000021464.t1	Plant	XP_015648989.1	PREDICTED: RING-H2 finger protein ATL39 [Oryza sativa Japonica Group]_x0001_BAD73148.1 ring-H2 zinc finger protein-like [Oryza sativa Japonica Group]_x0001_BAG98367.1 unnamed protein product [Oryza sativa Japonica Group]_x0001_BAF04294.2 Os01g0212700 [Oryza sativa Japonic	XP_011408339.1	PREDICTED: E3 ubiquitin-protein ligase RNF13-like [Amphimedon queenslandica]		6.4e-08	6.9e-11		2.6e-06	1.3e-05				36.5	38.3		48.9	38			0	27	1000	0	3	1	0	0
10.5286	Hetgly.G000011405.t1	Plant	XP_009409052.1	PREDICTED: serine/threonine-protein phosphatase PP1 isozyme 6 [Musa acuminata subsp. malaccensis]	XP_013181667.1	PREDICTED: serine/threonine-protein phosphatase alpha-2 isoform-like [Papilio xuthus]_x0001_XP_013181887.1 PREDICTED: serine/threonine-protein phosphatase alpha-2 isoform-like [Papilio xuthus]	6.6e-37	2.3e-67	1.9e-70	4.3e-77	9.9e-76	9e-48		1e-38	46.7	45.7	44.3	46.6	46.6	40.3		32.8	53	1000	1000	958	1000	2	0	67
10.5286	Hetgly.G000020627.t1	Plant	XP_009409052.1	PREDICTED: serine/threonine-protein phosphatase PP1 isozyme 6 [Musa acuminata subsp. malaccensis]	XP_013181667.1	PREDICTED: serine/threonine-protein phosphatase alpha-2 isoform-like [Papilio xuthus]_x0001_XP_013181887.1 PREDICTED: serine/threonine-protein phosphatase alpha-2 isoform-like [Papilio xuthus]	6.6e-37	2.3e-67	1.9e-70	4.3e-77	9.9e-76	9e-48		1e-38	46.7	45.7	44.3	46.6	46.6	40.3		32.8	53	1000	1000	958	1000	2	0	67
10.5286	Hetgly.G000020638.t1	Plant	XP_009409052.1	PREDICTED: serine/threonine-protein phosphatase PP1 isozyme 6 [Musa acuminata subsp. malaccensis]	XP_013181667.1	PREDICTED: serine/threonine-protein phosphatase alpha-2 isoform-like [Papilio xuthus]_x0001_XP_013181887.1 PREDICTED: serine/threonine-protein phosphatase alpha-2 isoform-like [Papilio xuthus]	6.6e-37	2.3e-67	1.9e-70	4.3e-77	9.9e-76	9e-48		1e-38	46.7	45.7	44.3	46.6	46.6	40.3		32.8	53	1000	1000	958	1000	2	0	67
10.4833	Hetgly.G000008947.t1	Plant	XP_001751709.1	cpk14 calcium-dependent protein kinase [Physcomitrella patens]_x0001_PNR51524.1 hypothetical protein PHYPA_010711 [Physcomitrella patens]					2.8e-05								23.7						0	0	304	0	0	0	0	0
10.4833	Hetgly.G000021769.t1	Plant	XP_022638904.1	NEP1-interacting protein 2-like [Vigna radiata var. radiata]					2.8e-05								40.3						0	0	1	0	0	0	0	0
10.4693	Hetgly.G000005761.t1	Eubacteria	WP_012548383.1	leukocyte elastase inhibitor [Dictyoglomus thermophilum]_x0001_ACI19751.1 leukocyte elastase inhibitor [Dictyoglomus thermophilum H-6-12]	XP_005481738.1	PREDICTED: serpin B6 isoform X2 [Zonotrichia albicollis]	2.3e-44	5.7e-25	9.4e-24	1.3e-59	3e-58	7.1e-15		5.3e-37	34.7	27.1	29.9	39.8	39.8	30.9		33.2	1000	13	583	278	1000	22	0	183
10.4684	Hetgly.G000006186.t1	Eubacteria	WP_035657088.1	acyltransferase [Bradyrhizobium sp. STM 3809]	XP_022778559.1	LOW QUALITY PROTEIN: uncharacterized protein LOC111320133, partial [Stylophora pistillata]	2.7e-25		0.00055	1.9e-35	4.4e-34		3.9e-22		39		53.3	42.3	42.3		32		1000	0	1	31	32	0	7	0
10.467	Hetgly.G000026825.t1	Eubacteria	CCY75446.1	inversin protein alternative isoform putative [Brachyspira sp. CAG:700]	XP_021695061.1	uncharacterized protein LOC110674855 [Aedes aegypti]	7.4e-33	8.1e-30	1.9e-19	1.4e-19	2.6e-28	6.7e-24		6e-23	38.3	38.1	32.2	32.8	34.2	31.4		34.3	1000	1000	668	183	1000	125	0	35
10.4631	Hetgly.G000006332.t2	Eubacteria	WP_035657088.1	acyltransferase [Bradyrhizobium sp. STM 3809]	XP_022778559.1	LOW QUALITY PROTEIN: uncharacterized protein LOC111320133, partial [Stylophora pistillata]	2.8e-25		0.00056	2e-35	4.5e-34		4e-22		39		53.3	42.3	42.3		32		1000	0	1	53	49	0	8	0
10.4578	Hetgly.G000006186.t2	Eubacteria	WP_035657088.1	acyltransferase [Bradyrhizobium sp. STM 3809]	XP_022778559.1	LOW QUALITY PROTEIN: uncharacterized protein LOC111320133, partial [Stylophora pistillata]	2.7e-25		0.00054	1.9e-35	4.3e-34		3.8e-22		39		53.3	42.3	42.3		32		1000	0	1	31	32	0	7	0
10.4569	Hetgly.G000012033.t1	Eubacteria	APR78428.1	Serine/threonine-protein kinase pkn3 [Minicystis rosea]	XP_787526.2	PREDICTED: serine/threonine-protein kinase 17A [Strongylocentrotus purpuratus]	9.2e-09	1.6e-06	1.2e-07	7.4e-07	1.7e-05	2.3e-05			34.4	36.4	35.9	31.3	31.3	33.8			112	73	53	8	10	1	0	0
10.45	Hetgly.G000020774.t1	Eubacteria	WP_051935814.1	hypothetical protein [Salegentibacter sp. Hel_I_6]	XP_018564984.1	uncharacterized protein LOC108906255 [Anoplophora glabripennis]	2.2e-76	9.6e-14	4.8e-54	1.9e-254	4.4e-253			1.5e-33	47.6	29	42.6	97.9	97.9			32.8	1000	1	1	120	144	0	0	2
10.4482	Hetgly.G000020843.t1	Fungal	XP_008712122.1	hypothetical protein HMPREF1541_09225 [Cyphellophora europaea CBS 101466]_x0001_ETN45394.1 hypothetical protein HMPREF1541_09225 [Cyphellophora europaea CBS 101466]				2.9e-05		3.2e-07	7.4e-06					50.9		48.1	50				0	5	0	76	61	0	0	0
10.4425	Hetgly.G000006332.t1	Eubacteria	WP_035657088.1	acyltransferase [Bradyrhizobium sp. STM 3809]	XP_022778559.1	LOW QUALITY PROTEIN: uncharacterized protein LOC111320133, partial [Stylophora pistillata]	2.8e-25		0.00055	1.9e-35	4.4e-34		3.9e-22		39		53.3	42.3	42.3		32		1000	0	1	53	49	0	8	0
10.4368	Hetgly.G000014095.t1	Eubacteria	OGE17751.1	hypothetical protein A2769_01860 [Candidatus Daviesbacteria bacterium RIFCSPHIGHO2_01_FULL_37_27]	XP_017860548.1	PREDICTED: lipase 1-like isoform X1 [Drosophila arizonae]	4.4e-15	3.5e-10			1.5e-10				56.4	40.8			52.4				8	5	0	0	3	0	0	0
10.4143	Hetgly.G000014571.t1	Fungal	KZV71032.1	glutaredoxin [Peniophora sp. CONT]	XP_019647407.1	PREDICTED: glutaredoxin-like [Branchiostoma belcheri]		7.2e-09	7.2e-05	3.9e-37	8.9e-36					35.7	31.2	61.7	61.7				0	5	1	17	19	0	0	0
10.3804	Hetgly.G000011399.t2	Fungal	KZW01945.1	PGAM-domain-containing protein [Exidia glandulosa HHB12029]	KFB52780.1	AGAP002463-PA-like protein [Anopheles sinensis]	8.1e-07	2.7e-08		1.1e-20	2.5e-19			0.00043	39.1	27.1		30.1	30.1			32.9	12	3	0	9	10	0	0	2
10.3804	Hetgly.G000020636.t2	Fungal	KZW01945.1	PGAM-domain-containing protein [Exidia glandulosa HHB12029]	KFB52780.1	AGAP002463-PA-like protein [Anopheles sinensis]	8.1e-07	2.7e-08		1.1e-20	2.5e-19			0.00043	39.1	27.1		30.1	30.1			32.9	12	3	0	9	10	0	0	2
10.3498	Hetgly.G000016770.t1	Fungal	OUM63438.1	hypothetical protein PIROE2DRAFT_10044 [Piromyces sp. E2]				3.2e-05								55.4							0	1	0	0	0	0	0	0
10.319	Hetgly.G000003912.t1	Eubacteria	WP_048771190.1	hypothetical protein [Cellulomonas flavigena]			3.3e-05								47.6								1	0	0	0	0	0	0	0
10.2892	Hetgly.G000011414.t1	Plant	XP_009409052.1	PREDICTED: serine/threonine-protein phosphatase PP1 isozyme 6 [Musa acuminata subsp. malaccensis]	XP_013181667.1	PREDICTED: serine/threonine-protein phosphatase alpha-2 isoform-like [Papilio xuthus]_x0001_XP_013181887.1 PREDICTED: serine/threonine-protein phosphatase alpha-2 isoform-like [Papilio xuthus]	6.2e-37	4.7e-67	5.1e-70	3.4e-76	7.8e-75	3.2e-47		9.8e-39	46.7	45.7	48.2	50.2	50.2	40.3		33.2	54	1000	1000	959	1000	2	0	67
10.2721	Hetgly.G000002568.t1	Plant	XP_001696148.1	predicted protein [Chlamydomonas reinhardtii]_x0001_PNW79833.1 hypothetical protein CHLRE_08g368500v5 [Chlamydomonas reinhardtii]	XP_014783311.1	PREDICTED: MKI67 FHA domain-interacting nucleolar phosphoprotein-like [Octopus bimaculoides]_x0001_KOF98214.1 hypothetical protein OCBIM_22026662mg [Octopus bimaculoides]		2.8e-21	8.3e-22	4e-26	9.1e-25					43.6	40.6	42.7	42.7				0	461	65	51	247	0	0	0
10.2602	Hetgly.G000011438.t1	Plant	XP_009409052.1	PREDICTED: serine/threonine-protein phosphatase PP1 isozyme 6 [Musa acuminata subsp. malaccensis]	XP_004622428.1	PREDICTED: serine/threonine-protein phosphatase PP1-like [Sorex araneus]	6.6e-37	5e-67	4.2e-70	5.6e-77	1.3e-75	2e-47		6.1e-39	46.7	45.7	44.3	46.6	46.6	40.3		33.2	54	1000	1000	959	1000	2	0	67
10.2473	Hetgly.G000004857.t1	Plant	XP_009388712.1	PREDICTED: serine/threonine-protein phosphatase PP1 [Musa acuminata subsp. malaccensis]	XP_016089093.1	PREDICTED: serine/threonine-protein phosphatase alpha-2 isoform-like [Sinocyclocheilus grahami]_x0001_XP_016295416.1 PREDICTED: serine/threonine-protein phosphatase alpha-2 isoform-like [Sinocyclocheilus anshuiensis]_x0001_XP_016378425.1 PREDICTED: serine/threonine-	8.4e-40	7.2e-74	3.9e-76	7.1e-88	1.6e-86	6.4e-54		3.1e-43	50.9	49	48.2	56.1	56.1	43.1		34.4	64	1000	1000	1000	1000	1	0	53
10.2473	Hetgly.G000004862.t1	Plant	XP_009388712.1	PREDICTED: serine/threonine-protein phosphatase PP1 [Musa acuminata subsp. malaccensis]	XP_016089093.1	PREDICTED: serine/threonine-protein phosphatase alpha-2 isoform-like [Sinocyclocheilus grahami]_x0001_XP_016295416.1 PREDICTED: serine/threonine-protein phosphatase alpha-2 isoform-like [Sinocyclocheilus anshuiensis]_x0001_XP_016378425.1 PREDICTED: serine/threonine-	8.4e-40	7.2e-74	3.9e-76	7.1e-88	1.6e-86	6.4e-54		3.1e-43	50.9	49	48.2	56.1	56.1	43.1		34.4	64	1000	1000	1000	1000	1	0	53
10.2219	Hetgly.G000027655.t1	Eubacteria	CCY75446.1	inversin protein alternative isoform putative [Brachyspira sp. CAG:700]	XP_021695061.1	uncharacterized protein LOC110674855 [Aedes aegypti]	1.2e-27	4.4e-23	1.7e-18	2.7e-15	3.3e-23	3e-19		1e-14	36.5	34.9	30.1	31.2	31.6	29.6		30.8	1000	1000	387	156	1000	43	0	15
10.2046	Hetgly.G000002028.t1	Fungal	XP_007343867.1	Osmotin, thaumatin-like protein [Auricularia subglabra TFB-10046 SS5]_x0001_EJD47936.1 Osmotin, thaumatin-like protein [Auricularia subglabra TFB-10046 SS5]				3.7e-05	0.00016							24.7	26.7						0	1	1	0	0	0	0	0
10.1912	Hetgly.G000017376.t1	Eubacteria	OOY33750.1	hypothetical protein BOV88_13605 [Solemya velum gill symbiont]	XP_018902556.1	PREDICTED: uncharacterized protein LOC109034071 [Bemisia tabaci]	1.5e-62	5e-40	5.7e-16	3e-51	4e-58				35.5	31.3	28.5	32.8	37				4	1	1	17	181	0	0	0
10.1779	Hetgly.G000000205.t1	Fungal	XP_016216583.1	hypothetical protein, variant [Verruconis gallopava]_x0001_KIW06714.1 hypothetical protein, variant [Verruconis gallopava]				3.8e-05								36.5							0	2	0	0	0	0	0	0
10.1779	Hetgly.G000021524.t1	Fungal	XP_016216583.1	hypothetical protein, variant [Verruconis gallopava]_x0001_KIW06714.1 hypothetical protein, variant [Verruconis gallopava]				3.8e-05								36.5							0	2	0	0	0	0	0	0
10.1377	Hetgly.G000023968.t1	Fungal	EPQ65466.1	ATP-dependent Lon protease [Blumeria graminis f. sp. tritici 96224]	XP_016906394.1	PREDICTED: lon protease homolog, mitochondrial isoform X1 [Apis cerana]_x0001_XP_016906396.1 PREDICTED: lon protease homolog, mitochondrial isoform X1 [Apis cerana]	8.7e-05	3.6e-09			9.1e-05				28.6	38.5			31				3	525	0	0	12	0	0	0
10.1371	Hetgly.G000006358.t1	Fungal	KIM67635.1	hypothetical protein SCLCIDRAFT_1112939 [Scleroderma citrinum Foug A]	XP_021960098.1	acyl-CoA-binding domain-containing protein 4-like [Folsomia candida]	1.5e-15	1.9e-24	7.5e-17	1.4e-41	3.2e-40				51.2	61.5	50.6	71.6	71.6				372	454	240	121	1000	0	0	0
10.1335	Hetgly.G000008422.t1	Fungal	PKY45119.1	ubiquitin-domain-containing protein [Rhizophagus irregularis]	PIK34729.1	ubiquitin [Apostichopus japonicus]		2.9e-10	3.1e-08	3.2e-07	7.3e-06					36.2	35.5	34.1	33.8				0	5	13	3	7	0	0	0
10.1335	Hetgly.G000027361.t1	Fungal	PKY45119.1	ubiquitin-domain-containing protein [Rhizophagus irregularis]	PIK34729.1	ubiquitin [Apostichopus japonicus]		2.9e-10	3.1e-08	3.2e-07	7.3e-06					36.2	35.5	34.1	33.8				0	5	13	3	7	0	0	0
10.1019	Hetgly.G000013646.t1	Eubacteria	AOJ41279.1	hypothetical protein WJ23_25265 [Burkholderia lata]			4.1e-05	7.5e-05							29.9	29.4							4	3	0	0	0	0	0	0
10.0778	Hetgly.G000019381.t1	Archaea	WP_011448529.1	endopeptidase La [Methanospirillum hungatei]_x0001_ABD41263.1 ATP-dependent protease La [Methanospirillum hungatei JF-1]										4.2e-05								37.7	0	0	0	0	0	0	0	1
10.0778	Hetgly.G000019384.t1	Archaea	WP_011448529.1	endopeptidase La [Methanospirillum hungatei]_x0001_ABD41263.1 ATP-dependent protease La [Methanospirillum hungatei JF-1]										4.2e-05								37.7	0	0	0	0	0	0	0	1
10.0543	Hetgly.G000013338.t2	Plant	XP_003526242.1	PREDICTED: RING-H2 finger protein ATL40-like [Glycine max]_x0001_KRH55822.1 hypothetical protein GLYMA_06G284600 [Glycine max]					4.3e-05								44.2						0	0	2	0	0	0	0	0
10.0543	Hetgly.G000020679.t1	Plant	XP_003526242.1	PREDICTED: RING-H2 finger protein ATL40-like [Glycine max]_x0001_KRH55822.1 hypothetical protein GLYMA_06G284600 [Glycine max]					4.3e-05								44.2						0	0	2	0	0	0	0	0
10.0543	Hetgly.G000020687.t2	Plant	XP_003526242.1	PREDICTED: RING-H2 finger protein ATL40-like [Glycine max]_x0001_KRH55822.1 hypothetical protein GLYMA_06G284600 [Glycine max]					4.3e-05								44.2						0	0	2	0	0	0	0	0
10.0287	Hetgly.G000000872.t3	Plant	XP_006369308.1	hypothetical protein POPTR_0001s20900g [Populus trichocarpa]	XP_013789164.1	mucin-22-like, partial [Limulus polyphemus]			7.5e-18		1.7e-13						27.9		26.9				0	0	4	0	1	0	0	0
10.0287	Hetgly.G000017990.t1	Plant	XP_012841028.1	PREDICTED: uncharacterized protein LOC105961341 [Erythranthe guttata]	KZS08403.1	ATP-dependent Helicase-like protein [Daphnia magna]	4e-26	1.5e-119	1.5e-133	2.6e-114	3.4e-129	9.4e-98			28.9	26	28	29	28	28			766	407	1000	154	1000	4	0	0
10.0213	Hetgly.G000000872.t1	Plant	XP_006369308.1	hypothetical protein POPTR_0001s20900g [Populus trichocarpa]	XP_013789164.1	mucin-22-like, partial [Limulus polyphemus]			8e-18	2.2e-09	1.8e-13						27.9	46.7	26.9				0	0	4	11	11	0	0	0
10.0154	Hetgly.G000000872.t4	Plant	XP_006369308.1	hypothetical protein POPTR_0001s20900g [Populus trichocarpa]	XP_013789164.1	mucin-22-like, partial [Limulus polyphemus]			7.6e-18		1.7e-13						27.9		26.9				0	0	4	0	1	0	0	0
9.9988	Hetgly.G000008766.t1	Plant	PKA55848.1	EIN3-binding F-box protein 1 [Apostasia shenzhenica]	ELT99813.1	hypothetical protein CAPTEDRAFT_133834 [Capitella teleta]		2.7e-05	4.5e-09		9.9e-05					27.7	30.4		28.6				0	12	34	0	8	0	0	0
9.96536	Hetgly.G000025933.t1	Fungal	ONH67211.1	Ran-binding protein 10 [Cyberlindnera fabianii]				4.7e-05	0.00016	4.8e-16	1.1e-14					37	33.1	49.5	49.5				0	2	1	3	3	0	0	0
9.94431	Hetgly.G000027903.t1	Archaea	WP_082730118.1	Fic family protein [methanogenic archaeon ISO4-H5]_x0001_AMH95455.1 Fic family protein [methanogenic archaeon ISO4-H5]			0.00027							4.8e-05	31.6							41.2	1	0	0	0	0	0	0	1
9.94431	Hetgly.G000028891.t1	Fungal	ORX48566.1	SPRY-domain-containing protein [Hesseltinella vesiculosa]				4.8e-05		6.6e-21	1.5e-19					36.2		31.9	31.9				0	2	0	2	1	0	0	0
9.92499	Hetgly.G000005762.t1	Eubacteria	WP_051962872.1	serpin family protein [Mesoaciditoga lauensis]	XP_021919214.1	leukocyte elastase inhibitor-like isoform X5 [Zootermopsis nevadensis]	2.3e-56	1.4e-30	1.1e-33	4e-73	9.1e-72	1.4e-22		2e-48	38.6	29	31.4	44.9	44.9	27.1		35.6	949	15	426	591	1000	18	0	107
9.92369	Hetgly.G000001048.t1	Fungal	CDH17752.1	uncharacterized protein ZBAI_09540 [Zygosaccharomyces bailii ISA1307]				4.9e-05		1.3e-11	2.9e-10					29.3		25.6	25.6				0	1	0	10	8	0	0	0
9.90349	Hetgly.G000006335.t1	Fungal	CEP11786.1	hypothetical protein [Parasitella parasitica]	KZS17967.1	putative Ran-binding proteins 9/10 [Daphnia magna]		1.5e-13	8.4e-08	9.5e-30	2.2e-28					42	28.7	41.8	41.8				0	13	5	208	234	0	0	0
9.90349	Hetgly.G000023194.t1	Plant	OEL30936.1	Leucine-rich repeat receptor-like serine/threonine-protein kinase [Dichanthelium oligosanthes]					5e-05								31						0	0	6	0	0	0	0	0
9.85389	Hetgly.G000026558.t1	Fungal	XP_007751963.1	lon protease like, mitochondrial [Cladophialophora psammophila CBS 110553]_x0001_EXJ53535.1 lon protease like, mitochondrial [Cladophialophora psammophila CBS 110553]	XP_016906394.1	PREDICTED: lon protease homolog, mitochondrial isoform X1 [Apis cerana]_x0001_XP_016906396.1 PREDICTED: lon protease homolog, mitochondrial isoform X1 [Apis cerana]	0.00056	3.1e-08			0.00059				28.6	40.4			31				2	520	0	0	9	0	0	0
9.85219	Hetgly.G000006649.t2	Fungal	EUC53904.1	N6-adenine-specific DNA methyltransferase [Rhizoctonia solani AG-3 Rhs1AP]	XP_016159302.1	PREDICTED: hemK methyltransferase family member 2 [Ficedula albicollis]		3e-28	1.5e-15	2.2e-26	5.1e-25			1.3e-05		37.4	28.9	35.9	35.9			27.4	0	348	37	64	830	0	0	3
9.85219	Hetgly.G000016804.t2	Fungal	EUC53904.1	N6-adenine-specific DNA methyltransferase [Rhizoctonia solani AG-3 Rhs1AP]	XP_016159302.1	PREDICTED: hemK methyltransferase family member 2 [Ficedula albicollis]		3e-28	1.5e-15	2.2e-26	5.1e-25			1.3e-05		37.4	28.9	35.9	35.9			27.4	0	348	37	64	830	0	0	3
9.84522	Hetgly.G000017256.t1	Fungal	XP_446698.1	uncharacterized protein CAGL0G07733g [[Candida] glabrata]_x0001_CAG59625.1 unnamed protein product [[Candida] glabrata]_x0001_OXB43464.1 hypothetical protein B1J91_G07733g [[Candida] glabrata]_x0001_OXB48763.1 hypothetical protein B1J92_G07733g [[Candida] glabrata]_x0001_SLM113				5.3e-05								29.2							0	4	0	0	0	0	0	0
9.80818	Hetgly.G000026560.t1	Eubacteria	OGR63096.1	endopeptidase La [Elusimicrobia bacterium GWB2_63_22]			5.5e-05								34.5								4	0	0	0	0	0	0	0
9.78089	Hetgly.G000019263.t1	Plant	GAX79778.1	hypothetical protein CEUSTIGMA_g7218.t1 [Chlamydomonas eustigma]	XP_015919084.1	exosome complex component RRP45-like [Parasteatoda tepidariorum]		8.3e-26	1.3e-32	9e-39	2.1e-37			1.9e-20		28.3	32.6	35.6	35.6			28.6	0	31	1	12	25	0	0	23
9.78089	Hetgly.G000024155.t1	Plant	GAX79778.1	hypothetical protein CEUSTIGMA_g7218.t1 [Chlamydomonas eustigma]	XP_015919084.1	exosome complex component RRP45-like [Parasteatoda tepidariorum]		8.3e-26	1.3e-32	9e-39	2.1e-37			1.9e-20		28.3	32.6	35.6	35.6			28.6	0	31	1	12	25	0	0	23
9.74442	Hetgly.G000011372.t1	Plant	XP_009409052.1	PREDICTED: serine/threonine-protein phosphatase PP1 isozyme 6 [Musa acuminata subsp. malaccensis]	XP_013181667.1	PREDICTED: serine/threonine-protein phosphatase alpha-2 isoform-like [Papilio xuthus]_x0001_XP_013181887.1 PREDICTED: serine/threonine-protein phosphatase alpha-2 isoform-like [Papilio xuthus]	6.2e-37	2.1e-67	5.1e-70	6.9e-77	1.6e-75	8.4e-48		9.8e-39	46.7	45.7	47.9	50.5	47.3	40.3		32.8	53	1000	1000	958	1000	2	0	67
9.74442	Hetgly.G000011391.t1	Plant	XP_009409052.1	PREDICTED: serine/threonine-protein phosphatase PP1 isozyme 6 [Musa acuminata subsp. malaccensis]	XP_013181667.1	PREDICTED: serine/threonine-protein phosphatase alpha-2 isoform-like [Papilio xuthus]_x0001_XP_013181887.1 PREDICTED: serine/threonine-protein phosphatase alpha-2 isoform-like [Papilio xuthus]	6.2e-37	2.1e-67	5.1e-70	6.9e-77	1.6e-75	8.4e-48		9.8e-39	46.7	45.7	47.9	50.5	47.3	40.3		32.8	53	1000	1000	958	1000	2	0	67
9.74256	Hetgly.G000027836.t1	Plant	OVA03360.1	Ubiquitin carboxyl-terminal hydrolases family 2 [Macleaya cordata]	KFQ07629.1	Ubiquitin carboxyl-terminal hydrolase 42, partial [Haliaeetus albicilla]		7.4e-22	3.7e-30	2.8e-64	6.5e-63	3.7e-05				30.5	35.6	47.8	47.8	32			0	10	162	17	683	1	0	0
9.73797	Hetgly.G000028452.t1	Plant	XP_015162345.1	PREDICTED: ran-binding protein 10 isoform X2 [Solanum tuberosum]					5.9e-05	3.9e-27	8.9e-26						41.8	76.3	76.3				0	0	18	1	1	0	0	0
9.73359	Hetgly.G000018238.t1	Plant	GAQ84119.1	spla ryanodine receptor domain-containing protein [Klebsormidium nitens]	KZS17967.1	putative Ran-binding proteins 9/10 [Daphnia magna]		2.2e-06	4.8e-10	3.2e-16	7.3e-15					37.5	46.4	46.7	46.7				0	12	68	16	18	0	0	0
9.72117	Hetgly.G000019586.t1	Plant	GAX83786.1	hypothetical protein CEUSTIGMA_g11211.t1 [Chlamydomonas eustigma]	XP_013978935.1	PREDICTED: low-density lipoprotein receptor-related protein 8-like, partial [Salmo salar]	4.2e-15	1.6e-12	6e-24		1e-19			0.00013	48.2	32.4	37.3		63.4			32.4	49	11	37	0	8	0	0	1
9.70464	Hetgly.G000001582.t1	Fungal	SCV05324.1	LANO_0H04984g1_1 [Lachancea nothofagi CBS 11611]				6.1e-05								28.7							0	1	0	0	0	0	0	0
9.65929	Hetgly.G000026045.t1	Eubacteria	WP_010256603.1	hypothetical protein [Borreliella burgdorferi]_x0001_ADQ31334.1 repeat motif-containing protein (plasmid) [Borrelia burgdorferi JD1]	XP_016942935.1	PREDICTED: microtubule-actin cross-linking factor 1 isoform X4 [Drosophila suzukii]	6e-10		8.3e-06	2.7e-19	6.3e-18			1.3e-08	40.9		31	47.7	47.7			28.5	23	0	1	3	445	0	0	1
9.65663	Hetgly.G000019234.t1	Plant	XP_015946679.1	pollen-specific leucine-rich repeat extensin-like protein 1 [Arachis duranensis]					6.4e-05								46.8						0	0	11	0	0	0	0	0
9.65663	Hetgly.G000019234.t2	Plant	XP_015946679.1	pollen-specific leucine-rich repeat extensin-like protein 1 [Arachis duranensis]					6.4e-05								46.8						0	0	11	0	0	0	0	0
9.65427	Hetgly.G000028436.t1	Eubacteria	CCY75446.1	inversin protein alternative isoform putative [Brachyspira sp. CAG:700]	XP_011676954.1	PREDICTED: serine/threonine-protein phosphatase 6 regulatory ankyrin repeat subunit B-like [Strongylocentrotus purpuratus]	3.4e-29	9.9e-27	1.2e-17	5e-21	5.3e-25	3.2e-17	0.00014	8.9e-18	32.6	35.5	30.8	33.9	32.7	29.8	31.2	30.7	1000	1000	353	205	1000	115	2	13
9.64112	Hetgly.G000011004.t1	Plant	XP_012082240.1	E3 ubiquitin-protein ligase SGR9, amyloplastic [Jatropha curcas]_x0001_KDP29046.1 hypothetical protein JCGZ_16435 [Jatropha curcas]				0.00029	6.5e-05							32.6	62.5						0	1	1	0	0	0	0	0
9.64112	Hetgly.G000027657.t1	Eubacteria	CCY75446.1	inversin protein alternative isoform putative [Brachyspira sp. CAG:700]	XP_021695049.1	uncharacterized protein LOC110674850 [Aedes aegypti]	1.3e-36	7.3e-35	1.9e-26	6.8e-23	2e-32	8.5e-23	6.2e-10	3.4e-22	36.3	35	30.2	32.7	29.8	27.7	30.9	30.1	1000	1000	760	191	1000	121	4	23
9.56702	Hetgly.G000025483.t1	Fungal	ORY77431.1	hypothetical protein LY90DRAFT_665221 [Neocallimastix californiae]				7e-05		5.5e-16	1.3e-14					29.5		34.7	34.7				0	1	0	5	5	0	0	0
9.53884	Hetgly.G000022870.t1	Fungal	XP_007371707.1	hypothetical protein DICSQDRAFT_150876 [Dichomitus squalens LYAD-421 SS1]_x0001_EJF55552.1 hypothetical protein DICSQDRAFT_150876 [Dichomitus squalens LYAD-421 SS1]				7.2e-05		1.6e-10	3.6e-09					59.5		61.4	61.4				0	1	0	6	6	0	0	0
9.52505	Hetgly.G000022335.t1	Fungal	SJL05304.1	uncharacterized protein ARMOST_08670 [Armillaria ostoyae]				7.3e-05		2.9e-44	6.7e-43					37.6		51	51				0	3	0	3	3	0	0	0
9.52505	Hetgly.G000025229.t1	Archaea	WP_052722835.1	TIGR04279 domain-containing protein [Methanosarcina lacustris]	OQR75706.1	histone H1.0-A-like [Tropilaelaps mercedesae]		0.00011		6.8e-08	1.6e-06			7.3e-10		28.1		29.2	29.2			28	0	2	0	8	16	0	0	1
9.5205	Hetgly.G000004603.t1	Plant	XP_013453692.1	DNA-binding protein, putative [Medicago truncatula]_x0001_KEH27723.1 DNA-binding protein, putative [Medicago truncatula]	PCG74971.1	hypothetical protein B5V51_12468 [Heliothis virescens]			1.1e-13	2.2e-19	5e-18						44.2	47.1	47.1				0	0	32	20	21	0	0	0
9.51145	Hetgly.G000005959.t2	Plant	KGN53452.1	hypothetical protein Csa_4G055460 [Cucumis sativus]					7.4e-05								49.8						0	0	1	0	0	0	0	0
9.48478	Hetgly.G000005959.t1	Plant	KGN53452.1	hypothetical protein Csa_4G055460 [Cucumis sativus]					7.6e-05								49.8						0	0	1	0	0	0	0	0
9.4786	Hetgly.G000020324.t1	Plant	EEC71856.1	hypothetical protein OsI_04556 [Oryza sativa Indica Group]	ACH46259.1	putative H3 histone family 3B variant 1 [Taeniopygia guttata]	8.3e-08	2.2e-11	2.6e-16	9e-11	3.4e-12				47.4	39	44	49.5	38.3				13	1000	862	222	1000	0	0	0
9.47604	Hetgly.G000023955.t1	Plant	XP_002971426.1	hypothetical protein SELMODRAFT_95804, partial [Selaginella moellendorffii]_x0001_EFJ27175.1 hypothetical protein SELMODRAFT_95804, partial [Selaginella moellendorffii]	KZS16865.1	Uncharacterized protein APZ42_017491 [Daphnia magna]	2.1e-12	3.6e-15	2.3e-18	1.1e-17	2.5e-16			1.2e-08	35.1	44.7	35	38.7	38.7			32	480	112	244	42	64	0	0	1
9.47171	Hetgly.G000008244.t1	Plant	XP_018466636.1	PREDICTED: polyubiquitin-like, partial [Raphanus sativus]					7.7e-05								32.3						0	0	4	0	0	0	0	0
9.46627	Hetgly.G000027604.t1	Plant	XP_022841019.1	P-loop containing nucleoside triphosphate hydrolase [Ostreococcus tauri]_x0001_CEG01543.1 P-loop containing nucleoside triphosphate hydrolase [Ostreococcus tauri]	XP_003383168.1	PREDICTED: regulator of nonsense transcripts 1-like [Amphimedon queenslandica]	5.2e-09	2.4e-12	4.8e-17	2.8e-19	6.4e-18			3.3e-12	24.5	25.7	26.4	25.6	25.6			26.3	6	26	2	25	54	0	0	5
9.46457	Hetgly.G000000011.t1	Plant	XP_012841028.1	PREDICTED: uncharacterized protein LOC105961341 [Erythranthe guttata]	EFA12009.1	hypothetical protein TcasGA2_TC016134 [Tribolium castaneum]	6.1e-23	3.6e-114	3.8e-136	4.9e-138	1.1e-136	1.5e-67			29	29.9	26.2	30.8	30.8	27.2			1000	413	1000	191	1000	14	0	0
9.4588	Hetgly.G000014896.t1	Fungal	XP_006958704.1	hypothetical protein WALSEDRAFT_69198 [Wallemia mellicola CBS 633.66]_x0001_EIM21356.1 hypothetical protein WALSEDRAFT_69198 [Wallemia mellicola CBS 633.66]				7.8e-05								28.1							0	1	0	0	0	0	0	0
9.43348	Hetgly.G000026321.t1	Plant	KMZ62956.1	hypothetical protein ZOSMA_4310G00010, partial [Zostera marina]	XP_016842917.1	PREDICTED: uncharacterized protein LOC103315760, partial [Nasonia vitripennis]			1.6e-22	4e-20	9.2e-19						37.2	38.6	38.6				0	0	1	11	22	0	0	0
9.42106	Hetgly.G000011271.t1	Fungal	XP_008029354.1	hypothetical protein SETTUDRAFT_22600 [Setosphaeria turcica Et28A]_x0001_EOA82617.1 hypothetical protein SETTUDRAFT_22600 [Setosphaeria turcica Et28A]				8.1e-05		5e-05						60		46.3					0	1	0	8	0	0	0	0
9.42106	Hetgly.G000011305.t1	Fungal	XP_008029354.1	hypothetical protein SETTUDRAFT_22600 [Setosphaeria turcica Et28A]_x0001_EOA82617.1 hypothetical protein SETTUDRAFT_22600 [Setosphaeria turcica Et28A]				8.1e-05		5e-05						60		46.3					0	1	0	8	0	0	0	0
9.42106	Hetgly.G000011305.t2	Fungal	XP_008029354.1	hypothetical protein SETTUDRAFT_22600 [Setosphaeria turcica Et28A]_x0001_EOA82617.1 hypothetical protein SETTUDRAFT_22600 [Setosphaeria turcica Et28A]				8.1e-05		5e-05						60		46.3					0	1	0	8	0	0	0	0
9.41513	Hetgly.G000005762.t2	Eubacteria	WP_051962872.1	serpin family protein [Mesoaciditoga lauensis]	XP_021919211.1	leukocyte elastase inhibitor-like isoform X4 [Zootermopsis nevadensis]	2.2e-54	3.7e-31	9e-34	2e-72	4.7e-71	2.5e-19		6e-48	37.6	29.3	32.3	44.2	44.2	27.6		35.4	1000	15	631	634	1000	25	0	183
9.39266	Hetgly.G000014586.t1	Eubacteria	CCY75446.1	inversin protein alternative isoform putative [Brachyspira sp. CAG:700]	XP_011673857.1	PREDICTED: uncharacterized protein LOC105442899 [Strongylocentrotus purpuratus]	3e-35	4.8e-31	7.3e-28	1.9e-25	3.6e-31	3.1e-22	7.6e-05	1.7e-26	36.3	36.9	31.7	33.9	32.1	26.7	27	33.1	1000	1000	1000	292	1000	186	2	39
9.37286	Hetgly.G000007664.t1	Fungal	XP_022398729.1	hypothetical protein ASPGLDRAFT_560427 [Aspergillus glaucus CBS 516.65]_x0001_OJJ82031.1 hypothetical protein ASPGLDRAFT_560427 [Aspergillus glaucus CBS 516.65]				8.5e-05								31.2							0	2	0	0	0	0	0	0
9.36116	Hetgly.G000001965.t1	Fungal	GBC45694.1	histidine-rich protein: PROVISIONAL [Rhizophagus irregularis DAOM 181602]				8.6e-05	0.00037							26.4	43.9						0	1	2	0	0	0	0	0
9.3496	Hetgly.G000028098.t1	Eubacteria	KUJ94857.1	AIG2 family protein [Desulfonauticus sp. 38_4375]			8.7e-05								34.6								2	0	0	0	0	0	0	0
9.34849	Hetgly.G000014898.t2	Fungal	XP_002172651.1	alanine racemase [Schizosaccharomyces japonicus yFS275]_x0001_EEB06358.1 alanine racemase [Schizosaccharomyces japonicus yFS275]	XP_004637319.2	pyridoxal phosphate homeostasis protein [Octodon degus]	2.5e-30	2.7e-51	4.8e-44	6.6e-56	1.5e-54		1.2e-19	2.7e-33	41	49.2	47.8	41.2	41.2		34.8	34	1000	735	645	92	1000	0	8	121
9.33223	Hetgly.G000017359.t1	Fungal	KIN04929.1	hypothetical protein OIDMADRAFT_157434 [Oidiodendron maius Zn]	KPM11691.1	UDP-galactose translocator-like protein [Sarcoptes scabiei]		5.4e-30	1.5e-23	4.7e-32	1.1e-30					29.3	44	49.7	49.7				0	623	230	137	1000	0	0	0
9.33097	Hetgly.G000021863.t1	Fungal	KDN45033.1	hypothetical protein RSAG8_05206, partial [Rhizoctonia solani AG-8 WAC10335]	XP_022123429.1	cytochrome P450 4V2-like [Pieris rapae]	1.5e-08	7.8e-11	3.7e-09	1.2e-12	2.6e-11				44.7	40.2	45.9	38.6	38.6				34	1000	1000	29	52	0	0	0
9.3157	Hetgly.G000004660.t1	Plant	EYU26017.1	hypothetical protein MIMGU_mgv11b023239mg [Erythranthe guttata]					9e-05								38.9						0	0	4	0	0	0	0	0
9.30465	Hetgly.G000020723.t1	Fungal	KDN38671.1	LOW QUALITY PROTEIN: hypothetical protein RSAG8_09346, partial [Rhizoctonia solani AG-8 WAC10335]				9.1e-05								26.5							0	2	0	0	0	0	0	0
9.29372	Hetgly.G000025449.t1	Fungal	ORY77431.1	hypothetical protein LY90DRAFT_665221 [Neocallimastix californiae]				9.2e-05		7.2e-16	1.6e-14					29.7		34.7	34.7				0	1	0	5	5	0	0	0
9.28291	Hetgly.G000023556.t1	Fungal	KCZ77451.1	hypothetical protein H311_01536 [Anncaliia algerae PRA109]				9.3e-05		1.7e-17	3.9e-16					38.9		52.3	52.3				0	4	0	36	35	0	0	0
9.25116	Hetgly.G000010939.t1	Eubacteria	WP_000487535.1	fucosyltransferase [Helicobacter pylori]_x0001_EJC30196.1 alpha1,3-fucosyltransferase [Helicobacter pylori Hp P-11b]			9.6e-05					0.00023			36.4					27.8			4	0	0	0	0	1	0	0
9.2408	Hetgly.G000028734.t1	Plant	XP_013897952.1	Ran-binding protein 10 [Monoraphidium neglectum]_x0001_KIY98932.1 Ran-binding protein 10 [Monoraphidium neglectum]				0.00033	9.7e-05	5.1e-16	1.2e-14					42.6	28.1	49.5	49.5				0	2	1	9	9	0	0	0
9.23054	Hetgly.G000018297.t1	Fungal	XP_002482267.1	protein HEG precursor, putative [Talaromyces stipitatus ATCC 10500]_x0001_EED18275.1 protein HEG precursor, putative [Talaromyces stipitatus ATCC 10500]				9.8e-05								61.8							0	1	0	0	0	0	0	0
9.21034	Hetgly.G000015596.t1	Eubacteria	OLZ70536.1	ATP-binding protein [Streptomyces sp. IMTB 2501]			0.0001								33.7								2	0	0	0	0	0	0	0
9.21034	Hetgly.G000011376.t1	Plant	XP_009409052.1	PREDICTED: serine/threonine-protein phosphatase PP1 isozyme 6 [Musa acuminata subsp. malaccensis]	XP_004622428.1	PREDICTED: serine/threonine-protein phosphatase PP1-like [Sorex araneus]	6.2e-37	4.7e-67	1.1e-69	9e-77	2.1e-75	1.9e-47		5.7e-39	46.7	45.7	47.9	50.5	50.5	40.3		33.2	54	1000	1000	959	1000	2	0	67
9.21034	Hetgly.G000011381.t1	Plant	XP_009409052.1	PREDICTED: serine/threonine-protein phosphatase PP1 isozyme 6 [Musa acuminata subsp. malaccensis]	XP_004622428.1	PREDICTED: serine/threonine-protein phosphatase PP1-like [Sorex araneus]	6.2e-37	4.7e-67	1.1e-69	9e-77	2.1e-75	1.9e-47		5.7e-39	46.7	45.7	47.9	50.5	50.5	40.3		33.2	54	1000	1000	959	1000	2	0	67
9.21034	Hetgly.G000011383.t1	Plant	XP_009409052.1	PREDICTED: serine/threonine-protein phosphatase PP1 isozyme 6 [Musa acuminata subsp. malaccensis]	XP_004622428.1	PREDICTED: serine/threonine-protein phosphatase PP1-like [Sorex araneus]	6.2e-37	4.7e-67	1.1e-69	9e-77	2.1e-75	1.9e-47		5.7e-39	46.7	45.7	47.9	50.5	50.5	40.3		33.2	54	1000	1000	959	1000	2	0	67
9.21034	Hetgly.G000011424.t1	Plant	XP_009409052.1	PREDICTED: serine/threonine-protein phosphatase PP1 isozyme 6 [Musa acuminata subsp. malaccensis]	XP_004622428.1	PREDICTED: serine/threonine-protein phosphatase PP1-like [Sorex araneus]	6.2e-37	4.7e-67	1.1e-69	9e-77	2.1e-75	1.9e-47		5.7e-39	46.7	45.7	47.9	50.5	50.5	40.3		33.2	54	1000	1000	959	1000	2	0	67
9.21034	Hetgly.G000011428.t1	Plant	XP_009409052.1	PREDICTED: serine/threonine-protein phosphatase PP1 isozyme 6 [Musa acuminata subsp. malaccensis]	XP_004622428.1	PREDICTED: serine/threonine-protein phosphatase PP1-like [Sorex araneus]	6.2e-37	4.7e-67	1.1e-69	9e-77	2.1e-75	1.9e-47		5.7e-39	46.7	45.7	47.9	50.5	50.5	40.3		33.2	54	1000	1000	959	1000	2	0	67
9.19864	Hetgly.G000011378.t1	Plant	XP_009409052.1	PREDICTED: serine/threonine-protein phosphatase PP1 isozyme 6 [Musa acuminata subsp. malaccensis]	XP_004622428.1	PREDICTED: serine/threonine-protein phosphatase PP1-like [Sorex araneus]	4.7e-37	3.5e-67	8.6e-70	6.8e-77	1.6e-75	1.4e-47		4.3e-39	46.7	45.7	47.9	50.5	50.5	40.3		33.2	54	1000	1000	959	1000	2	0	67
9.18972	Hetgly.G000018209.t1	Plant	KMZ60752.1	DNA-directed DNA polymerase, partial [Zostera marina]	KXJ07357.1	putative DNA polymerase [Exaiptasia pallida]		2.1e-07	4.9e-24	3.9e-15	4.8e-20					43.8	40.6	31	28.2				0	1	1	24	128	0	0	0
9.13623	Hetgly.G000023261.t1	Plant	XP_002971426.1	hypothetical protein SELMODRAFT_95804, partial [Selaginella moellendorffii]_x0001_EFJ27175.1 hypothetical protein SELMODRAFT_95804, partial [Selaginella moellendorffii]	KZS16865.1	Uncharacterized protein APZ42_017491 [Daphnia magna]	9.2e-13	3.6e-15	1.4e-18	8.2e-18	1.9e-16			5.4e-09	35.7	44.7	35.5	38.7	38.7			31.5	488	112	244	42	64	0	0	1
9.11503	Hetgly.G000007662.t1	Fungal	XP_022398729.1	hypothetical protein ASPGLDRAFT_560427 [Aspergillus glaucus CBS 516.65]_x0001_OJJ82031.1 hypothetical protein ASPGLDRAFT_560427 [Aspergillus glaucus CBS 516.65]				0.00011								31.2							0	2	0	0	0	0	0	0
9.11503	Hetgly.G000007665.t1	Fungal	XP_022398729.1	hypothetical protein ASPGLDRAFT_560427 [Aspergillus glaucus CBS 516.65]_x0001_OJJ82031.1 hypothetical protein ASPGLDRAFT_560427 [Aspergillus glaucus CBS 516.65]				0.00011								31.2							0	2	0	0	0	0	0	0
9.11503	Hetgly.G000017293.t1	Archaea	AIE97411.1	tryptophanyl-tRNA synthetase (WARS, trpS) [uncultured marine group II/III euryarchaeote AD1000_99_D12]			0.00027		0.00032	0.0004				0.00011	67.7		64.5	62.1				69	10	0	92	1	0	0	0	1
9.07058	Hetgly.G000014898.t1	Fungal	XP_002172651.1	alanine racemase [Schizosaccharomyces japonicus yFS275]_x0001_EEB06358.1 alanine racemase [Schizosaccharomyces japonicus yFS275]	XP_004637319.2	pyridoxal phosphate homeostasis protein [Octodon degus]	6.5e-31	4.6e-51	1.1e-43	6.6e-56	1.5e-54		4.9e-21	2.7e-33	40.1	49.2	38.2	41.2	41.2		34.9	34	1000	734	645	92	1000	0	8	121
9.02802	Hetgly.G000025023.t1	Fungal	PBL01443.1	SPRY-domain-containing protein [Armillaria gallica]				0.00012		6.5e-44	1.5e-42					37.6		51	51				0	3	0	3	3	0	0	0
9.02802	Hetgly.G000028451.t1	Fungal	SJL05304.1	uncharacterized protein ARMOST_08670 [Armillaria ostoyae]				0.00012		6.5e-44	1.5e-42					37.6		51	51				0	3	0	3	3	0	0	0
9.02802	Hetgly.G000029201.t1	Plant	XP_016513730.1	PREDICTED: ran-binding protein 10-like [Nicotiana tabacum]					0.00012	6.4e-40	1.5e-38						30.5	44.6	44.6				0	0	11	3	3	0	0	0
9.02802	Hetgly.G000029203.t1	Plant	XP_016513730.1	PREDICTED: ran-binding protein 10-like [Nicotiana tabacum]					0.00012	6.4e-40	1.5e-38						30.5	44.6	44.6				0	0	11	3	3	0	0	0
8.95903	Hetgly.G000005295.t1	Plant	XP_002453607.1	uncharacterized protein LOC8085593 [Sorghum bicolor]_x0001_EES06583.1 hypothetical protein SORBI_3004G109300 [Sorghum bicolor]	XP_023305837.1	E3 ubiquitin-protein ligase RNF181 homolog [Lucilia cuprina]		1.7e-08	1.8e-11		1.4e-07					33.3	54.7		46.3				0	169	824	0	29	0	0	0
8.95545	Hetgly.G000021925.t1	Plant	PNX99906.1	RING-H2 finger protein ATL78-like [Trifolium pratense]_x0001_PNY09868.1 RING-H2 finger protein ATL78-like [Trifolium pratense]	XP_002107772.1	hypothetical protein TRIADDRAFT_18741 [Trichoplax adhaerens]_x0001_EDV28570.1 hypothetical protein TRIADDRAFT_18741, partial [Trichoplax adhaerens]		3.8e-10	1.2e-12	2.6e-09	9.3e-09	1.8e-07				35.5	44.6	34.4	55.8	37.3			0	221	1000	43	1000	3	0	0
8.94798	Hetgly.G000001350.t1	Fungal	KZO92352.1	hypothetical protein CALVIDRAFT_308597 [Calocera viscosa TUFC12733]				0.00013		5.1e-31	1.2e-29					24.9		34.1	34.1				0	2	0	4	3	0	0	0
8.94798	Hetgly.G000007666.t1	Fungal	XP_022398729.1	hypothetical protein ASPGLDRAFT_560427 [Aspergillus glaucus CBS 516.65]_x0001_OJJ82031.1 hypothetical protein ASPGLDRAFT_560427 [Aspergillus glaucus CBS 516.65]				0.00013								31.2							0	2	0	0	0	0	0	0
8.94798	Hetgly.G000025020.t1	Plant	PNR27849.1	hypothetical protein PHYPA_030001 [Physcomitrella patens]				0.00095	0.00013	8.2e-30	1.9e-28					34.2	37.3	72.1	72.1				0	1	4	2	2	0	0	0
8.94565	Hetgly.G000011017.t1	Plant	XP_020396946.1	probable E3 ubiquitin-protein ligase ATL44 [Zea mays]_x0001_ONM56828.1 RING-H2 finger protein ATL2A [Zea mays]	XP_020610745.1	RING finger protein 150-like [Orbicella faveolata]		5.2e-05	4.3e-08	1.9e-05	0.00033					47.4	44.9	43.5	28.9				0	22	34	2	4	0	0	0
8.93409	Hetgly.G000017985.t1	Plant	XP_010479356.2	PREDICTED: uncharacterized protein LOC104758217 [Camelina sativa]	XP_008482471.1	PREDICTED: uncharacterized protein LOC103519163, partial [Diaphorina citri]			2.9e-30	4.8e-27	2.2e-26						29.6	30.7	31				0	0	11	7	25	0	0	0
8.90496	Hetgly.G000005268.t1	Plant	XP_002453607.1	uncharacterized protein LOC8085593 [Sorghum bicolor]_x0001_EES06583.1 hypothetical protein SORBI_3004G109300 [Sorghum bicolor]	XP_023305837.1	E3 ubiquitin-protein ligase RNF181 homolog [Lucilia cuprina]		1.7e-08	1.9e-11		1.4e-07					33.3	54.7		46.3				0	169	771	0	29	0	0	0
8.87387	Hetgly.G000013489.t1	Eubacteria	WP_068138284.1	cell division protein FtsH [Roseimaritima ulvae]			0.00014								34.7								2	0	0	0	0	0	0	0
8.87387	Hetgly.G000015796.t1	Plant	PAN46915.1	hypothetical protein PAHAL_I03063 [Panicum hallii]					0.00014								26.8						0	0	1	0	0	0	0	0
8.80488	Hetgly.G000004531.t1	Eubacteria	WP_045979628.1	signal recognition particle-docking protein FtsY [Pseudoalteromonas ruthenica]_x0001_KJY96624.1 cell division protein FtsY [Pseudoalteromonas ruthenica]_x0001_KJY98495.1 cell division protein FtsY [Pseudoalteromonas ruthenica]			0.00015			2.7e-122	6.1e-121				35.4			99.1	99.1				2	0	0	1	1	0	0	0
8.80488	Hetgly.G000023194.t2	Plant	OEL30936.1	Leucine-rich repeat receptor-like serine/threonine-protein kinase [Dichanthelium oligosanthes]					0.00015								31						0	0	5	0	0	0	0	0
8.74034	Hetgly.G000011167.t1	Fungal	KWU43430.1	hypothetical protein RHOSPDRAFT_35035 [Rhodotorula sp. JG-1b]				0.00016		1.5e-10	3.5e-09					39		50.9	50.9				0	1	0	1	1	0	0	0
8.74034	Hetgly.G000028828.t1	Fungal	OAA33352.1	SPRY domain containing protein [Aschersonia aleyrodis RCEF 2490]				0.00016		2.3e-70	5.3e-69					29.4		74.9	74.9				0	1	0	1	1	0	0	0
8.67971	Hetgly.G000014619.t2	Fungal	XP_002473660.1	predicted protein [Postia placenta Mad-698-R]_x0001_EED81124.1 predicted protein [Postia placenta Mad-698-R]				0.00017								50							0	1	0	0	0	0	0	0
8.67971	Hetgly.G000017889.t1	Fungal	XP_018697887.1	hypothetical protein AYL99_00492 [Fonsecaea erecta]_x0001_OAP64520.1 hypothetical protein AYL99_00492 [Fonsecaea erecta]				0.00017		7.4e-06						41		28.4					0	1	0	1	0	0	0	0
8.67971	Hetgly.G000025640.t1	Fungal	XP_018269675.1	hypothetical protein RHOBADRAFT_32077 [Rhodotorula graminis WP1]_x0001_KPV73626.1 hypothetical protein RHOBADRAFT_32077 [Rhodotorula graminis WP1]				0.00017	0.00033					0.00053		44.6	45.8					39.7	0	6	1	0	0	0	0	1
8.67971	Hetgly.G000028453.t1	Plant	XP_018621908.1	PREDICTED: ran-binding protein 10 isoform X2 [Nicotiana tomentosiformis]				0.0002	0.00017	2.9e-46	6.6e-45					29.8	28.2	67.1	67.1				0	2	8	1	1	0	0	0
8.67971	Hetgly.G000029375.t1	Virus	YP_007678045.1	hypothetical protein [Bacillus phage PM1]_x0001_BAM99099.1 hypothetical protein [Bacillus phage PM1]								0.00017								25.8			0	0	0	0	0	1	0	0
8.62255	Hetgly.G000021005.t1	Fungal	OCF57355.1	hypothetical protein L486_04812 [Kwoniella mangroviensis CBS 10435]				0.00018		3.5e-14	8e-13					45		52.8	52.8				0	1	0	11	11	0	0	0
8.62255	Hetgly.G000026284.t1	Eubacteria	WP_037125693.1	beta-fructofuranosidase [Rhizobium sp. OV201]			0.00018			3.4e-52	7.7e-51				34.3			99	99				10	0	0	1	1	0	0	0
8.62255	Hetgly.G000028686.t1	Eubacteria	WP_037125693.1	beta-fructofuranosidase [Rhizobium sp. OV201]			0.00018			3.4e-52	7.7e-51				34.3			99	99				10	0	0	1	1	0	0	0
8.56849	Hetgly.G000007504.t1	Eubacteria	KHD88718.1	serine protease [Bdellovibrio sp. ArHS]			0.00019	0.00045		0.00037					29.5	27.9		28.3					1	2	0	1	0	0	0	0
8.56849	Hetgly.G000013785.t1	Fungal	XP_007847588.1	peroxisomal membrane protein [Moniliophthora roreri MCA 2997]_x0001_ESK93130.1 peroxisomal membrane protein [Moniliophthora roreri MCA 2997]_x0001_KTB27763.1 hypothetical protein WG66_19683 [Moniliophthora roreri]				0.00019								61.4							0	1	0	0	0	0	0	0
8.56849	Hetgly.G000020281.t1	Fungal	KJZ77479.1	hypothetical protein HIM_03203 [Hirsutella minnesotensis 3608]				0.00019								27.5							0	1	0	0	0	0	0	0
8.56849	Hetgly.G000028009.t1	Fungal	XP_022398729.1	hypothetical protein ASPGLDRAFT_560427 [Aspergillus glaucus CBS 516.65]_x0001_OJJ82031.1 hypothetical protein ASPGLDRAFT_560427 [Aspergillus glaucus CBS 516.65]				0.00019								31.2							0	2	0	0	0	0	0	0
8.51719	Hetgly.G000008952.t1	Fungal	GBC52875.1	gag-pol fusion protein [Rhizophagus irregularis DAOM 181602]	KXJ12376.1	Transposon Ty3-I Gag-Pol polyprotein [Exaiptasia pallida]	2.5e-88	2.2e-106	3.9e-88	1.9e-121	4.4e-120	7.7e-51			44.3	39.1	38.4	33.9	33.9	33			32	1000	1000	822	1000	226	0	0
8.51719	Hetgly.G000003000.t1	Eubacteria	WP_011195767.1	microtubule-severing ATPase [Symbiobacterium thermophilum]_x0001_BAD40623.1 cell division protein [Symbiobacterium thermophilum IAM 14863]			0.0002								31.5								2	0	0	0	0	0	0	0
8.51719	Hetgly.G000011924.t1	Fungal	XP_011119226.1	hypothetical protein AOL_s00043g438 [Arthrobotrys oligospora ATCC 24927]_x0001_EGX52048.1 hypothetical protein AOL_s00043g438 [Arthrobotrys oligospora ATCC 24927]				0.0002								37.7							0	1	0	0	0	0	0	0
8.51719	Hetgly.G000016761.t1	Virus	YP_009001870.1	IAP-3 [Buzura suppressaria nucleopolyhedrovirus]_x0001_AHH82682.1 IAP-3 [Buzura suppressaria nucleopolyhedrovirus]_x0001_AKN91066.1 IAP-3 [Buzura suppressaria nucleopolyhedrovirus]	XP_007891778.1	PREDICTED: E3 ubiquitin-protein ligase XIAP [Callorhinchus milii]		0.00015	7.7e-05		3e-05	6e-09				43.4	27.5		40.7	37.3			0	4	17	0	9	8	0	0
8.51719	Hetgly.G000022332.t1	Fungal	XP_009847281.1	hypothetical protein NEUTE1DRAFT_57335 [Neurospora tetrasperma FGSC 2508]_x0001_EGO60672.1 hypothetical protein NEUTE1DRAFT_57335 [Neurospora tetrasperma FGSC 2508]_x0001_EGZ75346.1 SPRY-domain-containing protein [Neurospora tetrasperma FGSC 2509]				0.0002		2.8e-44	6.4e-43					37.9		51.8	51.8				0	2	0	10	9	0	0	0
8.4684	Hetgly.G000011596.t1	Eubacteria	WP_022818765.1	histidine phosphatase family protein [Fusobacterium russii]			0.00021		0.00097	8.8e-15	2e-13				25.7		36	32.5	32.5				8	0	1	12	12	0	0	0
8.43381	Hetgly.G000016972.t1	Plant	XP_015944911.1	CDPK-related kinase 5 [Arachis duranensis]	XP_005554227.2	PREDICTED: myosin light chain kinase family member 4 isoform X1 [Macaca fascicularis]	0.00015		1e-07		0.00046				32.3		31.1		29.2				2	0	45	0	4	0	0	0
8.42188	Hetgly.G000016071.t1	Eubacteria	WP_026510592.1	alpha-1,2-fucosyltransferase [Butyrivibrio sp. LC3010]			0.00022			9.2e-23	2.1e-21				29.2			30.2	30.2				1	0	0	21	21	0	0	0
8.41835	Hetgly.G000011403.t1	Plant	KZV23055.1	hypothetical protein F511_08736 [Dorcoceras hygrometricum]	XP_019577541.1	PREDICTED: serine/threonine-protein phosphatase PP1 isozyme 1 [Rhinolophus sinicus]	1.2e-32	2.9e-53	1.7e-54	1e-56	2.3e-55	5e-37		2.9e-27	44.7	39.3	41.6	40.2	40.2	36.1		29.2	51	1000	1000	931	1000	1	0	57
8.39941	Hetgly.G000011334.t1	Plant	XP_009409052.1	PREDICTED: serine/threonine-protein phosphatase PP1 isozyme 6 [Musa acuminata subsp. malaccensis]	XP_004622428.1	PREDICTED: serine/threonine-protein phosphatase PP1-like [Sorex araneus]	2.5e-36	2.4e-66	4.5e-69	1.2e-76	2.8e-75	1.5e-47		3.5e-39	49.3	46.1	50.4	48.1	48.1	39.9		38.6	55	1000	1000	957	1000	2	0	48
8.39142	Hetgly.G000023119.t1	Plant	XP_015944911.1	CDPK-related kinase 5 [Arachis duranensis]	XP_015305458.1	PREDICTED: myosin light chain kinase family member 4 isoform X2 [Macaca fascicularis]			2.2e-07		0.00097						31.1		29.2				0	0	45	0	4	0	0	0
8.36304	Hetgly.G000006434.t1	Eubacteria	WP_002705718.1	cellulase [Treponema saccharophilum]_x0001_EIC01009.1 Cellulase [Treponema saccharophilum DSM 2985]	AMA76418.1	cellulase 5 [Mesosa myops]	3.5e-16			9.4e-34	2.2e-32				41.6			53.8	53.8				98	0	0	44	49	0	0	0
8.33487	Hetgly.G000007225.t1	Fungal	XP_007413087.1	hypothetical protein MELLADRAFT_90066 [Melampsora larici-populina 98AG31]_x0001_EGG03640.1 hypothetical protein MELLADRAFT_90066 [Melampsora larici-populina 98AG31]				0.00024		7.3e-12	1.7e-10					52.2		72.3	72.3				0	11	0	2	1	0	0	0
8.33487	Hetgly.G000007229.t1	Fungal	XP_007413087.1	hypothetical protein MELLADRAFT_90066 [Melampsora larici-populina 98AG31]_x0001_EGG03640.1 hypothetical protein MELLADRAFT_90066 [Melampsora larici-populina 98AG31]				0.00024		7.3e-12	1.7e-10					52.2		72.3	72.3				0	11	0	2	1	0	0	0
8.33487	Hetgly.G000009821.t2	Fungal	KXX75500.1	Processed variable antigen [Madurella mycetomatis]				0.00024								43.2							0	1	0	0	0	0	0	0
8.33487	Hetgly.G000021224.t1	Eubacteria	WP_036621021.1	hypothetical protein [Paenibacillus alvei]			0.00024								27.3								2	0	0	0	0	0	0	0
8.33487	Hetgly.G000025038.t1	Fungal	KID87699.1	Ankyrin repeat-containing domain protein [Metarhizium guizhouense ARSEF 977]				0.00024								31.9							0	3	0	0	0	0	0	0
8.3253	Hetgly.G000005124.t1	Eubacteria	KFN39019.1	cytosine deaminase [Sulfuricurvum sp. MLSB]	XP_004622731.1	PREDICTED: cytosine deaminase-like [Sorex araneus]	6.3e-41	1.1e-30	2.3e-29	1.4e-49	3.3e-48		1.5e-24	4.3e-38	53.2	44.9	56.4	58.8	58.8		39.5	49.3	1000	3	403	44	55	0	7	157
8.3131	Hetgly.G000026826.t1	Eubacteria	CCY75446.1	inversin protein alternative isoform putative [Brachyspira sp. CAG:700]	XP_021695061.1	uncharacterized protein LOC110674855 [Aedes aegypti]	1.3e-36	1.9e-33	4.9e-22	1.4e-23	5.3e-33	5.8e-27	3.6e-05	8.9e-26	34.1	34.1	30	33.3	31.9	28.4	27.1	30.2	1000	1000	787	219	1000	155	1	37
8.29405	Hetgly.G000006336.t1	Eubacteria	WP_051723901.1	hypothetical protein [Micromonospora chokoriensis]	KZS17967.1	putative Ran-binding proteins 9/10 [Daphnia magna]	1.1e-18	2.5e-18	3.7e-10	3.7e-28	8.5e-27				43.4	40.8	36.7	40.8	40.8				85	17	9	6	14	0	0	0
8.29405	Hetgly.G000005083.t1	Fungal	KZO97626.1	hypothetical protein CALVIDRAFT_536210 [Calocera viscosa TUFC12733]				0.00025		4.3e-10	9.8e-09					41.2		51.6	51.6				0	3	0	2	2	0	0	0
8.29405	Hetgly.G000005098.t1	Fungal	KZO97626.1	hypothetical protein CALVIDRAFT_536210 [Calocera viscosa TUFC12733]				0.00025		4.3e-10	9.8e-09					41.2		51.6	51.6				0	3	0	2	2	0	0	0
8.29405	Hetgly.G000007232.t1	Fungal	XP_007419024.1	hypothetical protein MELLADRAFT_84532 [Melampsora larici-populina 98AG31]_x0001_EGF97701.1 hypothetical protein MELLADRAFT_84532 [Melampsora larici-populina 98AG31]				0.00025		7.6e-12	1.7e-10					52.2		72.3	72.3				0	11	0	2	1	0	0	0
8.29405	Hetgly.G000011565.t1	Fungal	XP_007419024.1	hypothetical protein MELLADRAFT_84532 [Melampsora larici-populina 98AG31]_x0001_EGF97701.1 hypothetical protein MELLADRAFT_84532 [Melampsora larici-populina 98AG31]				0.00025		7.6e-12	1.7e-10					52.2		72.3	72.3				0	11	0	2	1	0	0	0
8.29405	Hetgly.G000011568.t1	Fungal	XP_007419024.1	hypothetical protein MELLADRAFT_84532 [Melampsora larici-populina 98AG31]_x0001_EGF97701.1 hypothetical protein MELLADRAFT_84532 [Melampsora larici-populina 98AG31]				0.00025		7.6e-12	1.7e-10					52.2		72.3	72.3				0	11	0	2	1	0	0	0
8.29405	Hetgly.G000011571.t1	Fungal	XP_007419024.1	hypothetical protein MELLADRAFT_84532 [Melampsora larici-populina 98AG31]_x0001_EGF97701.1 hypothetical protein MELLADRAFT_84532 [Melampsora larici-populina 98AG31]				0.00025		7.6e-12	1.7e-10					52.2		72.3	72.3				0	11	0	2	1	0	0	0
8.29405	Hetgly.G000013588.t1	Fungal	XP_007419024.1	hypothetical protein MELLADRAFT_84532 [Melampsora larici-populina 98AG31]_x0001_EGF97701.1 hypothetical protein MELLADRAFT_84532 [Melampsora larici-populina 98AG31]				0.00025		7.6e-12	1.7e-10					52.2		72.3	72.3				0	11	0	2	1	0	0	0
8.2783	Hetgly.G000006786.t1	Fungal	XP_001645885.1	hypothetical protein Kpol_1045p11 [Vanderwaltozyma polyspora DSM 70294]_x0001_EDO18027.1 hypothetical protein Kpol_1045p11 [Vanderwaltozyma polyspora DSM 70294]	XP_019575892.1	PREDICTED: ATP-dependent zinc metalloprotease FTSH 4, mitochondrial [Rhinolophus sinicus]	8.4e-07	1.6e-08	1.6e-07		6.3e-05				30.6	32.5	28.8		26				18	5	136	0	2	0	0	0
8.2783	Hetgly.G000006787.t1	Fungal	XP_001645885.1	hypothetical protein Kpol_1045p11 [Vanderwaltozyma polyspora DSM 70294]_x0001_EDO18027.1 hypothetical protein Kpol_1045p11 [Vanderwaltozyma polyspora DSM 70294]	XP_019575892.1	PREDICTED: ATP-dependent zinc metalloprotease FTSH 4, mitochondrial [Rhinolophus sinicus]	8.4e-07	1.6e-08	1.6e-07		6.3e-05				30.6	32.5	28.8		26				18	5	136	0	2	0	0	0
8.25483	Hetgly.G000003001.t1	Eubacteria	WP_011195767.1	microtubule-severing ATPase [Symbiobacterium thermophilum]_x0001_BAD40623.1 cell division protein [Symbiobacterium thermophilum IAM 14863]			0.00026								31.7								2	0	0	0	0	0	0	0
8.25483	Hetgly.G000013710.t1	Plant	XP_010468690.2	PREDICTED: uncharacterized protein LOC104748795 [Camelina sativa]				0.00051	0.00026	2e-11	4.6e-10					26.6	52.4	25.3	25.3				0	1	2	10	5	0	0	0
8.21709	Hetgly.G000000477.t1	Fungal	ORX41331.1	hypothetical protein BCR36DRAFT_588111 [Piromyces finnis]				0.00027								33.9							0	1	0	0	0	0	0	0
8.21709	Hetgly.G000000488.t1	Fungal	ORX41331.1	hypothetical protein BCR36DRAFT_588111 [Piromyces finnis]				0.00027								33.9							0	1	0	0	0	0	0	0
8.21709	Hetgly.G000006890.t2	Fungal	KIM31646.1	hypothetical protein M408DRAFT_64420, partial [Serendipita vermifera MAFF 305830]				0.00027	0.00052	2e-05	0.00045					58.8	67.7	66.7	66.7				0	1	1	3	1	0	0	0
8.21709	Hetgly.G000009429.t1	Plant	EEF35262.1	zinc finger protein, putative [Ricinus communis]					0.00027								35						0	0	5	0	0	0	0	0
8.21709	Hetgly.G000027974.t1	Eubacteria	WP_081645290.1	hypothetical protein [Sphingomonas phyllosphaerae]			0.00027								50.7								1	0	0	0	0	0	0	0
8.18072	Hetgly.G000007022.t1	Virus	ADX06333.1	RING-finger domain-containing protein [Organic Lake phycodnavirus 2]								0.00028								38			0	0	0	0	0	1	0	0
8.18072	Hetgly.G000007022.t2	Virus	ADX06333.1	RING-finger domain-containing protein [Organic Lake phycodnavirus 2]								0.00028								38			0	0	0	0	0	1	0	0
8.18072	Hetgly.G000007050.t1	Virus	ADX06333.1	RING-finger domain-containing protein [Organic Lake phycodnavirus 2]								0.00028								38			0	0	0	0	0	1	0	0
8.18072	Hetgly.G000007050.t2	Virus	ADX06333.1	RING-finger domain-containing protein [Organic Lake phycodnavirus 2]								0.00028								38			0	0	0	0	0	1	0	0
8.18072	Hetgly.G000013647.t1	Fungal	ORX62863.1	hypothetical protein DM01DRAFT_233044, partial [Hesseltinella vesiculosa]				0.00028								27.1							0	3	0	0	0	0	0	0
8.18072	Hetgly.G000023889.t1	Fungal	PGH12386.1	DNA polymerase epsilon catalytic subunit A [Helicocarpus griseus UAMH5409]				0.00028		5.3e-06	0.00012					36.9		40.6	40.6				0	1	0	1	1	0	0	0
8.17627	Hetgly.G000015805.t1	Archaea	AUB57165.1	hypothetical protein BK008_01720 [Methanobacterium sp. MZ-A1]	XP_002040597.1	GM19269 [Drosophila sechellia]_x0001_EDW44068.1 GM19269 [Drosophila sechellia]	5.1e-08	1.9e-08			3.2e-05	3.9e-06		9e-09	65.3	63.3			57.1	61.2		57.4	5	2	0	0	4	1	0	2
8.14947	Hetgly.G000008164.t1	Plant	GAY57817.1	hypothetical protein CUMW_182360 [Citrus unshiu]	CRK96721.1	CLUMA_CG010039, isoform A [Clunio marinus]		3.7e-10	5.2e-13	1.6e-08	1.8e-09	2.2e-07				35.9	39.1	37.1	28.6	37.3			0	223	1000	44	1000	3	0	0
8.14745	Hetgly.G000011388.t1	Plant	XP_009409052.1	PREDICTED: serine/threonine-protein phosphatase PP1 isozyme 6 [Musa acuminata subsp. malaccensis]	XP_019577541.1	PREDICTED: serine/threonine-protein phosphatase PP1 isozyme 1 [Rhinolophus sinicus]	2.1e-31	1.7e-44	1.1e-47	9.4e-49	2.2e-47	3.9e-28		4e-23	52.2	44.4	44.5	48.8	48.8	37.7		36.7	36	1000	1000	790	1000	1	0	23
8.14563	Hetgly.G000009821.t1	Fungal	KXX75500.1	Processed variable antigen [Madurella mycetomatis]				0.00029								43.2							0	1	0	0	0	0	0	0
8.14563	Hetgly.G000012126.t1	Eubacteria	OOV66544.1	hypothetical protein B1742_26895, partial [Enterobacter cloacae]			0.00029								41.6								1	0	0	0	0	0	0	0
8.14563	Hetgly.G000021498.t1	Eubacteria	WP_044557169.1	hypothetical protein [Halobacteriovorax marinus]			0.00029								34.7								2	0	0	0	0	0	0	0
8.14563	Hetgly.G000021498.t2	Eubacteria	WP_044557169.1	hypothetical protein [Halobacteriovorax marinus]			0.00029								34.7								2	0	0	0	0	0	0	0
8.14563	Hetgly.G000024682.t1	Fungal	XP_018987026.1	hypothetical protein BABINDRAFT_110367 [Babjeviella inositovora NRRL Y-12698]_x0001_ODQ81698.1 hypothetical protein BABINDRAFT_110367 [Babjeviella inositovora NRRL Y-12698]				0.00029								64.7							0	1	0	0	0	0	0	0
8.14563	Hetgly.G000025911.t1	Plant	GAU33562.1	hypothetical protein TSUD_143540 [Trifolium subterraneum]					0.00029								55.8						0	0	3	0	0	0	0	0
8.13278	Hetgly.G000008343.t1	Plant	XP_011464727.1	PREDICTED: RING-H2 finger protein ATL43, partial [Fragaria vesca subsp. vesca]	XP_001866274.1	conserved hypothetical protein [Culex quinquefasciatus]_x0001_EDS43121.1 conserved hypothetical protein [Culex quinquefasciatus]		1.2e-06	9.4e-11	4.2e-05	3.2e-07	0.00015				44.6	38.1	43.4	43.1	40			0	18	1000	9	286	3	0	0
8.13153	Hetgly.G000005178.t1	Plant	XP_022134542.1	RING-H2 finger protein ATL74 [Momordica charantia]	CBY43041.1	unnamed protein product [Oikopleura dioica]		5.2e-08	1.5e-11		5.1e-08					47.8	30.9		52.2				0	4	1000	0	8	0	0	0
8.13153	Hetgly.G000005178.t2	Plant	XP_022134542.1	RING-H2 finger protein ATL74 [Momordica charantia]	CBY43041.1	unnamed protein product [Oikopleura dioica]		4e-08	1.5e-11		5.1e-08					47.8	30.9		52.2				0	5	1000	0	6	0	0	0
8.12826	Hetgly.G000005404.t1	Plant	XP_020151141.1	SKP1-like protein 1B isoform X2 [Aegilops tauschii subsp. tauschii]	XP_002039480.1	GM22995 [Drosophila sechellia]_x0001_EDW56222.1 GM22995 [Drosophila sechellia]			1.8e-07	2.7e-05	0.00061						26.7	33.9	33.9				0	0	8	6	6	0	0	0
8.12278	Hetgly.G000011409.t1	Plant	XP_009409052.1	PREDICTED: serine/threonine-protein phosphatase PP1 isozyme 6 [Musa acuminata subsp. malaccensis]	XP_019577541.1	PREDICTED: serine/threonine-protein phosphatase PP1 isozyme 1 [Rhinolophus sinicus]	1.7e-34	4.9e-43	2.7e-45	1.6e-47	3.6e-46	2.2e-27		1.5e-21	48.3	50	50.6	54.2	54.2	42.3		33.8	55	1000	1000	875	1000	1	0	25
8.11173	Hetgly.G000010665.t1	Fungal	ORY19308.1	hypothetical protein BCR34DRAFT_645250 [Clohesyomyces aquaticus]				0.0003								49.3							0	1	0	0	0	0	0	0
8.11173	Hetgly.G000013710.t2	Plant	XP_010468690.2	PREDICTED: uncharacterized protein LOC104748795 [Camelina sativa]				0.0006	0.0003	2.4e-11	5.5e-10					26.6	52.4	25.3	25.3				0	1	2	10	5	0	0	0
8.11173	Hetgly.G000016289.t1	Fungal	XP_020134554.1	e3 ubiquitin ligase complex scf subunit sconc [Diplodia corticola]_x0001_OJD38943.1 e3 ubiquitin ligase complex scf subunit sconc [Diplodia corticola]				0.0003		9.5e-227	2.2e-225					30.5		96.5	96.5				0	3	0	4	4	0	0	0
8.11173	Hetgly.G000016289.t2	Fungal	XP_020134554.1	e3 ubiquitin ligase complex scf subunit sconc [Diplodia corticola]_x0001_OJD38943.1 e3 ubiquitin ligase complex scf subunit sconc [Diplodia corticola]				0.0003		5.7e-224	1.3e-222					30.5		96.1	96.1				0	3	0	4	4	0	0	0
8.11173	Hetgly.G000016964.t1	Eubacteria	WP_062547509.1	hypothetical protein [Pedobacter sp. PACM 27299]_x0001_ALL05252.1 hypothetical protein AQ505_06940 [Pedobacter sp. PACM 27299]			0.0003								66.1								1	0	0	0	0	0	0	0
8.11173	Hetgly.G000023111.t1	Eubacteria	WP_062547509.1	hypothetical protein [Pedobacter sp. PACM 27299]_x0001_ALL05252.1 hypothetical protein AQ505_06940 [Pedobacter sp. PACM 27299]			0.0003								66.1								1	0	0	0	0	0	0	0
8.11173	Hetgly.G000028968.t1	Eubacteria	WP_062547509.1	hypothetical protein [Pedobacter sp. PACM 27299]_x0001_ALL05252.1 hypothetical protein AQ505_06940 [Pedobacter sp. PACM 27299]			0.0003								66.1								1	0	0	0	0	0	0	0
8.00293	Hetgly.G000000434.t1	Fungal	XP_018156055.1	SPRY domain-containing protein [Colletotrichum higginsianum IMI 349063]_x0001_OBR07537.1 SPRY domain-containing protein [Colletotrichum higginsianum IMI 349063]	PAA57994.1	hypothetical protein BOX15_Mlig018214g3 [Macrostomum lignano]		9.7e-08		1.6e-05	0.00029					37.3		32.4	36.7				0	16	0	1	4	0	0	0
7.99556	Hetgly.G000004343.t1	Fungal	XP_016609973.1	hypothetical protein SPPG_02441 [Spizellomyces punctatus DAOM BR117]_x0001_KND01934.1 hypothetical protein SPPG_02441 [Spizellomyces punctatus DAOM BR117]	XP_018006446.1	PREDICTED: ubiquitin-conjugating enzyme E2 G1-like [Hyalella azteca]		3.1e-38	2.4e-34	7.6e-35	9.2e-35	2.1e-26				51.6	47.7	54	51	46			0	1000	651	102	1000	12	0	0
7.99218	Hetgly.G000015992.t1	Fungal	XP_007831909.1	hypothetical protein PFICI_05137 [Pestalotiopsis fici W106-1]_x0001_ETS83261.1 hypothetical protein PFICI_05137 [Pestalotiopsis fici W106-1]	XP_004659150.1	PREDICTED: E3 ubiquitin-protein ligase RNF115 [Jaculus jaculus]		7.1e-15	5.8e-13	7e-13	1.6e-11					48.1	50	31.6	31.6				0	231	522	6	1000	0	0	0
7.98656	Hetgly.G000028081.t1	Plant	XP_009758085.1	PREDICTED: uncharacterized protein LOC104210812 [Nicotiana sylvestris]					0.00034	1.6e-11	3.6e-10						27.4	47.2	47.2				0	0	1	4	4	0	0	0
7.98039	Hetgly.G000010630.t1	Fungal	GBC44946.1	gag-pol fusion protein [Rhizophagus irregularis DAOM 181602]	XP_020629946.1	uncharacterized protein LOC110067018 [Orbicella faveolata]	3e-80	6.5e-97	7.6e-78	1.8e-105	4.1e-104	1e-73			44.9	44.4	41.3	32.3	32.3	37.1			34	1000	1000	1000	1000	405	0	0
7.95758	Hetgly.G000014375.t1	Eubacteria	KPD20266.1	hypothetical protein AFK76_12745, partial [Idiomarina zobellii]			0.00035			5.5e-14	1.3e-12				41.3			26.9	26.9				1	0	0	1	1	0	0	0
7.95758	Hetgly.G000018147.t1	Fungal	SHO77318.1	Similar to S.cerevisiae protein NOP1 (Histone glutamine methyltransferase, modifies H2A at Q105 in nucleolus) [Malassezia sympodialis ATCC 42132]				0.00035								55.4							0	2	0	0	0	0	0	0
7.95758	Hetgly.G000025224.t1	Fungal	EGU73840.1	hypothetical protein FOXB_15649 [Fusarium oxysporum Fo5176]				0.00035								30.3							0	3	0	0	0	0	0	0
7.95758	Hetgly.G000010630.t2	Fungal	GBC44946.1	gag-pol fusion protein [Rhizophagus irregularis DAOM 181602]	XP_020629946.1	uncharacterized protein LOC110067018 [Orbicella faveolata]	2e-80	4.2e-97	4.9e-78	8e-107	1.8e-105	6.6e-74			44.9	44.4	41.3	36.2	36.2	37.1			34	1000	1000	1000	1000	405	0	0
7.92941	Hetgly.G000019877.t1	Fungal	CUS11292.1	unnamed protein product [Tuber aestivum]				0.00036								34.6							0	1	0	0	0	0	0	0
7.91936	Hetgly.G000009854.t1	Plant	XP_002953827.1	hypothetical protein VOLCADRAFT_94559 [Volvox carteri f. nagariensis]_x0001_EFJ45151.1 hypothetical protein VOLCADRAFT_94559 [Volvox carteri f. nagariensis]	KOB71615.1	hypothetical protein OBRU01_12659 [Operophtera brumata]	5.3e-07		1.2e-10		3.3e-07				54.3		61.2		54.9				2	0	1	0	5	0	0	0
7.88858	Hetgly.G000023002.t1	Plant	XP_021602258.1	paired amphipathic helix protein Sin3-like 2 isoform X3 [Manihot esculenta]	XP_009029795.1	hypothetical protein HELRODRAFT_116136 [Helobdella robusta]_x0001_ESN92146.1 hypothetical protein HELRODRAFT_116136 [Helobdella robusta]		8.7e-08	7.5e-08	0.00021	0.0002					37.6	43.5	36.4	39.1				0	268	276	30	4	0	0	0
7.88858	Hetgly.G000026655.t1	Plant	XP_021602258.1	paired amphipathic helix protein Sin3-like 2 isoform X3 [Manihot esculenta]	XP_009029795.1	hypothetical protein HELRODRAFT_116136 [Helobdella robusta]_x0001_ESN92146.1 hypothetical protein HELRODRAFT_116136 [Helobdella robusta]		8.7e-08	7.5e-08	0.00021	0.0002					37.6	43.5	36.4	39.1				0	268	276	30	4	0	0	0
7.88858	Hetgly.G000026658.t1	Plant	XP_021602258.1	paired amphipathic helix protein Sin3-like 2 isoform X3 [Manihot esculenta]	XP_009029795.1	hypothetical protein HELRODRAFT_116136 [Helobdella robusta]_x0001_ESN92146.1 hypothetical protein HELRODRAFT_116136 [Helobdella robusta]		8.7e-08	7.5e-08	0.00021	0.0002					37.6	43.5	36.4	39.1				0	268	276	30	4	0	0	0
7.87911	Hetgly.G000008350.t1	Plant	XP_006425107.1	hypothetical protein CICLE_v10029990mg [Citrus clementina]_x0001_XP_015388239.1 PREDICTED: RING-H2 finger protein ATL63-like [Citrus sinensis]_x0001_ESR38347.1 hypothetical protein CICLE_v10029990mg [Citrus clementina]_x0001_GAY37822.1 hypothetical protein CUMW_031950 [Ci	XP_321593.5	AGAP001530-PA [Anopheles gambiae str. PEST]_x0001_EAA01713.5 AGAP001530-PA [Anopheles gambiae str. PEST]		1.7e-06	5.3e-09	3e-06	1.4e-05					36.8	47.5	39.3	41.6				0	6	567	47	262	0	0	0
7.87911	Hetgly.G000026272.t1	Plant	XP_006425107.1	hypothetical protein CICLE_v10029990mg [Citrus clementina]_x0001_XP_015388239.1 PREDICTED: RING-H2 finger protein ATL63-like [Citrus sinensis]_x0001_ESR38347.1 hypothetical protein CICLE_v10029990mg [Citrus clementina]_x0001_GAY37822.1 hypothetical protein CUMW_031950 [Ci	XP_321593.5	AGAP001530-PA [Anopheles gambiae str. PEST]_x0001_EAA01713.5 AGAP001530-PA [Anopheles gambiae str. PEST]		1.7e-06	5.3e-09	3e-06	1.4e-05					36.8	47.5	39.3	41.6				0	6	567	47	262	0	0	0
7.87534	Hetgly.G000023514.t1	Virus	ADX06333.1	RING-finger domain-containing protein [Organic Lake phycodnavirus 2]								0.00038								32.9			0	0	0	0	0	1	0	0
7.86041	Hetgly.G000022047.t2	Plant	XP_022134542.1	RING-H2 finger protein ATL74 [Momordica charantia]	CBY43041.1	unnamed protein product [Oikopleura dioica]		3.2e-08	2.7e-11		7e-08					50	31.8		52.2				0	16	1000	0	6	0	0	0
7.86041	Hetgly.G000022047.t3	Plant	XP_022134542.1	RING-H2 finger protein ATL74 [Momordica charantia]	CBY43041.1	unnamed protein product [Oikopleura dioica]		3.2e-08	2.7e-11		7e-08					50	31.8		52.2				0	3	1000	0	8	0	0	0
7.8498	Hetgly.G000013576.t1	Plant	XP_010551411.1	PREDICTED: protein argonaute 7 [Tarenaya hassleriana]	XP_023220235.1	protein argonaute-2-like [Centruroides sculpturatus]		2.2e-28	2.3e-29	0	0					38.7	33.6	96.4	96.4				0	459	814	181	608	0	0	0
7.82405	Hetgly.G000008121.t2	Virus	NP_049035.1	hypothetical protein [Paramecium bursaria Chlorella virus 1]_x0001_AAC97052.1 hypothetical protein [Paramecium bursaria Chlorella virus 1]						1.5e-09	3.4e-08	0.0004						64.1	64.1	62.1			0	0	0	1	1	1	0	0
7.82405	Hetgly.G000017984.t1	Plant	XP_018487881.1	PREDICTED: uncharacterized protein LOC108858459 [Raphanus sativus]					0.0004								30.4						0	0	1	0	0	0	0	0
7.79935	Hetgly.G000005226.t1	Eubacteria	WP_051935814.1	hypothetical protein [Salegentibacter sp. Hel_I_6]	XP_018564984.1	uncharacterized protein LOC108906255 [Anoplophora glabripennis]	8.2e-76	2.3e-15	4.6e-57	2.4e-257	5.4e-256			1.5e-33	47.3	29.4	43.8	99.6	99.6			32.8	1000	1	1	120	144	0	0	2
7.79935	Hetgly.G000008121.t1	Virus	NP_049035.1	hypothetical protein [Paramecium bursaria Chlorella virus 1]_x0001_AAC97052.1 hypothetical protein [Paramecium bursaria Chlorella virus 1]						1.5e-09	3.5e-08	0.00041						64.1	64.1	62.1			0	0	0	1	1	1	0	0
7.79935	Hetgly.G000015622.t1	Plant	XP_021775416.1	cell division control protein 2 homolog isoform X1 [Chenopodium quinoa]					0.00041								26.2						0	0	2	0	0	0	0	0
7.79935	Hetgly.G000025785.t1	Fungal	KXN69090.1	hypothetical protein CONCODRAFT_71744 [Conidiobolus coronatus NRRL 28638]				0.00041		6.7e-05						24.1		24.3					0	1	0	18	0	0	0	0
7.79935	Hetgly.G000025785.t2	Fungal	KXN69090.1	hypothetical protein CONCODRAFT_71744 [Conidiobolus coronatus NRRL 28638]				0.00041		6.7e-05						24.1		24.3					0	1	0	18	0	0	0	0
7.79935	Hetgly.G000028052.t1	Eubacteria	WP_070176533.1	hypothetical protein [Alteromonas lipolytica]_x0001_OFI34417.1 hypothetical protein BFC17_18750 [Alteromonas lipolytica]			0.00041								27.5								1	0	0	0	0	0	0	0
7.79506	Hetgly.G000014091.t1	Eubacteria	WP_071387352.1	topoisomerase II [Streptomyces malaysiense]_x0001_OIK29149.1 topoisomerase II [Streptomyces malaysiense]	XP_022613165.1	proline-rich protein 2-like [Seriola dumerili]	1.4e-11	1.6e-08			3.4e-08				48.5	43.4			45				5	1	0	0	3	0	0	0
7.77526	Hetgly.G000018383.t1	Fungal	ORY90315.1	peptidase family M41-domain-containing protein [Leucosporidium creatinivorum]				0.00042								30.5							0	1	0	0	0	0	0	0
7.77526	Hetgly.G000028464.t1	Fungal	ODV90179.1	hypothetical protein CANCADRAFT_102799 [Tortispora caseinolytica NRRL Y-17796]				0.00042								33.9							0	1	0	0	0	0	0	0
7.77457	Hetgly.G000002399.t1	Eubacteria	WP_065625179.1	hypothetical protein, partial [Salmonella enterica]_x0001_OCI23443.1 hypothetical protein BBP15_23010, partial [Salmonella enterica subsp. enterica serovar Enteritidis]	PIK46160.1	hypothetical protein BSL78_16981 [Apostichopus japonicus]	2.9e-22	2.3e-06			6.9e-19				38.8	42.1			39.6				3	3	0	0	3	0	0	0
7.73703	Hetgly.G000022587.t1	Fungal	XP_013347235.1	hypothetical protein AUEXF2481DRAFT_1923 [Aureobasidium subglaciale EXF-2481]_x0001_KEQ99106.1 hypothetical protein AUEXF2481DRAFT_1923 [Aureobasidium subglaciale EXF-2481]	XP_015211987.1	PREDICTED: BUB3-interacting and GLEBS motif-containing protein ZNF207 isoform X2 [Lepisosteus oculatus]	2.4e-07	2.4e-13			5.5e-10				47	46.5			38.2				1	2	0	0	40	0	0	0
7.72874	Hetgly.G000007606.t1	Eubacteria	OOY33750.1	hypothetical protein BOV88_13605 [Solemya velum gill symbiont]			0.00044								38.8								2	0	0	0	0	0	0	0
7.72874	Hetgly.G000023270.t1	Fungal	EWY99448.1	hypothetical protein FOYG_03493 [Fusarium oxysporum FOSC 3-a]				0.00044								30.6							0	3	0	0	0	0	0	0
7.71744	Hetgly.G000018344.t1	Fungal	OMJ20546.1	S-antigen protein, partial [Smittium culicis]	XP_012934971.1	PREDICTED: proteoglycan 4-like [Aplysia californica]		8.9e-31			2e-27					47			49.3				0	5	0	0	10	0	0	0
7.71338	Hetgly.G000006883.t1	Fungal	KID85394.1	hypothetical protein MGU_07450 [Metarhizium guizhouense ARSEF 977]	XP_013064888.1	PREDICTED: protein PF14_0175-like [Biomphalaria glabrata]	2.6e-07	2.1e-10			4.7e-07				55.9	67.9			36.4				6	6	0	0	2	0	0	0
7.70626	Hetgly.G000027456.t1	Eubacteria	WP_084620145.1	hypothetical protein [Agromyces italicus]			0.00045								25.7								1	0	0	0	0	0	0	0
7.68428	Hetgly.G000003490.t1	Fungal	EGU73840.1	hypothetical protein FOXB_15649 [Fusarium oxysporum Fo5176]				0.00046								30.6							0	3	0	0	0	0	0	0
7.64172	Hetgly.G000020679.t2	Plant	XP_014754295.1	PREDICTED: RING-H2 finger protein ATL74-like [Brachypodium distachyon]_x0001_KQK03289.2 hypothetical protein BRADI_2g06870v3 [Brachypodium distachyon]					0.00048								39.3						0	0	5	0	0	0	0	0
7.62111	Hetgly.G000013338.t1	Plant	XP_003526242.1	PREDICTED: RING-H2 finger protein ATL40-like [Glycine max]_x0001_KRH55822.1 hypothetical protein GLYMA_06G284600 [Glycine max]					0.00049								50						0	0	3	0	0	0	0	0
7.62111	Hetgly.G000020687.t1	Plant	XP_003526242.1	PREDICTED: RING-H2 finger protein ATL40-like [Glycine max]_x0001_KRH55822.1 hypothetical protein GLYMA_06G284600 [Glycine max]					0.00049								50						0	0	3	0	0	0	0	0
7.62111	Hetgly.G000023116.t1	Fungal	EIE90354.1	hypothetical protein RO3G_15065 [Rhizopus delemar RA 99-880]				0.00049		1.6e-08	3.6e-07					40		35.8	35.8				0	2	0	10	2	0	0	0
7.6009	Hetgly.G000000521.t1	Plant	XP_010466566.1	PREDICTED: homocysteine S-methyltransferase 3-like isoform X2 [Camelina sativa]	XP_017335140.1	PREDICTED: homocysteine S-methyltransferase YbgG-like [Ictalurus punctatus]_x0001_XP_017335141.1 PREDICTED: homocysteine S-methyltransferase YbgG-like [Ictalurus punctatus]	1.7e-48	3.7e-41	3.8e-50	2.4e-62	5.4e-61			1e-12	37.3	35.4	37.5	40.6	40.6			23.6	1000	99	138	12	285	0	0	1
7.6009	Hetgly.G000004778.t1	Plant	XP_005843587.1	hypothetical protein CHLNCDRAFT_59242 [Chlorella variabilis]_x0001_EFN51485.1 hypothetical protein CHLNCDRAFT_59242 [Chlorella variabilis]	XP_014601308.1	PREDICTED: DNA primase small subunit [Polistes canadensis]		1.3e-07	1.1e-07	2e-11	4.6e-10					23.5	30.9	36	36				0	7	1	39	17	0	0	0
7.6009	Hetgly.G000004778.t2	Plant	XP_005843587.1	hypothetical protein CHLNCDRAFT_59242 [Chlorella variabilis]_x0001_EFN51485.1 hypothetical protein CHLNCDRAFT_59242 [Chlorella variabilis]	XP_014601308.1	PREDICTED: DNA primase small subunit [Polistes canadensis]		1.3e-07	1.1e-07	2e-11	4.6e-10					23.5	30.9	36	36				0	7	1	39	17	0	0	0
7.6009	Hetgly.G000011401.t1	Plant	KZV23055.1	hypothetical protein F511_08736 [Dorcoceras hygrometricum]	XP_019577541.1	PREDICTED: serine/threonine-protein phosphatase PP1 isozyme 1 [Rhinolophus sinicus]	6.2e-37	1.6e-59	3.7e-60	1.6e-65	3.7e-64	2.6e-41		1.2e-31	46.7	44.5	43.9	43.9	43.9	38.3		31	54	1000	1000	943	1000	2	0	66
7.6009	Hetgly.G000011516.t1	Plant	XP_010496603.1	PREDICTED: uncharacterized protein LOC104773656, partial [Camelina sativa]	XP_016657695.1	PREDICTED: uncharacterized protein LOC107882970 [Acyrthosiphon pisum]		6.7e-19	9.5e-22	6e-18	1.9e-18	2.2e-17				48.9	32.7	46.7	48.4	47.3			0	32	1000	66	265	1	0	0
7.6009	Hetgly.G000011587.t1	Fungal	SCU93469.1	LANO_0E03950g1_1 [Lachancea nothofagi CBS 11611]				0.0005								26.5							0	1	0	0	0	0	0	0
7.5811	Hetgly.G000001750.t1	Eubacteria	WP_024826063.1	HlyD family secretion protein [Desulfovibrio magneticus]			0.00051			4.1e-10	9.4e-09				31			31.9	31.9				1	0	0	9	9	0	0	0
7.5811	Hetgly.G000001752.t1	Eubacteria	WP_024826063.1	HlyD family secretion protein [Desulfovibrio magneticus]			0.00051			4.1e-10	9.4e-09				31			31.9	31.9				1	0	0	9	9	0	0	0
7.5811	Hetgly.G000001754.t1	Eubacteria	WP_024826063.1	HlyD family secretion protein [Desulfovibrio magneticus]			0.00051			4.1e-10	9.4e-09				31			31.9	31.9				1	0	0	9	9	0	0	0
7.5811	Hetgly.G000001755.t1	Eubacteria	WP_024826063.1	HlyD family secretion protein [Desulfovibrio magneticus]			0.00051			4.1e-10	9.4e-09				31			31.9	31.9				1	0	0	9	9	0	0	0
7.5811	Hetgly.G000001757.t1	Eubacteria	WP_024826063.1	HlyD family secretion protein [Desulfovibrio magneticus]			0.00051			4.1e-10	9.4e-09				31			31.9	31.9				1	0	0	9	9	0	0	0
7.5811	Hetgly.G000028001.t1	Fungal	XP_007342520.1	hypothetical protein AURDEDRAFT_161535 [Auricularia subglabra TFB-10046 SS5]_x0001_EJD49429.1 hypothetical protein AURDEDRAFT_161535 [Auricularia subglabra TFB-10046 SS5]				0.00051								31.2							0	1	0	0	0	0	0	0
7.5811	Hetgly.G000028830.t1	Plant	PHT49954.1	hypothetical protein CQW23_09701 [Capsicum baccatum]					0.00051	3e-46	6.8e-45						37.9	72.7	72.7				0	0	6	1	1	0	0	0
7.57273	Hetgly.G000026823.t1	Plant	XP_010496603.1	PREDICTED: uncharacterized protein LOC104773656, partial [Camelina sativa]	KYM98545.1	ATP-dependent DNA helicase PIF1 [Cyphomyrmex costatus]		2e-18	1.8e-23	1.4e-19	3.5e-20	1.7e-17				48.9	30.9	35	35	47.3			0	31	1000	88	294	1	0	0
7.56168	Hetgly.G000020474.t1	Plant	XP_020700527.1	serpin-ZXA-like [Dendrobium catenatum]_x0001_PKU81126.1 Serpin-ZXA [Dendrobium catenatum]					0.00052								62.2						0	0	1	0	0	0	0	0
7.50559	Hetgly.G000003070.t1	Virus	AAK61478.1	glycoprotein gp2, partial [Equid alphaherpesvirus 1]								0.00055								46.9			0	0	0	0	0	1	0	0
7.4543	Hetgly.G000007661.t1	Virus	YP_009325697.1	Ser/Thr-protein phosphatase, 6 regulatory ankyrin repeats [Only Syngen Nebraska virus 5]_x0001_APC25692.1 Ser/Thr-protein phosphatase, 6 regulatory ankyrin repeats [Only Syngen Nebraska virus 5]	XP_004604757.1	PREDICTED: ankyrin repeat and protein kinase domain-containing protein 1 [Sorex araneus]	1.6e-08	9.8e-09	1e-06	2.9e-35	6.6e-34	1.1e-12		4.7e-09	37.4	40.4	39.6	53.6	53.6	42.6		36.5	37	84	26	37	694	17	0	4
7.45248	Hetgly.G000023303.t1	Plant	XP_016569103.1	PREDICTED: 14-3-3-like protein GF14 iota isoform X4 [Capsicum annuum]					0.00058	8.3e-05							32.6	31.5					0	0	10	2	0	0	0	0
7.41858	Hetgly.G000017412.t1	Plant	OWM67739.1	hypothetical protein CDL15_Pgr019240 [Punica granatum]					0.0006								25.6						0	0	2	0	0	0	0	0
7.40205	Hetgly.G000003780.t1	Archaea	WP_089673907.1	hypothetical protein [Halohasta litchfieldiae]_x0001_SEJ35257.1 Carboxypeptidase regulatory-like domain-containing protein [Halohasta litchfieldiae]_x0001_ATW87100.1 carboxypeptidase family protein [halophilic archaeon True-ADL]										0.00061								56.9	0	0	0	0	0	0	0	1
7.40205	Hetgly.G000026951.t1	Virus	P29176.1	RecName: Full=Transforming protein v-Fos/v-Fox						2.7e-50	6.1e-49	0.00061						39.2	39.2	36.6			0	0	0	30	30	3	0	0
7.36979	Hetgly.G000000897.t1	Plant	ADV32664.1	high molecular weight glutenin subunit Sx3* [Aegilops speltoides]					0.00063								60.9						0	0	2	0	0	0	0	0
7.36979	Hetgly.G000012374.t1	Eubacteria	WP_029910911.1	arylesterase [Caulobacter sp. UNC358MFTsu5.1]			0.00063			4.9e-05					46.7			39.1					1	0	0	1	0	0	0	0
7.36979	Hetgly.G000013320.t1	Plant	XP_010534025.1	PREDICTED: RING-H2 finger protein ATL68-like [Tarenaya hassleriana]					0.00063			0.00074					66.7			68			0	0	4	0	0	1	0	0
7.36979	Hetgly.G000024493.t1	Plant	XP_010534025.1	PREDICTED: RING-H2 finger protein ATL68-like [Tarenaya hassleriana]					0.00063			0.00074					66.7			68			0	0	4	0	0	1	0	0
7.36979	Hetgly.G000026553.t1	Plant	XP_021296456.1	LOW QUALITY PROTEIN: probable E3 ubiquitin-protein ligase RHY1A [Herrania umbratica]					0.00063								37.8						0	0	2	0	0	0	0	0
7.35404	Hetgly.G000022455.t1	Fungal	XP_022495764.1	hypothetical protein AYO20_09980 [Fonsecaea nubica]_x0001_OAL26639.1 hypothetical protein AYO20_09980 [Fonsecaea nubica]				0.00064		1.3e-28	3.1e-27					28.9		51.1	51.1				0	1	0	1	1	0	0	0
7.35404	Hetgly.G000022464.t2	Fungal	OQE29749.1	hypothetical protein PENSTE_c002G09687 [Penicillium steckii]				0.00064	0.00072	1.6e-16	3.6e-15					63.2	40	66.2	66.2				0	1	2	1	1	0	0	0
7.3352	Hetgly.G000017163.t1	Plant	KNA24846.1	hypothetical protein SOVF_011980 isoform B [Spinacia oleracea]	XP_013145329.1	PREDICTED: N-acetylglucosaminyl-phosphatidylinositol de-N-acetylase [Papilio polytes]	1e-10	1.4e-34	6e-37	2.6e-34	9.2e-34				36.2	39.8	39.9	41.8	39.9				46	608	265	26	440	0	0	0
7.33061	Hetgly.G000011943.t1	Plant	XP_017430193.1	PREDICTED: serine/threonine-protein phosphatase PP1 isozyme 4 [Vigna angularis]_x0001_KOM46968.1 hypothetical protein LR48_Vigan07g067200 [Vigna angularis]_x0001_BAT81179.1 hypothetical protein VIGAN_03085100 [Vigna angularis var. angularis]	XP_013181750.1	PREDICTED: serine/threonine-protein phosphatase alpha-2 isoform-like [Papilio xuthus]	1.9e-39	5.3e-72	3.8e-74	9.2e-83	2.1e-81	2.3e-54		6.1e-42	49.1	47.7	46.9	52.5	52.5	41.9		32.4	4	1000	1000	984	1000	1	0	28
7.33061	Hetgly.G000025396.t1	Plant	XP_017430193.1	PREDICTED: serine/threonine-protein phosphatase PP1 isozyme 4 [Vigna angularis]_x0001_KOM46968.1 hypothetical protein LR48_Vigan07g067200 [Vigna angularis]_x0001_BAT81179.1 hypothetical protein VIGAN_03085100 [Vigna angularis var. angularis]	XP_013181750.1	PREDICTED: serine/threonine-protein phosphatase alpha-2 isoform-like [Papilio xuthus]	1.9e-39	5.3e-72	3.8e-74	9.2e-83	2.1e-81	2.3e-54		6.1e-42	49.1	47.7	46.9	52.5	52.5	41.9		32.4	4	1000	1000	984	1000	1	0	28
7.31778	Hetgly.G000025647.t1	Plant	XP_010686555.1	PREDICTED: probable polyol transporter 4 [Beta vulgaris subsp. vulgaris]_x0001_KMT04293.1 hypothetical protein BVRB_8g183690 [Beta vulgaris subsp. vulgaris]	XP_014345095.1	PREDICTED: solute carrier family 2, facilitated glucose transporter member 4 [Latimeria chalumnae]	1.8e-10	1.5e-10	7.3e-14	9.6e-101	2.2e-99				23.8	24.2	24	43	43				62	27	11	23	283	0	0	0
7.31322	Hetgly.G000024215.t1	Plant	XP_005645870.1	hypothetical protein COCSUDRAFT_56548 [Coccomyxa subellipsoidea C-169]_x0001_EIE21326.1 hypothetical protein COCSUDRAFT_56548 [Coccomyxa subellipsoidea C-169]	XP_019578943.1	PREDICTED: CCR4-NOT transcription complex subunit 11-like, partial [Rhinolophus sinicus]			1.6e-09		2.4e-06						39.5		35.3				0	0	70	0	1	0	0	0
7.30823	Hetgly.G000001753.t1	Eubacteria	WP_024826063.1	HlyD family secretion protein [Desulfovibrio magneticus]			0.00067			3.1e-10	7.2e-09				31.8			31.9	31.9				1	0	0	10	9	0	0	0
7.29342	Hetgly.G000022458.t1	Fungal	XP_022495764.1	hypothetical protein AYO20_09980 [Fonsecaea nubica]_x0001_OAL26639.1 hypothetical protein AYO20_09980 [Fonsecaea nubica]				0.00068		1.4e-28	3.3e-27					28.9		51.1	51.1				0	1	0	1	1	0	0	0
7.29342	Hetgly.G000023331.t1	Archaea	AIE97092.1	DnaJ-class molecular chaperone [uncultured marine thaumarchaeote AD1000_89_F09]										0.00068								34.3	0	0	0	0	0	0	0	1
7.27469	Hetgly.G000026559.t1	Eubacteria	WP_023049761.1	endopeptidase La [Cetobacterium somerae]_x0001_ERT69879.1 endopeptidase La [Cetobacterium somerae ATCC BAA-474]	XP_012261809.1	lon protease homolog, mitochondrial isoform X1 [Athalia rosae]	9.7e-09	3e-08	0.00039		1.4e-05			6.7e-06	42.5	37.4	35.1		35.6			44.4	118	23	1	0	13	0	0	1
7.26443	Hetgly.G000015623.t1	Fungal	EKG13888.1	Zinc finger CCHC-type protein [Macrophomina phaseolina MS6]				0.0007								26.7							0	1	0	0	0	0	0	0
7.23911	Hetgly.G000014015.t1	Eubacteria	WP_078455220.1	hypothetical protein [Solemya velum gill symbiont]_x0001_OOY92566.1 hypothetical protein BOW17_12325 [Solemya velum gill symbiont]	XP_021369693.1	zinc finger homeobox protein 4-like [Mizuhopecten yessoensis]	2.8e-29			5.3e-13	3.9e-26				36.7			42.4	32.7				4	0	0	4	5	0	0	0
7.23626	Hetgly.G000003080.t1	Virus	AAK61478.1	glycoprotein gp2, partial [Equid alphaherpesvirus 1]								0.00072								46.9			0	0	0	0	0	1	0	0
7.23626	Hetgly.G000024250.t1	Plant	OTG02759.1	hypothetical protein HannXRQ_Chr13g0416651 [Helianthus annuus]					0.00072	2.1e-05	0.00048						59.4	62.3	62.3				0	0	1	5	5	0	0	0
7.23318	Hetgly.G000018189.t1	Fungal	OZJ02495.1	hypothetical protein BZG36_04374, partial [Bifiguratus adelaidae]	XP_002593357.1	hypothetical protein BRAFLDRAFT_261743 [Branchiostoma floridae]_x0001_EEN49368.1 hypothetical protein BRAFLDRAFT_261743, partial [Branchiostoma floridae]	3.1e-43	1.3e-60	4.3e-60	4.5e-75	1e-73				41.1	46.5	46.9	52.2	52.2				1000	833	332	89	993	0	0	0
7.19895	Hetgly.G000026453.t1	Fungal	KXS14237.1	hypothetical protein M427DRAFT_352015 [Gonapodya prolifera JEL478]	XP_018006446.1	PREDICTED: ubiquitin-conjugating enzyme E2 G1-like [Hyalella azteca]		7.1e-38	2.4e-34	7.8e-35	9.5e-35	2.2e-26				50.9	47.7	54	51	46			0	1000	651	102	1000	12	0	0
7.19544	Hetgly.G000006553.t1	Fungal	PIA16253.1	P-loop containing nucleoside triphosphate hydrolase protein [Coemansia reversa NRRL 1564]	OQV22130.1	Chromosome transmission fidelity protein 18-like protein [Hypsibius dujardini]		1.5e-10	7.6e-06	4.6e-13	1e-11			0.00039		32.2	30.5	29.6	29.6			32	0	27	2	50	53	0	0	5
7.19544	Hetgly.G000013609.t1	Plant	XP_002533560.1	PREDICTED: E3 ubiquitin-protein ligase ATL31 [Ricinus communis]_x0001_EEF28817.1 RING-H2 finger protein ATL5H precursor, putative [Ricinus communis]					0.00075	0.0007							35.5	35.7					0	0	1	1	0	0	0	0
7.19544	Hetgly.G000013622.t1	Plant	XP_002533560.1	PREDICTED: E3 ubiquitin-protein ligase ATL31 [Ricinus communis]_x0001_EEF28817.1 RING-H2 finger protein ATL5H precursor, putative [Ricinus communis]					0.00075	0.0007							35.5	35.7					0	0	1	1	0	0	0	0
7.18866	Hetgly.G000001255.t1	Fungal	OTA55881.1	Piwi-domain-containing protein [Hypoxylon sp. EC38]	XP_022160800.1	piwi-like protein Siwi isoform X1 [Myzus persicae]_x0001_XP_022160801.1 piwi-like protein Siwi isoform X1 [Myzus persicae]		3.7e-19	3.8e-12	4.7e-81	1.1e-79					23.2	25.3	26.6	26.6				0	22	2	42	50	0	0	0
7.18866	Hetgly.G000022962.t1	Fungal	OTA55881.1	Piwi-domain-containing protein [Hypoxylon sp. EC38]	XP_022160800.1	piwi-like protein Siwi isoform X1 [Myzus persicae]_x0001_XP_022160801.1 piwi-like protein Siwi isoform X1 [Myzus persicae]		3.7e-19	3.8e-12	4.7e-81	1.1e-79					23.2	25.3	26.6	26.6				0	22	2	42	50	0	0	0
7.18219	Hetgly.G000017828.t1	Eubacteria	WP_057691795.1	hypothetical protein, partial [Acinetobacter baumannii]_x0001_KRJ55891.1 stress-induced protein, partial [Acinetobacter baumannii]			0.00076								33.8								1	0	0	0	0	0	0	0
7.17805	Hetgly.G000016877.t1	Fungal	CEP15962.1	hypothetical protein [Parasitella parasitica]	XP_002107667.1	expressed hypothetical protein [Trichoplax adhaerens]_x0001_EDV28465.1 expressed hypothetical protein [Trichoplax adhaerens]		5.8e-27	7.7e-20	8.4e-53	1.9e-51					47.6	35.5	76.2	76.2				0	65	2	36	42	0	0	0
7.17805	Hetgly.G000020730.t1	Fungal	CEP15962.1	hypothetical protein [Parasitella parasitica]	XP_002107667.1	expressed hypothetical protein [Trichoplax adhaerens]_x0001_EDV28465.1 expressed hypothetical protein [Trichoplax adhaerens]		5.8e-27	7.7e-20	8.4e-53	1.9e-51					47.6	35.5	76.2	76.2				0	65	2	36	42	0	0	0
7.17805	Hetgly.G000020741.t1	Fungal	CEP15962.1	hypothetical protein [Parasitella parasitica]	XP_002107667.1	expressed hypothetical protein [Trichoplax adhaerens]_x0001_EDV28465.1 expressed hypothetical protein [Trichoplax adhaerens]		5.8e-27	7.7e-20	8.4e-53	1.9e-51					47.6	35.5	76.2	76.2				0	65	2	36	42	0	0	0
7.16912	Hetgly.G000009718.t1	Plant	O04353.1	RecName: Full=Acyl-lipid (9-3)-desaturase; Short=BoDes6_x0001_AAC49700.1 delta 6 desaturase [Borago officinalis]					0.00077	2e-06	4.6e-05						37.5	35.9	35.9				0	0	2	6	3	0	0	0
7.16912	Hetgly.G000017828.t2	Eubacteria	WP_057691795.1	hypothetical protein, partial [Acinetobacter baumannii]_x0001_KRJ55891.1 stress-induced protein, partial [Acinetobacter baumannii]			0.00077								33.8								1	0	0	0	0	0	0	0
7.16877	Hetgly.G000028410.t1	Virus	AAL88889.1	WSSV021 [Shrimp white spot syndrome virus]	ALF99772.1	bindin, partial [Cryptasterina pentagona]		2.4e-05			0.00074	5.7e-07				37.8			37.1	43.5			0	5	0	0	2	21	0	0
7.16558	Hetgly.G000025819.t1	Fungal	GBC23807.1	gag-pol fusion protein [Rhizophagus irregularis DAOM 181602]	XP_018928539.1	PREDICTED: uncharacterized protein LOC109055809 [Cyprinus carpio]	4.3e-30	1.7e-48	7.3e-40	5.5e-58	1.3e-56	1.5e-15			43.6	37.3	33.4	51.6	51.6	27.1			13	822	1000	338	1000	1	0	0
7.15195	Hetgly.G000003478.t1	Fungal	CEH17650.1	prolyl oligopeptidase [Ceraceosorus bombacis]	APA34051.1	seminal fluid protein [Nilaparvata lugens]		9.4e-11	1.4e-10	4.2e-17	9.5e-16					43.4	38.6	51.2	51.2				0	15	35	2	7	0	0	0
7.11848	Hetgly.G000020469.t1	Plant	XP_020700527.1	serpin-ZXA-like [Dendrobium catenatum]_x0001_PKU81126.1 Serpin-ZXA [Dendrobium catenatum]					0.00081								62.2						0	0	1	0	0	0	0	0
7.10843	Hetgly.G000005714.t1	Plant	KZV23055.1	hypothetical protein F511_08736 [Dorcoceras hygrometricum]	XP_019577541.1	PREDICTED: serine/threonine-protein phosphatase PP1 isozyme 1 [Rhinolophus sinicus]	4.3e-38	8.8e-74	9e-75	9.9e-84	2.3e-82	7.1e-55		1.1e-42	45.1	49.1	47.1	49.8	49.8	41.2		33.7	73	1000	1000	1000	1000	1	0	37
7.10621	Hetgly.G000008572.t1	Plant	AAD01410.1	delta 6-desaturase [Borago officinalis]_x0001_ABU51607.1 delta 6-desaturase [Borago officinalis]_x0001_AKO69639.1 D6 desaturase [Borago officinalis]					0.00082	2.2e-06	4.9e-05						37.5	35.9	35.9				0	0	2	6	3	0	0	0
7.09881	Hetgly.G000011324.t1	Plant	EYU28933.1	hypothetical protein MIMGU_mgv1a018816mg, partial [Erythranthe guttata]	CBY43041.1	unnamed protein product [Oikopleura dioica]		4.7e-08	1.9e-10		2.3e-07					50	42.4		42.5				0	9	968	0	6	0	0	0
7.09408	Hetgly.G000011824.t1	Fungal	XP_022284278.1	ankyrin repeats (3 copies) domain-containing protein [Pochonia chlamydosporia 170]_x0001_OAQ64453.2 ankyrin repeats (3 copies) domain-containing protein [Pochonia chlamydosporia 170]				0.00083		1.8e-20	4e-19					27.6		38.5	38.5				0	1	0	3	1	0	0	0
7.07765	Hetgly.G000028187.t1	Plant	KRG96867.1	hypothetical protein GLYMA_19G237700 [Glycine max]	XP_020613933.1	glutathione synthetase-like isoform X1 [Orbicella faveolata]			2.7e-07		0.00032						35.6		28.6				0	0	29	0	3	0	0	0
7.07027	Hetgly.G000000766.t1	Plant	XP_020998741.1	kinesin-like protein KIN-14K isoform X2 [Arachis duranensis]					0.00085	4.8e-09	6.7e-05						26.9	25.6	24.3				0	0	2	2	1	0	0	0
7.07027	Hetgly.G000003608.t1	Eubacteria	EHL71830.1	hypothetical protein HMPREF1032_03199 [Subdoligranulum sp. 4_3_54A2FAA]			0.00085								39.6								1	0	0	0	0	0	0	0
7.07027	Hetgly.G000008997.t1	Eubacteria	OGZ16971.1	hypothetical protein A2494_02365 [Candidatus Lloydbacteria bacterium RIFOXYC12_FULL_46_25]			0.00085								34.8								1	0	0	0	0	0	0	0
7.07027	Hetgly.G000022422.t1	Eubacteria	WP_080040756.1	endopeptidase La [Nonomuraea sp. ATCC 55076]_x0001_AQZ64534.1 endopeptidase La [Nonomuraea sp. ATCC 55076]			0.00085								32.7								2	0	0	0	0	0	0	0
7.0681	Hetgly.G000029333.t1	Plant	GAU28075.1	hypothetical protein TSUD_223160 [Trifolium subterraneum]	EFA12009.1	hypothetical protein TcasGA2_TC016134 [Tribolium castaneum]		0.00046	2.3e-12		2.7e-09					30.5	32.1		26.6				0	2	46	0	3	0	0	0
7.06682	Hetgly.G000025775.t1	Plant	XP_002887775.1	UPF0678 fatty acid-binding protein-like protein At1g79260 [Arabidopsis lyrata subsp. lyrata]_x0001_EFH64034.1 hypothetical protein ARALYDRAFT_316819 [Arabidopsis lyrata subsp. lyrata]	XP_011636802.1	PREDICTED: THAP domain-containing protein 4-like [Pogonomyrmex barbatus]_x0001_XP_011636803.1 PREDICTED: THAP domain-containing protein 4-like [Pogonomyrmex barbatus]_x0001_XP_011636804.1 PREDICTED: THAP domain-containing protein 4-like [Pogonomyrmex barbatus]_x0001_XP_01			2.9e-07	1.5e-34	3.5e-33						34.1	49.6	49.6				0	0	13	126	127	0	0	0
7.06191	Hetgly.G000025419.t1	Plant	XP_012841028.1	PREDICTED: uncharacterized protein LOC105961341 [Erythranthe guttata]	KZS08403.1	ATP-dependent Helicase-like protein [Daphnia magna]	3e-26	1e-125	1.8e-129	2.5e-114	2.1e-126	1.4e-98			27.9	27.3	27.2	30.5	27.7	28.2			766	361	1000	158	959	4	0	0
7.05858	Hetgly.G000014451.t1	Fungal	ORY20181.1	hypothetical protein LY90DRAFT_676893 [Neocallimastix californiae]				0.00086								25.6							0	1	0	0	0	0	0	0
7.05294	Hetgly.G000020708.t1	Plant	PAN13547.1	hypothetical protein PAHAL_B03639 [Panicum hallii]	XP_023305837.1	E3 ubiquitin-protein ligase RNF181 homolog [Lucilia cuprina]		3.1e-10	3.2e-11		3.7e-08					47.4	41.3		47.4				0	168	885	0	31	0	0	0
7.04702	Hetgly.G000008590.t1	Fungal	EPR79589.1	DNA helicase [Spraguea lophii 42_110]				0.00087		0.00011						29.4		40.6					0	1	0	4	0	0	0	0
7.03559	Hetgly.G000025025.t2	Plant	XP_009769202.1	PREDICTED: ran-binding protein 10 [Nicotiana sylvestris]					0.00088	2.8e-60	6.4e-59						27.1	72.3	72.3				0	0	1	1	1	0	0	0
7.02554	Hetgly.G000010864.t1	Plant	XP_022851496.1	uncharacterized RING finger protein C57A7.09-like [Olea europaea var. sylvestris]	XP_015788568.1	PREDICTED: E3 ubiquitin-protein ligase RNF126-like [Tetranychus urticae]_x0001_XP_015788569.1 PREDICTED: E3 ubiquitin-protein ligase RNF126-like [Tetranychus urticae]		6.4e-08	1.6e-10	4.4e-07	1.8e-07	3e-05				40.9	42.9	37.9	39.7	63.3			0	261	383	5	40	1	0	0
7.0062	Hetgly.G000020496.t1	Eubacteria	OGQ97881.1	endopeptidase La [Deltaproteobacteria bacterium RIFOXYD12_FULL_57_12]	XP_017885287.1	PREDICTED: lon protease homolog, mitochondrial isoform X1 [Ceratina calcarata]_x0001_XP_017885288.1 PREDICTED: lon protease homolog, mitochondrial isoform X1 [Ceratina calcarata]	2.9e-08	2e-07			3.2e-05				36.1	34.3			33.7				114	20	0	0	15	0	0	0
6.99114	Hetgly.G000022456.t1	Fungal	XP_009847281.1	hypothetical protein NEUTE1DRAFT_57335 [Neurospora tetrasperma FGSC 2508]_x0001_EGO60672.1 hypothetical protein NEUTE1DRAFT_57335 [Neurospora tetrasperma FGSC 2508]_x0001_EGZ75346.1 SPRY-domain-containing protein [Neurospora tetrasperma FGSC 2509]				0.00092		1.4e-34	3.2e-33					37.6		47.3	47.3				0	1	0	5	5	0	0	0
6.98967	Hetgly.G000011593.t1	Eubacteria	WP_031584780.1	serine/threonine protein kinase [Selenomonas bovis]	XP_012149617.1	PREDICTED: serine/threonine-protein kinase Nek5-like [Megachile rotundata]	8.2e-07				0.00089				34.5				30.1				43	0	0	0	1	0	0	0
6.9878	Hetgly.G000016149.t1	Eubacteria	WP_083846691.1	hypothetical protein [Desulfomonile tiedjei]	XP_014291961.1	PREDICTED: putative ankyrin repeat protein RF_0381 isoform X2 [Halyomorpha halys]	3.6e-25	4.6e-18	2.8e-16	1.2e-19	3.9e-22	4.1e-14			34.5	27.9	34.2	32.1	32.5	27.5			272	209	100	69	1000	4	0	0
6.96963	Hetgly.G000024294.t1	Plant	XP_019249354.1	PREDICTED: ran-binding protein 9 [Nicotiana attenuata]_x0001_OIT00080.1 hypothetical protein A4A49_05034 [Nicotiana attenuata]					0.00094	1.7e-39	3.9e-38						29.5	53.5	53.5				0	0	3	1	1	0	0	0
6.96838	Hetgly.G000025823.t1	Eubacteria	WP_073043967.1	DNA helicase [Cnuella takakiae]_x0001_SHF57638.1 DNA helicase, putative [Cnuella takakiae]_x0001_OLY91926.1 DNA helicase [Cnuella takakiae]	XP_022835922.1	DNA-binding protein SMUBP-2-like [Spodoptera litura]	4.8e-12	1.5e-11	7.5e-12	5.7e-14	1.3e-12			1.9e-09	25.3	33.5	24.3	29.5	25.2			24.7	99	90	34	17	24	0	0	3
6.93821	Hetgly.G000011598.t1	Eubacteria	WP_006677173.1	hypothetical protein [Paenibacillus dendritiformis]_x0001_EHQ61754.1 hypothetical protein PDENDC454_13370 [Paenibacillus dendritiformis C454]			0.00097			1.2e-178	2.6e-177				29			99.1	99.1				1	0	0	1	1	0	0	0
6.93821	Hetgly.G000019302.t1	Plant	XP_004138446.1	PREDICTED: serine/threonine-protein phosphatase PP1 isozyme 4 [Cucumis sativus]_x0001_XP_011656395.1 PREDICTED: serine/threonine-protein phosphatase PP1 isozyme 4 [Cucumis sativus]_x0001_KGN45751.1 hypothetical protein Csa_6G008820 [Cucumis sativus]					0.00097	8.2e-05							41.7	36.7					0	0	2	2	0	0	0	0
6.93821	Hetgly.G000024869.t1	Plant	XP_004138446.1	PREDICTED: serine/threonine-protein phosphatase PP1 isozyme 4 [Cucumis sativus]_x0001_XP_011656395.1 PREDICTED: serine/threonine-protein phosphatase PP1 isozyme 4 [Cucumis sativus]_x0001_KGN45751.1 hypothetical protein Csa_6G008820 [Cucumis sativus]					0.00097	8.2e-05							41.7	36.7					0	0	2	2	0	0	0	0
6.93478	Hetgly.G000019251.t1	Fungal	ORY94849.1	tRNA synthetases class I (M)-domain-containing protein [Syncephalastrum racemosum]	XP_022109154.1	methionine--tRNA ligase, cytoplasmic-like isoform X1 [Acanthaster planci]	1.2e-87	7.3e-96	6.2e-91	1.8e-105	4.2e-104	6.5e-60		2e-75	51.3	56.1	51.6	58.5	58.5	40.9		46.3	1000	823	347	73	809	11	0	202
6.93129	Hetgly.G000002744.t1	Fungal	ORZ18739.1	endopeptidase [Absidia repens]	XP_007431122.1	PREDICTED: embryonic pepsinogen-like [Python bivittatus]		8.4e-70	3.9e-63	2e-93	4.5e-92					41	36.9	50	50				0	1000	947	217	1000	0	0	0
6.9295	Hetgly.G000017720.t1	Fungal	ORY30783.1	hypothetical protein BCR39DRAFT_528290 [Naematelia encephala]	KZS17967.1	putative Ran-binding proteins 9/10 [Daphnia magna]		9.1e-10	2.3e-09	1.6e-17	3.8e-16					29.4	30.8	39	39				0	177	31	181	182	0	0	0
6.91905	Hetgly.G000002744.t2	Fungal	ORZ18739.1	endopeptidase [Absidia repens]	XP_007431122.1	PREDICTED: embryonic pepsinogen-like [Python bivittatus]		8.8e-70	4e-63	2e-93	4.7e-92					41	36.9	50	50				0	1000	947	217	1000	0	0	0
6.91893	Hetgly.G000002158.t1	Fungal	ORY33206.1	hypothetical protein BCR33DRAFT_743834 [Rhizoclosmatium globosum]	ELW67439.1	Neurofilament heavy polypeptide [Tupaia chinensis]		8.9e-08		1.7e-09	3.9e-08					38.7		42.7	42.7				0	1	0	3	4	0	0	0
6.90776	Hetgly.G000016223.t1	Fungal	ODQ63222.1	DNA polymerase epsilon catalytic subunit A [Nadsonia fulvescens var. elongata DSM 6958]	XP_014055951.1	PREDICTED: smad nuclear-interacting protein 1-like [Salmo salar]		2.2e-09	0.0009	0.00017	2.2e-06					28.5	62.5	25	43.3				0	1	1	3	295	0	0	0
6.80239	Hetgly.G000022047.t1	Plant	XP_022846576.1	RING-H2 finger protein ATL29-like [Olea europaea var. sylvestris]	CBY43041.1	unnamed protein product [Oikopleura dioica]		2.9e-08	7e-11		6.3e-08					50	37		52.2				0	17	1000	0	6	0	0	0
6.80115	Hetgly.G000012620.t1	Plant	XP_018472904.1	PREDICTED: CCR4-NOT transcription complex subunit 11-like isoform X1 [Raphanus sativus]	XP_019578943.1	PREDICTED: CCR4-NOT transcription complex subunit 11-like, partial [Rhinolophus sinicus]			8.9e-09		8e-06						38.1		35.4				0	0	68	0	1	0	0	0
6.79653	Hetgly.G000011385.t1	Plant	KZV23055.1	hypothetical protein F511_08736 [Dorcoceras hygrometricum]	XP_013181667.1	PREDICTED: serine/threonine-protein phosphatase alpha-2 isoform-like [Papilio xuthus]_x0001_XP_013181887.1 PREDICTED: serine/threonine-protein phosphatase alpha-2 isoform-like [Papilio xuthus]	6.5e-37	2.9e-59	1.9e-59	2.6e-63	6.1e-62	1.2e-41		4.6e-31	46.7	41.5	43	42.2	42.2	38.5		30.4	53	1000	1000	940	1000	2	0	62
6.7536	Hetgly.G000008932.t1	Eubacteria	OGZ16971.1	hypothetical protein A2494_02365 [Candidatus Lloydbacteria bacterium RIFOXYC12_FULL_46_25]	KXJ15849.1	hypothetical protein AC249_AIPGENE21966 [Exaiptasia pallida]	1.4e-17			1.5e-15	1.2e-14				41.2			34.8	34				24	0	0	9	12	0	0	0
6.7136	Hetgly.G000026110.t1	Eubacteria	WP_078459170.1	hypothetical protein [Solemya velum gill symbiont]	KXJ10916.1	putative DNA polymerase [Exaiptasia pallida]	6.8e-25			5.6e-28	1.3e-26				33.9			32.9	32.9				2	0	0	28	34	0	0	0
6.70012	Hetgly.G000008892.t1	Fungal	XP_007381962.1	argonaute-like protein [Punctularia strigosozonata HHB-11173 SS5]_x0001_EIN10450.1 argonaute-like protein [Punctularia strigosozonata HHB-11173 SS5]	XP_021182230.1	protein argonaute-2-like [Helicoverpa armigera]		1.6e-27		6.3e-78	1.4e-76					22.8		27.5	27.5				0	6	0	16	53	0	0	0
6.67414	Hetgly.G000006683.t1	Fungal	EXX57771.1	Cth1p [Rhizophagus irregularis DAOM 197198w]_x0001_GBC12794.1 zinc finger domain-containing protein [Rhizophagus irregularis DAOM 181602]	XP_015374220.1	PREDICTED: zinc finger protein 36, C3H1 type-like 2-A [Diuraphis noxia]		2.4e-16	1.3e-15	3.9e-25	8.9e-24					37.8	42.1	66.7	66.7				0	25	18	71	89	0	0	0
6.67414	Hetgly.G000016838.t1	Fungal	EXX57771.1	Cth1p [Rhizophagus irregularis DAOM 197198w]_x0001_GBC12794.1 zinc finger domain-containing protein [Rhizophagus irregularis DAOM 181602]	XP_015374220.1	PREDICTED: zinc finger protein 36, C3H1 type-like 2-A [Diuraphis noxia]		2.4e-16	1.3e-15	3.9e-25	8.9e-24					37.8	42.1	66.7	66.7				0	25	18	71	89	0	0	0
6.67414	Hetgly.G000019537.t1	Fungal	ESA00475.1	hypothetical protein GLOINDRAFT_87405 [Rhizophagus irregularis DAOM 181602]_x0001_EXX71779.1 4a-hydroxytetrahydrobiopterin dehydratase [Rhizophagus irregularis DAOM 197198w]_x0001_GBC54228.1 JEMT01015924.1_cds_EXX71779.1_8245 [Rhizophagus irregularis DAOM 181602]_x0001_PK	XP_015438680.1	PREDICTED: pterin-4-alpha-carbinolamine dehydratase [Dufourea novaeangliae]_x0001_KZC05311.1 Pterin-4-alpha-carbinolamine dehydratase 2 [Dufourea novaeangliae]	1.3e-26	1.2e-35	5e-09	4.2e-34	9.5e-33			7.7e-20	66.7	69	54.2	62.2	68.9			51	1000	154	1	67	957	0	0	116
6.66659	Hetgly.G000019432.t1	Fungal	OCB86002.1	P-loop containing nucleoside triphosphate hydrolase protein [Sanghuangporus baumii]	XP_022710972.1	DNA-binding protein SMUBP-2-like, partial [Varroa jacobsoni]	7.9e-05	1.4e-07	0.00028		0.00011			3.6e-06	25.3	25	26.2		23.9			24.6	3	1	1	0	1	0	0	8
6.66659	Hetgly.G000019432.t2	Fungal	OCB86002.1	P-loop containing nucleoside triphosphate hydrolase protein [Sanghuangporus baumii]	XP_022710972.1	DNA-binding protein SMUBP-2-like, partial [Varroa jacobsoni]	8e-05	1.4e-07	0.00028		0.00011			3.7e-06	25.3	25	26.2		23.9			24.6	3	1	1	0	1	0	0	8
6.66519	Hetgly.G000026177.t1	Fungal	CDH60144.1	ran-binding protein [Lichtheimia corymbifera JMRC:FSU:9682]	XP_003747647.1	PREDICTED: ran-binding protein 9 [Galendromus occidentalis]		6.5e-11	0.00013	1.1e-32	2.5e-31					34.1	28.5	38.3	38.3				0	6	2	12	14	0	0	0
6.65644	Hetgly.G000019432.t3	Fungal	OCB86002.1	P-loop containing nucleoside triphosphate hydrolase protein [Sanghuangporus baumii]	XP_022710972.1	DNA-binding protein SMUBP-2-like, partial [Varroa jacobsoni]	0.0001	1.8e-07	0.00036		0.00014			4.8e-06	25.3	25	26.2		23.9			24.6	3	1	1	0	1	0	0	7
6.65397	Hetgly.G000028404.t1	Fungal	XP_007603704.1	serine/threonine-protein phosphatase PP1-alpha catalytic subunit [Vittaforma corneae ATCC 50505]_x0001_ELA42936.1 serine/threonine-protein phosphatase PP1-alpha catalytic subunit [Vittaforma corneae ATCC 50505]	XP_003740351.1	PREDICTED: serine/threonine-protein phosphatase alpha-2 isoform [Galendromus occidentalis]	2.4e-35	5.8e-64	4e-61	2.2e-74	5.1e-73	2.1e-45		1.9e-33	44.3	48.4	48.9	55.9	55.9	41.9		35.3	54	1000	1000	912	1000	1	0	35
6.64539	Hetgly.G000026177.t2	Fungal	CDH60144.1	ran-binding protein [Lichtheimia corymbifera JMRC:FSU:9682]	XP_003747647.1	PREDICTED: ran-binding protein 9 [Galendromus occidentalis]		6.5e-11	0.00013	2.4e-32	5.5e-31					34.1	28.5	38.7	38.7				0	7	2	12	14	0	0	0
6.63949	Hetgly.G000029738.t1	Fungal	XP_002548790.1	predicted protein [Candida tropicalis MYA-3404]_x0001_EER32662.1 predicted protein [Candida tropicalis MYA-3404]	EUB59373.1	Regulator of nonsense transcripts [Echinococcus granulosus]	1.2e-13	1.7e-18	7.3e-18	1.2e-22	2.8e-21			3e-13	22.9	24.7	26.5	25.9	25.9			25	8	198	18	17	58	0	0	4
6.63332	Hetgly.G000008980.t3	Fungal	GBC44946.1	gag-pol fusion protein [Rhizophagus irregularis DAOM 181602]	XP_020629946.1	uncharacterized protein LOC110067018 [Orbicella faveolata]	1.9e-85	2.5e-104	5.9e-86	1.5e-120	3.5e-119	7.9e-82			42.8	41.7	36.4	35.5	35.5	36.6			40	1000	1000	872	1000	401	0	0
6.62007	Hetgly.G000001860.t1	Fungal	XP_013238810.1	substrate carrier family protein AncA [Mitosporidium daphniae]_x0001_KGG52383.1 substrate carrier family protein AncA [Mitosporidium daphniae]	ANA78278.1	adenine nucleotide translocase [Apostichopus japonicus]	1.1e-15	1.2e-28	1.6e-21	1.2e-28	2.8e-27				38.4	41.4	41.8	41.4	41.4				2	619	770	78	1000	0	0	0
6.53306	Hetgly.G000026657.t1	Plant	XP_010255497.1	PREDICTED: paired amphipathic helix protein Sin3-like 4 isoform X3 [Nelumbo nucifera]	XP_014442778.1	PREDICTED: LOW QUALITY PROTEIN: paired amphipathic helix protein Sin3b [Tupaia chinensis]		2.8e-13	4.8e-14	0.00011	3.3e-11					48.3	47.8	37.3	38.5				0	139	509	10	406	0	0	0
6.53128	Hetgly.G000018105.t1	Plant	XP_012841028.1	PREDICTED: uncharacterized protein LOC105961341 [Erythranthe guttata]	KZS08403.1	ATP-dependent Helicase-like protein [Daphnia magna]	6.1e-27	1.8e-125	5.1e-129	7.9e-116	3.5e-126	3.2e-98			28.5	26.9	27	29.6	27.7	28			767	364	1000	158	947	4	0	0
6.52291	Hetgly.G000010863.t1	Plant	XP_022851496.1	uncharacterized RING finger protein C57A7.09-like [Olea europaea var. sylvestris]	XP_015788568.1	PREDICTED: E3 ubiquitin-protein ligase RNF126-like [Tetranychus urticae]_x0001_XP_015788569.1 PREDICTED: E3 ubiquitin-protein ligase RNF126-like [Tetranychus urticae]		1e-07	7.2e-10	9.1e-07	4.9e-07	0.0009		2.9e-05		35	42.9	43.4	42.6	60		38.5	0	265	490	11	51	1	0	1
6.44345	Hetgly.G000021570.t1	Eubacteria	WP_044188747.1	GTP cyclohydrolase [Hyalangium minutum]_x0001_KFE68189.1 hypothetical protein DB31_7426 [Hyalangium minutum]	XP_019853895.1	PREDICTED: uncharacterized protein LOC100638431 [Amphimedon queenslandica]	3.5e-21	4.4e-14	1.9e-13	1.9e-23	4.3e-22	3.2e-17	1.3e-15	9.3e-07	35.4	32.7	30.9	34.7	35.2	31.1	30.9	32	657	20	11	21	32	16	1	1
6.43775	Hetgly.G000008906.t1	Eubacteria	OGZ16971.1	hypothetical protein A2494_02365 [Candidatus Lloydbacteria bacterium RIFOXYC12_FULL_46_25]	KXJ15849.1	hypothetical protein AC249_AIPGENE21966 [Exaiptasia pallida]	6.4e-18			1.1e-15	4e-15				41.2			34.8	34				24	0	0	9	12	0	0	0
6.43775	Hetgly.G000027730.t1	Eubacteria	OGZ16971.1	hypothetical protein A2494_02365 [Candidatus Lloydbacteria bacterium RIFOXYC12_FULL_46_25]	KXJ15849.1	hypothetical protein AC249_AIPGENE21966 [Exaiptasia pallida]	6.4e-18			1.1e-15	4e-15				41.2			34.8	34				24	0	0	9	12	0	0	0
6.43233	Hetgly.G000006440.t1	Eubacteria	WP_013551506.1	glycoside hydrolase [Cellulophaga algicola]_x0001_ADV50035.1 Cellulase [Cellulophaga algicola DSM 14237]	XP_018565006.1	uncharacterized protein LOC108906273 [Anoplophora glabripennis]	3.7e-13			3.7e-30	8.5e-29				47.7			54.6	54.6				204	0	0	85	90	0	0	0
6.41132	Hetgly.G000006366.t1	Fungal	KII93382.1	hypothetical protein PLICRDRAFT_26628 [Plicaturopsis crispa FD-325 SS-3]	KFO19039.1	Tristetraprolin [Fukomys damarensis]		2.3e-08	2.1e-05		1.4e-05					33.6	31.2		34.7				0	55	1	0	4	0	0	0
6.38646	Hetgly.G000017115.t1	Fungal	CDH60144.1	ran-binding protein [Lichtheimia corymbifera JMRC:FSU:9682]	XP_003747647.1	PREDICTED: ran-binding protein 9 [Galendromus occidentalis]		3.2e-10	2.1e-05	1.7e-30	3.9e-29					34.1	27.3	37.9	37.9				0	7	1	12	14	0	0	0
6.38576	Hetgly.G000014291.t1	Fungal	KPM44768.1	hypothetical protein AK830_g1819 [Neonectria ditissima]	OAF64668.1	Ran-binding protein 9 [Intoshia linei]		1.5e-13	9e-07	1e-20	2.3e-19					33.9	25.4	38.1	38.1				0	49	22	11	15	0	0	0
6.38166	Hetgly.G000006366.t2	Fungal	KII93382.1	hypothetical protein PLICRDRAFT_26628 [Plicaturopsis crispa FD-325 SS-3]	KFO19039.1	Tristetraprolin [Fukomys damarensis]		2.2e-08	2e-05		1.3e-05					33.6	31.2		34.7				0	56	1	0	4	0	0	0
6.36876	Hetgly.G000015804.t1	Fungal	PKC01945.1	polyubiquitin precursor [Rhizophagus irregularis]_x0001_PKY29433.1 polyubiquitin precursor [Rhizophagus irregularis]	XP_017761870.1	PREDICTED: polyubiquitin-A isoform X3 [Eufriesea mexicana]		2.4e-07	3.3e-05		0.00014					24.8	32.7		27.8				0	1	3	0	1	0	0	0
6.36708	Hetgly.G000011679.t1	Fungal	KOS39661.1	hypothetical protein ACN38_g9487 [Penicillium nordicum]	KFM63234.1	Zinc finger BED domain-containing protein 4, partial [Stegodyphus mimosarum]		1.7e-07		1.8e-12	4.1e-11					22.6		21.6	21.6				0	5	0	1	5	0	0	0
6.35692	Hetgly.G000011679.t2	Fungal	KOS39661.1	hypothetical protein ACN38_g9487 [Penicillium nordicum]	KFM63234.1	Zinc finger BED domain-containing protein 4, partial [Stegodyphus mimosarum]		1.7e-07		1.8e-12	4.1e-11					22.6		21.6	21.6				0	5	0	1	5	0	0	0
6.27915	Hetgly.G000002290.t1	Plant	XP_010551411.1	PREDICTED: protein argonaute 7 [Tarenaya hassleriana]	XP_023220235.1	protein argonaute-2-like [Centruroides sculpturatus]		5.8e-29	3e-29	0	0					39.2	33.2	99.7	99.7				0	457	812	180	609	0	0	0
6.27915	Hetgly.G000027636.t3	Plant	XP_012841028.1	PREDICTED: uncharacterized protein LOC105961341 [Erythranthe guttata]	XP_011858617.1	PREDICTED: uncharacterized protein LOC105556153 [Vollenhovia emeryi]	5.2e-27	1.2e-109	1.2e-123	3.8e-111	6.4e-121	2.3e-97			29.1	29.8	29.2	28.4	33	27.8			767	416	1000	163	1000	4	0	0
6.27648	Hetgly.G000003389.t1	Plant	XP_011628327.1	probable tRNA N6-adenosine threonylcarbamoyltransferase, mitochondrial isoform X1 [Amborella trichopoda]	XP_004931955.1	probable tRNA N6-adenosine threonylcarbamoyltransferase, mitochondrial [Bombyx mori]	2.2e-40	5.1e-35	4.7e-45	1.3e-57	3e-56	5e-30	5.2e-32	9.9e-29	36.3	30.2	34.3	38.4	38.4	29.5	30.4	30.5	1000	66	228	25	374	2	18	26
6.2659	Hetgly.G000024492.t1	Plant	XP_010089516.1	RING-H2 finger protein ATL2 [Morus notabilis]_x0001_EXB37955.1 RING-H2 finger protein ATL2 [Morus notabilis]	XP_018945967.1	PREDICTED: RING finger protein 165-like isoform X1 [Cyprinus carpio]	0.00045	1.1e-08	1.9e-09	2.6e-08	6e-07	1.4e-06			40	32.9	39	41.3	41.3	45.3			1	110	1000	34	1000	8	0	0
6.24128	Hetgly.G000019447.t3	Plant	XP_020146246.1	formin-like protein 5 isoform X1 [Aegilops tauschii subsp. tauschii]_x0001_XP_020146247.1 formin-like protein 5 isoform X1 [Aegilops tauschii subsp. tauschii]	XP_008298136.1	PREDICTED: neural Wiskott-Aldrich syndrome protein-like isoform X1 [Stegastes partitus]		8.9e-07	3.7e-09		1.9e-06					37.2	35		44.5				0	7	6	0	12	0	0	0
6.23263	Hetgly.G000020715.t1	Plant	XP_002966536.1	hypothetical protein SELMODRAFT_439557 [Selaginella moellendorffii]_x0001_EFJ32563.1 hypothetical protein SELMODRAFT_439557 [Selaginella moellendorffii]	KFB44445.1	AGAP005926-PA-like protein [Anopheles sinensis]		0.00075	1.1e-06	1.9e-05	0.00043					32.9	31.7	36.3	36.3				0	1	3	2	2	0	0	0
6.1978	Hetgly.G000007548.t1	Eubacteria	WP_008835294.1	glutamine synthetase [Mesorhizobium alhagi]_x0001_EHK57766.1 glutamine synthetase [Mesorhizobium alhagi CCNWXJ12-2]	XP_005974923.1	PREDICTED: type-1 glutamine synthetase 2-like [Pantholops hodgsonii]	1.2e-119	5.5e-46	1.8e-85	9.5e-81	5.9e-117	3.7e-05		4.1e-47	49.8	31	37.9	35.6	48.2	30.2		33.7	1000	32	27	77	190	1	0	518
6.19108	Hetgly.G000023920.t1	Eubacteria	WP_047146059.1	glutamine synthetase [Mesorhizobium sp. LC103]_x0001_KLI94164.1 glutamine synthetase [Mesorhizobium sp. LC103]	XP_005974923.1	PREDICTED: type-1 glutamine synthetase 2-like [Pantholops hodgsonii]	4.3e-120	2e-46	1.1e-85	3.3e-92	2.1e-117	5.1e-10		4.2e-47	50.5	31	37.9	37.7	48.2	32.2		31.4	1000	32	30	85	254	1	0	519
6.18992	Hetgly.G000029646.t1	Eubacteria	WP_043784746.1	ATP-dependent protease [Desulfovibrio alcoholivorans]	XP_018669767.1	PREDICTED: LOW QUALITY PROTEIN: lon protease homolog 2, peroxisomal-like [Ciona intestinalis]	4.1e-07			8.7e-06	0.0002				32.4			34.8	35.1				4	0	0	6	25	0	0	0
6.18476	Hetgly.G000006770.t1	Eubacteria	WP_041046003.1	biotin synthase BioB [Wolbachia endosymbiont of Cimex lectularius]_x0001_BAP00148.1 biotin synthase [Wolbachia endosymbiont of Cimex lectularius]_x0001_BAP01350.1 biotin synthase [Wolbachia sp. SYDL]_x0001_BAP01358.1 biotin synthase [Wolbachia sp. TUA]_x0001_BAP01366.1 biotin s	XP_018911539.1	PREDICTED: uncharacterized protein LOC109040172 [Bemisia tabaci]_x0001_XP_018911540.1 PREDICTED: uncharacterized protein LOC109040172 [Bemisia tabaci]	6.8e-79	7.7e-65	2.6e-69	6.1e-121	1.4e-119		8.4e-72	7e-40	67.6	58	61.6	99.1	99.1		61.6	40.8	1000	649	196	1	14	0	17	158
6.13665	Hetgly.G000021311.t1	Fungal	CCG83671.1	protein of unknown function [Taphrina deformans PYCC 5710]	KZS17967.1	putative Ran-binding proteins 9/10 [Daphnia magna]		8e-10	1.6e-09	2.5e-22	5.8e-21					32	30.2	36.7	36.7				0	182	32	182	184	0	0	0
6.13457	Hetgly.G000007526.t1	Fungal	KXN74824.1	Poly(A) polymerase [Conidiobolus coronatus NRRL 28638]	KFQ27449.1	Poly(A) polymerase gamma, partial [Mesitornis unicolor]		3.9e-18	2.2e-17		1.8e-15					30.8	26.1		28				0	95	176	0	6	0	0	0
6.13457	Hetgly.G000027294.t1	Fungal	KNZ54700.1	hypothetical protein VP01_287g3 [Puccinia sorghi]	XP_011188486.1	PREDICTED: DNA repair protein RAD50 [Zeugodacus cucurbitae]		9.1e-15	6.9e-11	6.4e-19	1.5e-17					65.7	59.7	38.6	38.6				0	785	201	90	675	0	0	0
6.1193	Hetgly.G000025720.t1	Fungal	KCZ81350.1	hypothetical protein H312_01231 [Anncaliia algerae PRA339]	GAA56069.1	hypothetical protein CLF_109822 [Clonorchis sinensis]		1.1e-13		3.6e-15	8.3e-14					45		44.1	44.1				0	7	0	4	27	0	0	0
6.11552	Hetgly.G000003144.t1	Fungal	OON09397.1	hypothetical protein, variant 1 [Batrachochytrium salamandrivorans]_x0001_OON09398.1 hypothetical protein, variant 2 [Batrachochytrium salamandrivorans]	XP_015522612.1	PREDICTED: WD repeat-containing protein 36 [Neodiprion lecontei]	2.8e-15	5.3e-89	1.9e-82	4e-135	9.1e-134				20.6	30.2	28.7	37.5	37.5				69	649	292	119	1000	0	0	0
6.10698	Hetgly.G000026082.t1	Fungal	XP_011106385.1	hypothetical protein H072_393 [Dactylellina haptotyla CBS 200.50]_x0001_EPS45613.1 hypothetical protein H072_393 [Dactylellina haptotyla CBS 200.50]	OQR77754.1	hypothetical protein BIW11_06864 [Tropilaelaps mercedesae]		4.9e-09		9.2e-14	2.1e-12					31.8		33.5	33.5				0	2	0	6	5	0	0	0
6.02656	Hetgly.G000000841.t1	Plant	KMZ60752.1	DNA-directed DNA polymerase, partial [Zostera marina]	PFX34351.1	putative DNA polymerase [Stylophora pistillata]		1.6e-08	1.4e-13		5.8e-11					37.5	28.3		27.6				0	1	1	0	4	0	0	0
6.01616	Hetgly.G000011324.t2	Plant	XP_012847500.1	PREDICTED: E3 ubiquitin-protein ligase RNF149-like [Erythranthe guttata]	CBY43041.1	unnamed protein product [Oikopleura dioica]		4.9e-08	2e-10		8.2e-08					50	42.4		52.2				0	3	976	0	8	0	0	0
6.01616	Hetgly.G000011324.t3	Plant	XP_012847499.1	PREDICTED: E3 ubiquitin-protein ligase EL5-like [Erythranthe guttata]_x0001_EYU28932.1 hypothetical protein MIMGU_mgv1a024839mg [Erythranthe guttata]	CBY43041.1	unnamed protein product [Oikopleura dioica]		4.9e-08	2e-10		8.2e-08					50	42.4		52.2				0	16	974	0	6	0	0	0
6.00606	Hetgly.G000017657.t1	Plant	GAQ84119.1	spla ryanodine receptor domain-containing protein [Klebsormidium nitens]	KZS17967.1	putative Ran-binding proteins 9/10 [Daphnia magna]		2.4e-07	1.7e-09	5.6e-31	1.3e-29					37	39	74.7	74.7				0	73	12	2	7	0	0	0
5.99146	Hetgly.G000005625.t1	Plant	KZV23055.1	hypothetical protein F511_08736 [Dorcoceras hygrometricum]	XP_004622428.1	PREDICTED: serine/threonine-protein phosphatase PP1-like [Sorex araneus]	1.3e-37	9.2e-71	8.5e-73	1.3e-78	2.9e-77	9.4e-55		1.1e-34	51	48.7	47.6	49.6	49.6	40.1		34.2	85	1000	1000	1000	1000	1	0	75
5.98004	Hetgly.G000000306.t1	Plant	XP_002971262.1	hypothetical protein SELMODRAFT_441391 [Selaginella moellendorffii]_x0001_EFJ27860.1 hypothetical protein SELMODRAFT_441391 [Selaginella moellendorffii]	XP_018648249.1	putative scythe/bat3 [Schistosoma mansoni]_x0001_CCD75374.1 putative scythe/bat3 [Schistosoma mansoni]		0.00013	2.2e-08		8.7e-06					38.3	28		33				0	1	334	0	87	0	0	0
5.97822	Hetgly.G000009407.t1	Plant	XP_020108170.1	serine/threonine-protein phosphatase PP1 isoform X1 [Ananas comosus]_x0001_XP_020108171.1 serine/threonine-protein phosphatase PP1 isoform X1 [Ananas comosus]	XP_013181750.1	PREDICTED: serine/threonine-protein phosphatase alpha-2 isoform-like [Papilio xuthus]	1.7e-38	5.3e-75	3.8e-77	6.2e-82	1.4e-80	1.6e-55		3.5e-40	53	51.6	48.9	51.4	51.4	41.6		36.7	84	1000	1000	1000	1000	10	0	37
5.90445	Hetgly.G000024928.t1	Eubacteria	WP_038919072.1	MULTISPECIES: ABC transporter substrate-binding protein [Dickeya]	OXA45249.1	Ras-related protein Rab-2A [Folsomia candida]	3e-39	1.9e-28			1.1e-36				50.9	39.5			45.5				241	29	0	0	8	0	0	0
5.87368	Hetgly.G000005593.t1	Fungal	ORX62440.1	WD40 repeat-like protein [Hesseltinella vesiculosa]	XP_003408145.1	U3 small nucleolar RNA-associated protein 15 homolog [Loxodonta africana]_x0001_XP_023401305.1 U3 small nucleolar RNA-associated protein 15 homolog [Loxodonta africana]_x0001_XP_023401306.1 U3 small nucleolar RNA-associated protein 15 homolog [Loxodonta africana]_x0001_XP	1.5e-15	4.5e-55	3.8e-50	1.5e-72	3.4e-71			8.6e-12	24.5	30.4	28.2	33.1	33.1			23.2	652	697	361	15	767	0	0	5
5.87368	Hetgly.G000015054.t1	Fungal	KDN51287.1	Nucleoside diphosphate kinase, partial [Rhizoctonia solani AG-8 WAC10335]	ALS04198.1	nucleoside diphosphate kinase A 1 [Acartia pacifica]	7e-16	4.5e-21	1.9e-12		1.6e-18	1.6e-10		1.2e-16	38.7	42.6	33.1		40.6	33.8		39.7	1000	78	4	0	91	2	0	95
5.86977	Hetgly.G000021784.t1	Fungal	CEL08963.1	hypothetical protein ASPCAL12107 [Aspergillus calidoustus]	XP_023309788.1	E3 ubiquitin-protein ligase RNF216-like [Anoplophora glabripennis]		2.4e-15	7.5e-05		8.5e-13					27.1	29.3		26.9				0	58	4	0	42	0	0	0
5.85793	Hetgly.G000029572.t1	Fungal	KXH63431.1	hypothetical protein CSAL01_04545 [Colletotrichum salicis]	XP_020911949.1	uncharacterized protein LOC110249705 [Exaiptasia pallida]	3.7e-15	1.6e-16	6e-12	8.6e-13	5.6e-14	2.2e-13	3.6e-05	2.4e-15	32.7	37.4	33.1	32.1	33.8	37.8	33.7	30.5	1000	800	184	121	1000	117	1	34
5.85793	Hetgly.G000001747.t1	Fungal	XP_001386543.2	nitrogen starvation-induced protein phosphatase [Scheffersomyces stipitis CBS 6054]_x0001_ABN68514.2 nitrogen starvation-induced protein phosphatase [Scheffersomyces stipitis CBS 6054]	XP_020791764.1	dual specificity protein phosphatase 12-like isoform X2 [Boleophthalmus pectinirostris]	9.8e-08	1.4e-28	7.4e-26	1.3e-45	3e-44	8.9e-15		3.2e-07	29	27.3	29.2	34.8	34.8	44.4		37.7	4	1000	356	132	1000	20	0	2
5.85793	Hetgly.G000002828.t1	Fungal	PLB52759.1	hypothetical protein P170DRAFT_462628 [Aspergillus steynii IBT 23096]	KYN40709.1	Collagen alpha-2(IV) chain, partial [Trachymyrmex septentrionalis]	3.9e-27	4e-30	5e-21	2.9e-55	6.7e-54	1.7e-20		3.4e-19	47.6	46.6	43.3	47.4	47.4	42.9		41.3	1000	90	11	1000	1000	189	0	45
5.85359	Hetgly.G000018821.t1	Fungal	OAQ27761.1	2,3-bisphosphoglycerate-independent phosphoglycerate mutase [Mortierella elongata AG-77]	XP_002117426.1	hypothetical protein TRIADDRAFT_32533 [Trichoplax adhaerens]_x0001_EDV20042.1 hypothetical protein TRIADDRAFT_32533 [Trichoplax adhaerens]	7.3e-55	6.6e-78	1.1e-25	6.7e-89	1.5e-87		4.1e-40	1e-49	49.8	55.8	34	64.2	64.2		41.5	47.6	1000	579	46	75	134	0	1	307
5.8517	Hetgly.G000012088.t1	Virus	ARF09598.1	collagen triple helix repeat motif-containing protein [Indivirus ILV1]	ALM01444.1	ColA, partial [Limulus polyphemus]	2.7e-18	3.9e-15	1.2e-07	2e-57	4.5e-56	2.3e-23		4e-18	40.6	42.3	35.7	47.9	47.9	40.9		38.6	1000	52	3	1000	1000	350	0	54
5.83912	Hetgly.G000007660.t1	Fungal	XP_013263801.1	hypothetical protein A1O9_02776 [Exophiala aquamarina CBS 119918]_x0001_KEF61211.1 hypothetical protein A1O9_02776 [Exophiala aquamarina CBS 119918]	XP_014938375.1	PREDICTED: nuclear factor NF-kappa-B p105 subunit isoform X1 [Acinonyx jubatus]	3.8e-05	2.3e-08	1.6e-05	8.6e-59	2e-57			3.8e-06	36.6	39.8	28.2	44.6	44.6			36.2	6	21	8	18	158	0	0	1
5.83731	Hetgly.G000028723.t1	Fungal	GBC24808.1	gag-pol fusion protein [Rhizophagus irregularis DAOM 181602]	KMQ85846.1	enzymatic polyprotein endonuclease reverse [Lasius niger]	5.7e-43	3.5e-59	2.1e-52	1.3e-72	3e-71	2.6e-49			33.1	42.2	38	44.9	44.9	36.9			10	671	1000	367	1000	41	0	0
5.7503	Hetgly.G000021712.t1	Archaea	WP_011448529.1	endopeptidase La [Methanospirillum hungatei]_x0001_ABD41263.1 ATP-dependent protease La [Methanospirillum hungatei JF-1]	XP_018669767.1	PREDICTED: LOW QUALITY PROTEIN: lon protease homolog 2, peroxisomal-like [Ciona intestinalis]	0.00011			5.6e-05	0.00044			1.4e-06	30.1			47.5	36.1			34	3	0	0	6	1	0	0	1
5.74634	Hetgly.G000005711.t1	Plant	KZV23055.1	hypothetical protein F511_08736 [Dorcoceras hygrometricum]	XP_019577541.1	PREDICTED: serine/threonine-protein phosphatase PP1 isozyme 1 [Rhinolophus sinicus]	2.5e-37	7.9e-74	2.3e-74	6.3e-82	1.5e-80	1.8e-54		2.9e-42	51	47.8	47.1	50.7	50.7	41.2		33.7	61	1000	1000	1000	1000	1	0	37
5.73364	Hetgly.G000005173.t1	Plant	XP_017252199.1	PREDICTED: 14-3-3-like protein GF14 kappa [Daucus carota subsp. sativus]_x0001_KZM96063.1 hypothetical protein DCAR_019305 [Daucus carota subsp. sativus]	XP_019578804.1	PREDICTED: 14-3-3-like protein GF14 kappa [Rhinolophus sinicus]	8.3e-32	1.7e-38	1.1e-38	3.9e-38	8.9e-37				38	39.9	38.8	40.1	40.1				6	1000	1000	87	1000	0	0	0
5.73176	Hetgly.G000011675.t1	Plant	PAN15027.1	hypothetical protein PAHAL_B04568 [Panicum hallii]	XP_011065000.1	PREDICTED: probable ATP-dependent RNA helicase Dbp73D isoform X2 [Acromyrmex echinatior]_x0001_XP_011065001.1 PREDICTED: probable ATP-dependent RNA helicase Dbp73D isoform X2 [Acromyrmex echinatior]	1.9e-10	1.2e-10	9.4e-12	5e-15	1.1e-13	3.3e-08	2.2e-09	1.7e-10	54.8	58.1	57.4	67.8	67.8	41.7	48.3	47.6	1000	1000	1000	528	1000	5	71	323
5.7232	Hetgly.G000016287.t1	Plant	XP_021974878.1	E3 ubiquitin-protein ligase RNF181 homolog [Helianthus annuus]	XP_012938142.1	PREDICTED: uncharacterized protein LOC101863671 isoform X1 [Aplysia californica]		8.1e-07	1.7e-08	4.5e-08	1e-06	1.5e-05				44.8	40.5	38.1	38.1	40.7			0	98	753	37	1000	1	0	0
5.70378	Hetgly.G000000835.t1	Plant	KMZ60752.1	DNA-directed DNA polymerase, partial [Zostera marina]	PFX30441.1	putative DNA polymerase [Stylophora pistillata]		1.5e-08	1.4e-13		4.2e-11					37.5	28.3		24.8				0	1	1	0	4	0	0	0
5.69667	Hetgly.G000014496.t1	Plant	PHU13591.1	Transcription initiation factor TFIID subunit 15b [Capsicum chinense]	XP_022193592.1	keratin-associated protein 19-2-like [Nilaparvata lugens]		6.6e-08	4.7e-10		1.4e-07					51.1	52.1		50.7				0	9	5	0	3	0	0	0
5.6037	Hetgly.G000018241.t1	Fungal	KFZ10193.1	hypothetical protein V501_05294 [Pseudogymnoascus sp. VKM F-4519 (FW-2642)]	CDS26877.1	ran binding protein 9 [Hymenolepis microstoma]		2.8e-06			0.00076					30.1			27.6				0	27	0	0	1	0	0	0
5.59636	Hetgly.G000004276.t1	Fungal	XP_023465893.1	adenine phosphoribosyltransferase [Rhizopus microsporus ATCC 52813]_x0001_ORE11515.1 adenine phosphoribosyltransferase [Rhizopus microsporus var. microsporus]_x0001_PHZ12185.1 adenine phosphoribosyltransferase [Rhizopus microsporus ATCC 52813]	XP_968297.1	PREDICTED: adenine phosphoribosyltransferase [Tribolium castaneum]_x0001_EFA06669.1 Adenine phosphoribosyltransferase-like Protein [Tribolium castaneum]	1.9e-33	3.6e-43	4.3e-32	3.3e-47	7.7e-46	6.1e-30	3.8e-29	2.1e-33	43.6	52.4	45.8	54.9	54.9	46.8	44	44	1000	676	593	30	622	1	12	590
5.59256	Hetgly.G000014215.t1	Fungal	OZJ04040.1	GDP-L-fucose synthase [Bifiguratus adelaidae]	XP_018981895.1	PREDICTED: GDP-L-fucose synthase-like [Cyprinus carpio]	4.4e-40	1.9e-57	1.4e-53	1.5e-60	3.4e-59	1.8e-15		5.8e-20	51	65.4	64.9	64.5	64.5	36.7		32.4	1000	171	8	77	778	1	0	5
5.586	Hetgly.G000015018.t1	Fungal	XP_006686269.1	histone-fold-containing protein [[Candida] tenuis ATCC 10573]_x0001_XP_006686270.1 hypothetical protein CANTEDRAFT_113979 [[Candida] tenuis ATCC 10573]_x0001_XP_006689917.1 hypothetical protein CANTEDRAFT_116760 [[Candida] tenuis ATCC 10573]_x0001_XP_006689918.1 histone-f	XP_022646288.1	histone H4-like [Varroa destructor]		1.2e-16	2.6e-15	5.2e-34	1.2e-32	1.3e-05				62.5	58.3	98.7	98.7	33.3			0	128	19	18	28	3	0	0
5.48064	Hetgly.G000020626.t1	Plant	XP_009409052.1	PREDICTED: serine/threonine-protein phosphatase PP1 isozyme 6 [Musa acuminata subsp. malaccensis]	XP_004622428.1	PREDICTED: serine/threonine-protein phosphatase PP1-like [Sorex araneus]	7.1e-37	2e-66	5e-69	8.7e-76	2e-74	2.8e-47		6.6e-39	46.7	45.5	47.8	53.3	53.3	40.3		33.2	54	1000	1000	965	1000	2	0	67
5.47766	Hetgly.G000002655.t1	Plant	XP_002503728.1	predicted protein [Micromonas commoda]_x0001_ACO64986.1 predicted protein [Micromonas commoda]	XP_022093663.1	N-acetyltransferase 9-like protein isoform X1 [Acanthaster planci]		1.4e-05	2.8e-10	8.5e-09	6.7e-08					41.6	43.8	45.2	43				0	4	2	52	59	0	0	0
5.46739	Hetgly.G000027031.t1	Plant	XP_021983396.1	gibberellin-regulated protein 14-like [Helianthus annuus]_x0001_OTG15947.1 putative gibberellin regulated protein [Helianthus annuus]	XP_022816193.1	proline-rich extensin-like protein EPR1 [Spodoptera litura]			7.6e-07		0.00018						51.3		37.8				0	0	2	0	1	0	0	0
5.46537	Hetgly.G000029701.t1	Plant	OAE24162.1	hypothetical protein AXG93_2752s1770 [Marchantia polymorpha subsp. ruderalis]	OXA45137.1	Transposon Ty3-I Gag-Pol polyprotein [Folsomia candida]	7.6e-13	3e-23	1.1e-26	5.7e-41	1.3e-39				37.6	44.7	46.2	50	50				2	249	284	114	314	0	0	0
5.44595	Hetgly.G000011421.t1	Plant	XP_010650083.1	PREDICTED: serine/threonine-protein phosphatase PP1 isozyme 3 isoform X1 [Vitis vinifera]	XP_004622428.1	PREDICTED: serine/threonine-protein phosphatase PP1-like [Sorex araneus]		2.3e-42	2.2e-44	8.5e-51	1.9e-49	2e-25		7.3e-18		33.6	36	37.9	37.9	30.1		26	0	1000	1000	762	1000	1	0	41
5.39363	Hetgly.G000005026.t1	Eubacteria	SHJ99392.1	endoglucanase [Rubritalea squalenifaciens DSM 18772]	AHI15748.1	glycoside hydrolase family 5 subfamily 2 [Apriona japonica]	5e-09			1.9e-20	4.3e-19			1.7e-05	46.6			65.2	65.2			42.6	47	0	0	7	17	0	0	2
5.39069	Hetgly.G000022592.t1	Eubacteria	KYF91210.1	hypothetical protein BE17_35800 [Sorangium cellulosum]	XP_014270255.1	PREDICTED: splicing factor 1-like isoform X1 [Halyomorpha halys]_x0001_XP_014270256.1 PREDICTED: splicing factor 1-like isoform X1 [Halyomorpha halys]	3.1e-18				6.8e-16				63.2				44.8				5	0	0	0	20	0	0	0
5.38384	Hetgly.G000005023.t1	Eubacteria	WP_081864970.1	glycoside hydrolase [Chondromyces apiculatus]_x0001_EYF05358.1 Endo-1,4-beta-xylanase A precursor [Chondromyces apiculatus DSM 436]	AHI15746.1	glycoside hydrolase family 5 subfamily 2 [Apriona japonica]	2.8e-15			1.6e-59	3.6e-58			2.3e-10	51.9			98.1	98.1			42.3	581	0	0	16	27	0	0	2
5.37836	Hetgly.G000029560.t1	Eubacteria	WP_051935814.1	hypothetical protein [Salegentibacter sp. Hel_I_6]	AHI15746.1	glycoside hydrolase family 5 subfamily 2 [Apriona japonica]	3.6e-76	1.2e-29	3.5e-62	5e-196	1.2e-194			1.2e-35	49.8	32.7	42.9	98.9	98.9			33	1000	1	1	122	147	0	0	1
5.35313	Hetgly.G000022995.t1	Eubacteria	OQY24691.1	hypothetical protein B6I35_01005 [Anaerolineaceae bacterium 4572_32.2]	XP_001629085.1	predicted protein [Nematostella vectensis]_x0001_EDO37022.1 predicted protein, partial [Nematostella vectensis]	7.1e-10				1.5e-07				56.5				55.7				1	0	0	0	2	0	0	0
5.34961	Hetgly.G000011517.t1	Fungal	CDS13479.1	hypothetical protein LRAMOSA05655 [Lichtheimia ramosa]	XP_011559258.1	PREDICTED: nuclear autoantigenic sperm protein-like [Plutella xylostella]		7.6e-10	2.2e-05	2.4e-22	5.5e-21					29	31.5	33.8	33.8				0	21	8	6	7	0	0	0
5.34484	Hetgly.G000022117.t1	Fungal	XP_016231195.1	hypothetical protein PV08_10278 [Exophiala spinifera]_x0001_KIW10979.1 hypothetical protein PV08_10278 [Exophiala spinifera]	XP_014217582.1	RNA polymerase II transcriptional coactivator [Copidosoma floridanum]		2.1e-13	5.6e-10	2.6e-09	4.4e-11					44	40.2	37.3	33.1				0	296	74	15	224	0	0	0
5.34277	Hetgly.G000002234.t2	Fungal	PHH82086.1	hypothetical protein CDD82_7026 [Ophiocordyceps australis]	XP_002734331.1	PREDICTED: tRNA selenocysteine 1-associated protein 1-like isoform 2 [Saccoglossus kowalevskii]	8e-05	2.2e-29	1.3e-22	1.2e-49	2.8e-48			0.00035	37.1	37	35.3	52.3	52.3			28.8	7	523	13	32	145	0	0	2
5.32301	Hetgly.G000002213.t1	Fungal	OAA71707.1	Collagen triple helix repeat protein [Cordyceps confragosa RCEF 1005]	KOX67188.1	Metabotropic glutamate receptor [Melipona quadrifasciata]	3.6e-23	2e-24	2.7e-17	8.6e-34	2e-32	4.9e-18		1.5e-17	38.3	44.7	44.9	45.8	45.8	40.8		40.3	1000	66	7	1000	1000	345	0	55
5.32241	Hetgly.G000010980.t1	Fungal	CEJ60302.1	hypothetical protein PMG11_08880 [Penicillium brasilianum]	PAA68098.1	hypothetical protein BOX15_Mlig019498g1, partial [Macrostomum lignano]	2e-06	4.1e-10	2.8e-07	5.4e-101	1.2e-99				27.9	29.5	30.8	43	43				24	390	123	27	767	0	0	0
5.32241	Hetgly.G000020546.t1	Fungal	CEJ60302.1	hypothetical protein PMG11_08880 [Penicillium brasilianum]	PAA68098.1	hypothetical protein BOX15_Mlig019498g1, partial [Macrostomum lignano]	2e-06	4.1e-10	2.8e-07	5.4e-101	1.2e-99				27.9	29.5	30.8	43	43				24	390	123	27	767	0	0	0
5.31667	Hetgly.G000015032.t1	Fungal	XP_006686269.1	histone-fold-containing protein [[Candida] tenuis ATCC 10573]_x0001_XP_006686270.1 hypothetical protein CANTEDRAFT_113979 [[Candida] tenuis ATCC 10573]_x0001_XP_006689917.1 hypothetical protein CANTEDRAFT_116760 [[Candida] tenuis ATCC 10573]_x0001_XP_006689918.1 histone-f	XP_023363969.1	histone H4-like [Otolemur garnettii]	4.5e-16	2.7e-19	7.5e-18	5.5e-47	1.3e-45	1.3e-05			52.9	58.6	55.2	99	99	33.3			1	131	21	18	34	3	0	0
5.31667	Hetgly.G000015039.t1	Fungal	XP_006686269.1	histone-fold-containing protein [[Candida] tenuis ATCC 10573]_x0001_XP_006686270.1 hypothetical protein CANTEDRAFT_113979 [[Candida] tenuis ATCC 10573]_x0001_XP_006689917.1 hypothetical protein CANTEDRAFT_116760 [[Candida] tenuis ATCC 10573]_x0001_XP_006689918.1 histone-f	XP_023363969.1	histone H4-like [Otolemur garnettii]	4.5e-16	2.7e-19	7.5e-18	5.5e-47	1.3e-45	1.3e-05			52.9	58.6	55.2	99	99	33.3			1	131	21	18	34	3	0	0
5.31211	Hetgly.G000012307.t1	Fungal	CCF54255.1	probable PUP3-20S proteasome subunit beta3 [Ustilago hordei]	KRT84502.1	hypothetical protein AMK59_1909 [Oryctes borbonicus]		3.6e-42	2.8e-35	1.7e-55	4e-54			2.1e-16		42.6	38.9	35.3	35.3			26.4	0	379	62	72	147	0	0	5
5.29832	Hetgly.G000014985.t1	Fungal	XP_006686269.1	histone-fold-containing protein [[Candida] tenuis ATCC 10573]_x0001_XP_006686270.1 hypothetical protein CANTEDRAFT_113979 [[Candida] tenuis ATCC 10573]_x0001_XP_006689917.1 hypothetical protein CANTEDRAFT_116760 [[Candida] tenuis ATCC 10573]_x0001_XP_006689918.1 histone-f	XP_023363969.1	histone H4-like [Otolemur garnettii]	3.4e-16	2.1e-19	5.8e-18	1.2e-46	2.8e-45	5.9e-06			52.9	58.6	55.2	98	98	33.3			1	132	21	18	34	3	0	0
5.29832	Hetgly.G000015003.t1	Fungal	XP_006686269.1	histone-fold-containing protein [[Candida] tenuis ATCC 10573]_x0001_XP_006686270.1 hypothetical protein CANTEDRAFT_113979 [[Candida] tenuis ATCC 10573]_x0001_XP_006689917.1 hypothetical protein CANTEDRAFT_116760 [[Candida] tenuis ATCC 10573]_x0001_XP_006689918.1 histone-f	XP_023363969.1	histone H4-like [Otolemur garnettii]	3.4e-16	2.1e-19	5.8e-18	1.2e-46	2.8e-45	5.9e-06			52.9	58.6	55.2	98	98	33.3			1	132	21	18	34	3	0	0
5.29832	Hetgly.G000004226.t1	Fungal	OKP02509.1	Isopentenyl-diphosphate Delta-isomerase [Penicillium subrubescens]	XP_021962923.1	isopentenyl-diphosphate Delta-isomerase 1-like isoform X1 [Folsomia candida]	1.5e-34	2.4e-46	2.8e-43	1e-52	2.4e-51		8.6e-25	1.7e-39	40.9	44.1	41	50.9	50.9		33.7	41.5	1000	599	399	61	781	0	24	51
5.29832	Hetgly.G000014168.t1	Fungal	CCE41390.1	hypothetical protein CPAR2_303790 [Candida parapsilosis]	PNI12452.1	PNMA6F isoform 1 [Pan troglodytes]	8.1e-06	1.9e-08	8e-08		3.8e-06	8.7e-06			40.8	43.4	39.6		42.7	37.9			10	11	2	0	3	1	0	0
5.25693	Hetgly.G000028317.t1	Archaea	WP_011833281.1	hypothetical protein [Methanocorpusculum labreanum]_x0001_ABN07080.1 filamentation induced by cAMP protein Fic [Methanocorpusculum labreanum Z]	XP_018099502.1	PREDICTED: adenosine monophosphate-protein transferase FICD-like [Xenopus laevis]_x0001_XP_018099503.1 PREDICTED: adenosine monophosphate-protein transferase FICD-like [Xenopus laevis]_x0001_OCT98157.1 hypothetical protein XELAEV_18010387mg [Xenopus laevis]	4e-15	3.3e-07		1.5e-15	7.1e-15		3.2e-07	3.7e-17	35.7	36		42.5	43.9		33.7	41.7	1000	26	0	75	1000	0	7	90
5.2518	Hetgly.G000028374.t1	Archaea	WP_066957489.1	serpin family protein [Methanoculleus thermophilus]	XP_020290175.1	serine protease inhibitor 3/4-like isoform X9 [Pseudomyrmex gracilis]	9.1e-10		1.5e-06	3.2e-11	7.3e-10			1.1e-11	53.9		43.8	54.7	54.7			52.8	134	0	198	110	1000	0	0	96
5.22421	Hetgly.G000011135.t2	Plant	XP_010451476.1	PREDICTED: uncharacterized protein LOC104733607 [Camelina sativa]	KMQ90800.1	hypothetical protein RF55_9409 [Lasius niger]	1.2e-14	4.7e-65	1.4e-94	7.7e-58	2.6e-92	1.3e-57			25.8	27.3	25.9	28.9	27.9	26.1			6	144	1000	139	693	1	0	0
5.20115	Hetgly.G000029371.t1	Plant	XP_021862253.1	E3 ubiquitin-protein ligase RING1-like [Spinacia oleracea]	AAW27181.1	SJCHGC07006 protein [Schistosoma japonicum]		5.9e-10	2.7e-11	6.4e-07	4.9e-09	2e-05				35.5	43.3	46.5	44	28.3			0	43	1000	20	1000	12	0	0
5.19894	Hetgly.G000016912.t1	Plant	KMZ60752.1	DNA-directed DNA polymerase, partial [Zostera marina]	PFX34351.1	putative DNA polymerase [Stylophora pistillata]		1.9e-08	3.7e-13		6.7e-11					37.5	28.9		27.6				0	1	1	0	4	0	0	0
5.19296	Hetgly.G000020419.t1	Plant	XP_006848259.1	uncharacterized protein LOC18438027 [Amborella trichopoda]_x0001_ERN09840.1 hypothetical protein AMTR_s00013p00055400 [Amborella trichopoda]	XP_001989890.1	GH19043 [Drosophila grimshawi]_x0001_EDV92952.1 GH19043 [Drosophila grimshawi]	0.0002		2e-06	0.00086	0.00036				54.2		33.3	32.4	52.1				2	0	15	2	6	0	0	0
5.1901	Hetgly.G000005714.t2	Plant	KZV23055.1	hypothetical protein F511_08736 [Dorcoceras hygrometricum]	XP_019577541.1	PREDICTED: serine/threonine-protein phosphatase PP1 isozyme 1 [Rhinolophus sinicus]	1.4e-37	2.6e-74	7.8e-75	7.3e-83	1.7e-81	6.2e-55		1.3e-42	51	47.8	47.1	49.5	49.5	41.2		33.7	67	1000	1000	1000	1000	1	0	37
5.1901	Hetgly.G000005715.t1	Plant	KZV23055.1	hypothetical protein F511_08736 [Dorcoceras hygrometricum]	XP_019577541.1	PREDICTED: serine/threonine-protein phosphatase PP1 isozyme 1 [Rhinolophus sinicus]	1.4e-37	2.6e-74	7.8e-75	7.3e-83	1.7e-81	6.2e-55		1.3e-42	51	47.8	47.1	49.5	49.5	41.2		33.7	67	1000	1000	1000	1000	1	0	37
5.1901	Hetgly.G000005716.t1	Plant	KZV23055.1	hypothetical protein F511_08736 [Dorcoceras hygrometricum]	XP_019577541.1	PREDICTED: serine/threonine-protein phosphatase PP1 isozyme 1 [Rhinolophus sinicus]	1.4e-37	2.6e-74	7.8e-75	7.3e-83	1.7e-81	6.2e-55		1.3e-42	51	47.8	47.1	49.5	49.5	41.2		33.7	67	1000	1000	1000	1000	1	0	37
5.1901	Hetgly.G000005743.t1	Plant	KZV23055.1	hypothetical protein F511_08736 [Dorcoceras hygrometricum]	XP_019577541.1	PREDICTED: serine/threonine-protein phosphatase PP1 isozyme 1 [Rhinolophus sinicus]	1.4e-37	2.6e-74	7.8e-75	7.3e-83	1.7e-81	6.2e-55		1.3e-42	51	47.8	47.1	49.5	49.5	41.2		33.7	67	1000	1000	1000	1000	1	0	37
5.1901	Hetgly.G000005744.t1	Plant	KZV23055.1	hypothetical protein F511_08736 [Dorcoceras hygrometricum]	XP_019577541.1	PREDICTED: serine/threonine-protein phosphatase PP1 isozyme 1 [Rhinolophus sinicus]	1.4e-37	2.6e-74	7.8e-75	7.3e-83	1.7e-81	6.2e-55		1.3e-42	51	47.8	47.1	49.5	49.5	41.2		33.7	67	1000	1000	1000	1000	1	0	37
5.1901	Hetgly.G000005745.t1	Plant	KZV23055.1	hypothetical protein F511_08736 [Dorcoceras hygrometricum]	XP_019577541.1	PREDICTED: serine/threonine-protein phosphatase PP1 isozyme 1 [Rhinolophus sinicus]	1.4e-37	2.6e-74	7.8e-75	7.3e-83	1.7e-81	6.2e-55		1.3e-42	51	47.8	47.1	49.5	49.5	41.2		33.7	67	1000	1000	1000	1000	1	0	37
5.1901	Hetgly.G000005746.t1	Plant	KZV23055.1	hypothetical protein F511_08736 [Dorcoceras hygrometricum]	XP_019577541.1	PREDICTED: serine/threonine-protein phosphatase PP1 isozyme 1 [Rhinolophus sinicus]	1.4e-37	2.6e-74	7.8e-75	7.3e-83	1.7e-81	6.2e-55		1.3e-42	51	47.8	47.1	49.5	49.5	41.2		33.7	67	1000	1000	1000	1000	1	0	37
5.18968	Hetgly.G000028735.t1	Plant	GAQ84119.1	spla ryanodine receptor domain-containing protein [Klebsormidium nitens]	KZS17967.1	putative Ran-binding proteins 9/10 [Daphnia magna]		6.2e-05	3.4e-07	2.3e-26	5.3e-25					45.6	51.7	68.9	68.9				0	3	5	6	7	0	0	0
5.16479	Hetgly.G000023907.t1	Plant	XP_022760255.1	serine/threonine-protein phosphatase PP1 isozyme 2-like isoform X2 [Durio zibethinus]	XP_013181750.1	PREDICTED: serine/threonine-protein phosphatase alpha-2 isoform-like [Papilio xuthus]	6.9e-40	1.2e-71	1.2e-73	3.8e-79	8.8e-78	2.5e-51		1.8e-39	49.7	50.4	48.7	50.2	50.2	40.7		37.4	72	1000	1000	958	1000	1	0	41
5.16479	Hetgly.G000019125.t1	Plant	OIV89177.1	hypothetical protein TanjilG_25398 [Lupinus angustifolius]	KFO22765.1	Arylsulfatase E [Fukomys damarensis]			2e-07	4.2e-20	9.6e-19						29.5	30.5	30.5				0	0	1	7	8	0	0	0
5.15236	Hetgly.G000016149.t2	Eubacteria	WP_083846691.1	hypothetical protein [Desulfomonile tiedjei]	XP_011663261.1	PREDICTED: serine/threonine-protein phosphatase 6 regulatory ankyrin repeat subunit C-like [Strongylocentrotus purpuratus]	8.1e-37	2.6e-33	9.5e-24	2.1e-25	1.4e-34	2.1e-14	0.00019	1.1e-08	34.7	34.7	32.4	30.2	35.5	27.4	27	30.9	755	495	183	101	1000	12	1	5
5.116	Hetgly.G000003826.t1	Eubacteria	OHX17576.1	hypothetical protein BI343_11245 [Chromobacterium amazonense]	XP_014208542.1	zinc metalloproteinase nas-13-like [Copidosoma floridanum]	7.8e-25			5.9e-98	1.4e-96	4.5e-18			25			48.9	48.9	31.7			47	0	0	172	882	1	0	0
5.116	Hetgly.G000027630.t1	Eubacteria	WP_012473465.1	hypothetical protein [Candidatus Amoebophilus asiaticus]_x0001_ACE06726.1 hypothetical protein Aasi_1435 [Candidatus Amoebophilus asiaticus 5a2]	XP_021695061.1	uncharacterized protein LOC110674855 [Aedes aegypti]	2.7e-35	3.8e-27	1.5e-19	3.4e-18	4.5e-33	1.7e-19	0.00026	2.8e-20	41.9	35.2	31.1	29.3	33.8	30.1	25.5	28.9	1000	1000	593	271	1000	212	9	27
5.10416	Hetgly.G000018033.t1	Eubacteria	WP_008924276.1	serine/threonine protein kinase [Burkholderia sp. H160]_x0001_EDZ97389.1 serine/threonine protein kinase [Burkholderia sp. H160]	XP_023226640.1	serine/threonine-protein kinase DCLK1-like, partial [Centruroides sculpturatus]	1.7e-20	1.9e-17	1.9e-18	8.1e-19	2.8e-18	2.8e-05		3.7e-11	32.3	31.4	33.5	33.3	34.6	30.9		28.8	1000	122	80	101	236	2	0	4
5.10416	Hetgly.G000022059.t1	Eubacteria	WP_008924276.1	serine/threonine protein kinase [Burkholderia sp. H160]_x0001_EDZ97389.1 serine/threonine protein kinase [Burkholderia sp. H160]	XP_023226640.1	serine/threonine-protein kinase DCLK1-like, partial [Centruroides sculpturatus]	1.7e-20	2.5e-17	1.5e-18	8.1e-19	2.8e-18	2.8e-05		2.8e-11	32.3	31.4	33.5	33.3	34.6	30.9		28.8	1000	121	80	101	231	2	0	4
5.08209	Hetgly.G000008939.t1	Eubacteria	OGZ16971.1	hypothetical protein A2494_02365 [Candidatus Lloydbacteria bacterium RIFOXYC12_FULL_46_25]	XP_009044919.1	hypothetical protein LOTGIDRAFT_170826 [Lottia gigantea]_x0001_ESP04433.1 hypothetical protein LOTGIDRAFT_170826 [Lottia gigantea]	1.8e-28			8.6e-24	2.9e-26				35.5			35.4	35.2				24	0	0	9	15	0	0	0
5.08209	Hetgly.G000025084.t1	Eubacteria	OGZ16971.1	hypothetical protein A2494_02365 [Candidatus Lloydbacteria bacterium RIFOXYC12_FULL_46_25]	XP_009044919.1	hypothetical protein LOTGIDRAFT_170826 [Lottia gigantea]_x0001_ESP04433.1 hypothetical protein LOTGIDRAFT_170826 [Lottia gigantea]	1.8e-28			8.6e-24	2.9e-26				35.5			35.4	35.2				24	0	0	9	15	0	0	0
5.06948	Hetgly.G000011831.t1	Fungal	XP_007378373.1	SPRY-domain-containing protein [Punctularia strigosozonata HHB-11173 SS5]_x0001_EIN13456.1 SPRY-domain-containing protein [Punctularia strigosozonata HHB-11173 SS5]	KZS17967.1	putative Ran-binding proteins 9/10 [Daphnia magna]		2.2e-09	2.1e-08	1.1e-35	2.6e-34					29	30.2	44.9	44.9				0	42	44	6	13	0	0	0
5.06065	Hetgly.G000011831.t2	Fungal	XP_007378373.1	SPRY-domain-containing protein [Punctularia strigosozonata HHB-11173 SS5]_x0001_EIN13456.1 SPRY-domain-containing protein [Punctularia strigosozonata HHB-11173 SS5]	KZS17967.1	putative Ran-binding proteins 9/10 [Daphnia magna]		2.6e-09	2.5e-08	1.3e-35	3e-34					29	30.2	44.9	44.9				0	42	43	6	13	0	0	0
5.06023	Hetgly.G000023390.t1	Fungal	XP_013020332.1	ran GTPase binding protein [Schizosaccharomyces octosporus yFS286]_x0001_EPX70923.1 ran GTPase binding protein [Schizosaccharomyces octosporus yFS286]	KZS17967.1	putative Ran-binding proteins 9/10 [Daphnia magna]		5.9e-10	1.3e-08	4e-33	9.2e-32					42.5	50.7	76.4	76.4				0	89	16	18	23	0	0	0
5.05864	Hetgly.G000023385.t1	Fungal	OTB07045.1	hypothetical protein M426DRAFT_54290 [Hypoxylon sp. CI-4A]	CDS26877.1	ran binding protein 9 [Hymenolepis microstoma]		6.1e-06		4.9e-30	1.1e-28	0.00012				29.4		42.5	42.5	31.8			0	15	0	4	5	8	0	0
5.047	Hetgly.G000011843.t1	Fungal	CDH60144.1	ran-binding protein [Lichtheimia corymbifera JMRC:FSU:9682]	XP_003747647.1	PREDICTED: ran-binding protein 9 [Galendromus occidentalis]		2.7e-09	0.00013	1.1e-29	2.5e-28					32.9	26.6	36.6	36.6				0	4	1	12	13	0	0	0
5.03881	Hetgly.G000019003.t1	Fungal	ORZ00860.1	hypothetical protein BCR43DRAFT_485927 [Syncephalastrum racemosum]	XP_009023508.1	hypothetical protein HELRODRAFT_192994 [Helobdella robusta]_x0001_ESN98574.1 hypothetical protein HELRODRAFT_192994 [Helobdella robusta]	2.6e-23	3.5e-74	1.6e-67	7.9e-77	1.8e-75			2.9e-34	33.5	55.5	54.7	56.5	56.5			36.1	15	734	235	63	851	0	0	219
5.03881	Hetgly.G000023661.t1	Fungal	ORZ00860.1	hypothetical protein BCR43DRAFT_485927 [Syncephalastrum racemosum]	XP_009023508.1	hypothetical protein HELRODRAFT_192994 [Helobdella robusta]_x0001_ESN98574.1 hypothetical protein HELRODRAFT_192994 [Helobdella robusta]	2.6e-23	3.5e-74	1.6e-67	7.9e-77	1.8e-75			2.9e-34	33.5	55.5	54.7	56.5	56.5			36.1	15	734	235	63	851	0	0	219
4.99665	Hetgly.G000028376.t1	Archaea	WP_066957489.1	serpin family protein [Methanoculleus thermophilus]	XP_019640741.1	PREDICTED: leukocyte elastase inhibitor-like isoform X4 [Branchiostoma belcheri]	1.5e-09		2.4e-06	5.2e-11	7.1e-10			4.8e-12	55.1		39.1	54.1	52.4			51.3	138	0	183	110	1000	0	0	96
4.97986	Hetgly.G000021225.t1	Archaea	OUV18074.1	hypothetical protein CBC59_01265 [Euryarchaeota archaeon TMED99]	XP_011454002.2	PREDICTED: uncharacterized protein LOC105346918, partial [Crassostrea gigas]	2.5e-10	3.1e-14	5e-13	1.1e-11	1.6e-12			1.1e-14	22.1	24.2	26.1	23.4	25.4			23.6	7	48	61	7	119	0	0	10
4.97289	Hetgly.G000021473.t1	Plant	XP_004954602.1	RING-H2 finger protein ATL3 [Setaria italica]_x0001_KQL27910.1 hypothetical protein SETIT_019980mg [Setaria italica]	XP_015997514.1	PREDICTED: E3 ubiquitin-protein ligase RNF167 isoform X2 [Rousettus aegyptiacus]		3e-08	9e-09		1.3e-06					39.4	41.3		39.4				0	222	512	0	51	0	0	0
4.95348	Hetgly.G000012394.t1	Plant	XP_022760255.1	serine/threonine-protein phosphatase PP1 isozyme 2-like isoform X2 [Durio zibethinus]	XP_013181667.1	PREDICTED: serine/threonine-protein phosphatase alpha-2 isoform-like [Papilio xuthus]_x0001_XP_013181887.1 PREDICTED: serine/threonine-protein phosphatase alpha-2 isoform-like [Papilio xuthus]	3.8e-40	5.9e-76	1.2e-77	1.7e-81	3.9e-80	1.3e-54		2e-37	49.1	50.9	49.2	51.8	51.8	41.2		36.6	29	1000	1000	970	1000	1	0	31
4.95001	Hetgly.G000002121.t1	Plant	XP_021733084.1	E3 ubiquitin-protein ligase ATL41-like [Chenopodium quinoa]	XP_005166736.1	E3 ubiquitin-protein ligase RNF165 isoform X1 [Danio rerio]		5e-05	1.7e-06	2.8e-06	6.4e-05					47.8	50	40.3	40.3				0	4	58	1	39	0	0	0
4.94164	Hetgly.G000020601.t1	Plant	PNR53057.1	hypothetical protein PHYPA_009432 [Physcomitrella patens]	XP_022104034.1	histone deacetylase 11-like isoform X2 [Acanthaster planci]	4e-07		2.5e-16	3.4e-15	3.5e-14				39.5		44.4	51.2	47.8				4	0	215	35	441	0	0	0
4.9373	Hetgly.G000006659.t1	Plant	XP_015936686.1	thymidylate kinase isoform X2 [Arachis duranensis]_x0001_XP_015936687.1 thymidylate kinase isoform X2 [Arachis duranensis]_x0001_XP_020985190.1 thymidylate kinase isoform X2 [Arachis duranensis]	XP_013107617.1	PREDICTED: thymidylate kinase [Stomoxys calcitrans]	8.3e-15	2.7e-40	3.3e-42	7.5e-49	1.7e-47	4.4e-38		7.2e-23	40.7	44.7	44.8	50	50	41.8		34.9	564	570	344	42	548	61	0	140
4.9373	Hetgly.G000016815.t1	Plant	XP_015936686.1	thymidylate kinase isoform X2 [Arachis duranensis]_x0001_XP_015936687.1 thymidylate kinase isoform X2 [Arachis duranensis]_x0001_XP_020985190.1 thymidylate kinase isoform X2 [Arachis duranensis]	XP_013107617.1	PREDICTED: thymidylate kinase [Stomoxys calcitrans]	8.3e-15	2.7e-40	3.3e-42	7.5e-49	1.7e-47	4.4e-38		7.2e-23	40.7	44.7	44.8	50	50	41.8		34.9	564	570	344	42	548	61	0	140
4.93492	Hetgly.G000011332.t2	Plant	XP_017252199.1	PREDICTED: 14-3-3-like protein GF14 kappa [Daucus carota subsp. sativus]_x0001_KZM96063.1 hypothetical protein DCAR_019305 [Daucus carota subsp. sativus]	XP_003739637.1	PREDICTED: 14-3-3 protein zeta [Galendromus occidentalis]_x0001_XP_018497710.1 PREDICTED: 14-3-3 protein zeta [Galendromus occidentalis]	2.8e-32	9.7e-39	6.4e-39	2.3e-38	5.2e-37				38	39.9	38.8	40.1	40.1				6	1000	1000	86	1000	0	0	0
4.92794	Hetgly.G000000671.t1	Plant	NP_568630.1	RmlC-like cupins superfamily protein [Arabidopsis thaliana]_x0001_Q8H185.1 RecName: Full=1,2-dihydroxy-3-keto-5-methylthiopentene dioxygenase 4; AltName: Full=Acireductone dioxygenase (Fe(2+)-requiring) 4; Short=ARD 4; Short=Fe-ARD 4_x0001_AAN17409.1 putative protei	XP_021355919.1	1,2-dihydroxy-3-keto-5-methylthiopentene dioxygenase 2-like [Mizuhopecten yessoensis]	1.2e-23	2e-37	4.2e-44	9e-33	5.8e-42			4e-12	37.1	45	47.9	35.5	48.5			32	117	638	490	30	586	0	0	1
4.92362	Hetgly.G000011332.t3	Plant	XP_017252199.1	PREDICTED: 14-3-3-like protein GF14 kappa [Daucus carota subsp. sativus]_x0001_KZM96063.1 hypothetical protein DCAR_019305 [Daucus carota subsp. sativus]	XP_003739637.1	PREDICTED: 14-3-3 protein zeta [Galendromus occidentalis]_x0001_XP_018497710.1 PREDICTED: 14-3-3 protein zeta [Galendromus occidentalis]	7e-32	2.4e-38	1.6e-38	5.6e-38	1.3e-36				38	39.9	38.8	40.1	40.1				6	1000	1000	86	1000	0	0	0
4.84358	Hetgly.G000023693.t1	Eubacteria	ABB13762.1	conserved hypothetical protein [Carboxydothermus hydrogenoformans Z-2901]	XP_015523109.1	PREDICTED: flagellar attachment zone protein 1-like [Neodiprion lecontei]	5.2e-07				6.6e-05				26.1				28.9				10	0	0	0	1	0	0	0
4.84156	Hetgly.G000029557.t1	Eubacteria	WP_051935814.1	hypothetical protein [Salegentibacter sp. Hel_I_6]	AMA76415.1	cellulase 5 [Mesosa myops]	3e-75	5e-28	2.3e-61	5.7e-192	1.3e-190			1e-34	49.3	31	42	95.7	95.7			33.1	1000	1	1	122	148	0	0	1
4.82028	Hetgly.G000016419.t1	Eubacteria	WP_012473465.1	hypothetical protein [Candidatus Amoebophilus asiaticus]_x0001_ACE06726.1 hypothetical protein Aasi_1435 [Candidatus Amoebophilus asiaticus 5a2]	XP_021695061.1	uncharacterized protein LOC110674855 [Aedes aegypti]	2.5e-36	3.4e-28	7.8e-21	2.4e-19	3.1e-34	4.5e-20	5.2e-05	2.1e-20	42.3	35.6	31.5	29.7	34.2	30.1	25.6	28.9	1000	1000	605	270	1000	217	9	27
4.81281	Hetgly.G000013127.t1	Fungal	XP_018134526.1	hypothetical protein VE01_01218 [Pseudogymnoascus verrucosus]_x0001_OBU00794.1 hypothetical protein VE01_01218 [Pseudogymnoascus verrucosus]	XP_022295080.1	uncharacterized protein LOC111105204 [Crassostrea virginica]	3.3e-08	2.6e-11	1.8e-08	6.4e-08	3.2e-09	2.8e-05		6.5e-08	46.6	47.1	46.6	36	43	46.4		39.4	88	222	108	9	1000	2	0	8
4.79277	Hetgly.G000003737.t1	Fungal	EEB93711.1	hypothetical protein MPER_07597, partial [Moniliophthora perniciosa FA553]	XP_011568923.1	PREDICTED: acetylcholinesterase-like [Plutella xylostella]	6.6e-18	6.3e-19		4.5e-15	7.6e-17				31.9	32.1		36.6	34.1				49	77	0	1	74	0	0	0
4.78749	Hetgly.G000005712.t1	Fungal	XP_014562876.1	PP1 serine/threonine phosphatase [Ordospora colligata OC4]_x0001_KHN68834.1 PP1 serine/threonine phosphatase [Ordospora colligata OC4]	XP_017124406.1	PREDICTED: serine/threonine-protein phosphatase PP-Y [Drosophila elegans]	3.4e-33	3.5e-52	5.2e-52	4.5e-58	1e-56	1.6e-36		7.3e-24	53.2	41	40.4	41.2	41.2	35.9		31.5	46	1000	1000	975	1000	1	0	26
4.78749	Hetgly.G000005713.t1	Fungal	XP_014562876.1	PP1 serine/threonine phosphatase [Ordospora colligata OC4]_x0001_KHN68834.1 PP1 serine/threonine phosphatase [Ordospora colligata OC4]	XP_017124406.1	PREDICTED: serine/threonine-protein phosphatase PP-Y [Drosophila elegans]	3.4e-33	3.5e-52	5.2e-52	4.5e-58	1e-56	1.6e-36		7.3e-24	53.2	41	40.4	41.2	41.2	35.9		31.5	46	1000	1000	975	1000	1	0	26
4.75932	Hetgly.G000011326.t1	Fungal	DAA77128.1	TPA_exp: Protein YOP1 [Trichophyton benhamiae CBS 112371]	XP_017538108.1	PREDICTED: receptor expression-enhancing protein 5-like [Pygocentrus nattereri]		1.8e-12	3.3e-07	5.1e-18	1.2e-16					34.7	34	36	36				0	32	47	40	156	0	0	0
4.7387	Hetgly.G000004341.t1	Fungal	KZP17573.1	hypothetical protein FIBSPDRAFT_933938 [Fibularhizoctonia sp. CBS 109695]	XP_019951785.1	PREDICTED: ubiquitin carboxyl-terminal hydrolase 21-like [Paralichthys olivaceus]		1.4e-13	1.3e-09		1.6e-11					30.6	28.1		31.1				0	3	3	0	82	0	0	0
4.69218	Hetgly.G000011884.t1	Plant	XP_004968638.1	phosphoacetylglucosamine mutase [Setaria italica]_x0001_KQL04974.1 hypothetical protein SETIT_000857mg [Setaria italica]	XP_012428311.1	PREDICTED: phosphoacetylglucosamine mutase [Taeniopygia guttata]	3.8e-79	8.9e-87	1.1e-90	1.7e-104	3.9e-103			1.2e-09	38.5	39.2	39.7	42.1	42.1			24.4	1000	788	241	91	798	0	0	214
4.68116	Hetgly.G000023457.t1	Plant	XP_009608377.1	PREDICTED: phosphatidate phosphatase PAH2-like [Nicotiana tomentosiformis]_x0001_XP_016488342.1 PREDICTED: phosphatidate phosphatase PAH2-like isoform X1 [Nicotiana tabacum]	XP_015791292.1	PREDICTED: phosphatidate phosphatase LPIN2-like [Tetranychus urticae]		6e-27	3.8e-30	3.7e-27	4.1e-28					34.2	32.2	38.5	30.7				0	755	660	57	1000	0	0	0
4.67113	Hetgly.G000004356.t1	Plant	XP_020181981.1	tubulin gamma-2 chain [Aegilops tauschii subsp. tauschii]_x0001_CAB76380.1 gamma tubulin [Hordeum vulgare subsp. vulgare]	XP_003740911.1	PREDICTED: tubulin gamma-1 chain [Galendromus occidentalis]	3e-35	2.8e-55	4.4e-57	1.5e-54	4.7e-55				41.7	50.7	52.2	49.8	46.9				13	1000	1000	96	1000	0	0	0
4.66902	Hetgly.G000029220.t1	Plant	XP_008804781.1	PREDICTED: 14-3-3 protein 6 [Phoenix dactylifera]_x0001_XP_008804782.1 PREDICTED: 14-3-3 protein 6 [Phoenix dactylifera]	XP_019578597.1	PREDICTED: 14-3-3-like protein GF14 chi, partial [Rhinolophus sinicus]		1.9e-11	9.1e-15	1.5e-11	9.7e-13					32.1	38.1	33.3	35.7				0	1	320	2	13	0	0	0
4.66233	Hetgly.G000025934.t1	Plant	GAQ84119.1	spla ryanodine receptor domain-containing protein [Klebsormidium nitens]	KZS17967.1	putative Ran-binding proteins 9/10 [Daphnia magna]		1.2e-05	1.7e-08	9e-33	2.1e-31					38.8	50.7	77.5	77.5				0	6	9	6	7	0	0	0
4.65736	Hetgly.G000004167.t1	Plant	XP_022760254.1	serine/threonine-protein phosphatase PP1 isozyme 2-like isoform X1 [Durio zibethinus]	XP_013181750.1	PREDICTED: serine/threonine-protein phosphatase alpha-2 isoform-like [Papilio xuthus]	1.7e-40	7.9e-76	5.6e-78	1.3e-81	3e-80	1.7e-54		2.4e-38	49.7	50.9	49.8	51.1	51.1	41.2		36.2	28	1000	1000	945	1000	1	0	29
4.65736	Hetgly.G000004198.t1	Plant	XP_022760254.1	serine/threonine-protein phosphatase PP1 isozyme 2-like isoform X1 [Durio zibethinus]	XP_013181750.1	PREDICTED: serine/threonine-protein phosphatase alpha-2 isoform-like [Papilio xuthus]	1.7e-40	7.9e-76	5.6e-78	1.3e-81	3e-80	1.7e-54		2.4e-38	49.7	50.9	49.8	51.1	51.1	41.2		36.2	28	1000	1000	945	1000	1	0	29
4.65736	Hetgly.G000004257.t1	Plant	XP_022760254.1	serine/threonine-protein phosphatase PP1 isozyme 2-like isoform X1 [Durio zibethinus]	XP_013181750.1	PREDICTED: serine/threonine-protein phosphatase alpha-2 isoform-like [Papilio xuthus]	1.7e-40	7.9e-76	5.6e-78	1.3e-81	3e-80	1.7e-54		2.4e-38	49.7	50.9	49.8	51.1	51.1	41.2		36.2	28	1000	1000	945	1000	1	0	29
4.65646	Hetgly.G000018707.t1	Plant	KMZ58369.1	CDPK-related kinase 3 [Zostera marina]	XP_011150685.1	PREDICTED: ribosomal protein S6 kinase alpha-5 isoform X1 [Harpegnathos saltator]		1.6e-05	1.9e-07		2e-05					29.1	24.7		24.3				0	2	500	0	25	0	0	0
4.65646	Hetgly.G000018707.t2	Plant	KMZ58369.1	CDPK-related kinase 3 [Zostera marina]	XP_011150685.1	PREDICTED: ribosomal protein S6 kinase alpha-5 isoform X1 [Harpegnathos saltator]		1.6e-05	1.9e-07		2e-05					29.1	24.7		24.3				0	2	506	0	25	0	0	0
4.60517	Hetgly.G000014496.t2	Plant	PHU13591.1	Transcription initiation factor TFIID subunit 15b [Capsicum chinense]	XP_022193592.1	keratin-associated protein 19-2-like [Nilaparvata lugens]		1.2e-09	1.3e-10		1.3e-08					53.7	52.4		51.4				0	9	5	0	4	0	0	0
4.60517	Hetgly.G000016430.t1	Plant	OWM90519.1	hypothetical protein CDL15_Pgr014822 [Punica granatum]	XP_002114602.1	hypothetical protein TRIADDRAFT_64121 [Trichoplax adhaerens]_x0001_EDV22736.1 hypothetical protein TRIADDRAFT_64121 [Trichoplax adhaerens]		1.5e-05	1.2e-06	4.8e-07	1.1e-05					46.2	46.6	46.5	46.5				0	15	482	10	10	0	0	0
4.60517	Hetgly.G000021839.t1	Eubacteria	SEA50094.1	DNA helicase, putative [Chitinophaga terrae Kim and Jung 2007]	XP_003383168.1	PREDICTED: regulator of nonsense transcripts 1-like [Amphimedon queenslandica]	1.2e-14	3.8e-14	4.2e-09	1.9e-19	4.3e-18			2.6e-13	25.7	27.4	27.4	25.6	25.6			26.9	43	25	2	25	44	0	0	5
4.60517	Hetgly.G000027242.t1	Eubacteria	SCG43451.1	hypothetical protein GA0074704_1417 [Micromonospora siamensis]	XP_018006977.1	PREDICTED: A-kinase anchor protein 5-like [Hyalella azteca]	1.2e-07	3.8e-07			1.2e-05				37.9	31			30.1				2	2	0	0	2	0	0	0
4.60517	Hetgly.G000021839.t2	Eubacteria	SEA50094.1	DNA helicase, putative [Chitinophaga terrae Kim and Jung 2007]	XP_003383168.1	PREDICTED: regulator of nonsense transcripts 1-like [Amphimedon queenslandica]	1.1e-14	3.5e-14	3.8e-09	1.7e-19	3.9e-18			2.4e-13	25.7	27.4	27.4	25.6	25.6			26.9	43	26	2	25	44	0	0	5
4.58808	Hetgly.G000025092.t2	Eubacteria	OGC16838.1	cell filamentation protein Fic, partial [candidate division WOR-1 bacterium RIFOXYA12_FULL_36_13]	AGK30852.1	Fic domain protein, partial [Phanerodon furcatus]	5.9e-09				5.8e-07				33.6				53.6				72	0	0	0	12	0	0	0
4.5511	Hetgly.G000025076.t1	Eubacteria	OGZ16971.1	hypothetical protein A2494_02365 [Candidatus Lloydbacteria bacterium RIFOXYC12_FULL_46_25]	KXJ15849.1	hypothetical protein AC249_AIPGENE21966 [Exaiptasia pallida]	1.9e-17			1.5e-15	1.8e-15				40.4			34.8	34.7				24	0	0	9	12	0	0	0
4.54455	Hetgly.G000016591.t1	Fungal	XP_003849856.1	hypothetical protein MYCGRDRAFT_47581 [Zymoseptoria tritici IPO323]_x0001_EGP84832.1 hypothetical protein MYCGRDRAFT_47581 [Zymoseptoria tritici IPO323]_x0001_SMY27397.1 unnamed protein product [Zymoseptoria tritici ST99CH_1A5]_x0001_SMR61174.1 unnamed protein product [Zy	XP_023215874.1	ribonuclease P/MRP protein subunit POP5-like [Centruroides sculpturatus]		1.7e-07		7.4e-17	1.7e-15					32.7		31.8	31.8				0	7	0	2	4	0	0	0
4.52179	Hetgly.G000017655.t1	Fungal	XP_007378373.1	SPRY-domain-containing protein [Punctularia strigosozonata HHB-11173 SS5]_x0001_EIN13456.1 SPRY-domain-containing protein [Punctularia strigosozonata HHB-11173 SS5]	OAF64668.1	Ran-binding protein 9 [Intoshia linei]		2.5e-12		2.5e-74	5.6e-73					31.9		62.9	62.9				0	20	0	181	185	0	0	0
4.51816	Hetgly.G000015451.t1	Fungal	ODQ65483.1	ARM repeat-containing protein [Nadsonia fulvescens var. elongata DSM 6958]	GAU97869.1	hypothetical protein RvY_09095 [Ramazzottius varieornatus]		4.8e-42	1.4e-37	7.5e-54	1.7e-52					34.1	29.8	34	34				0	265	103	90	1000	0	0	0
4.51594	Hetgly.G000010723.t1	Fungal	KLO07570.1	polyubiquitin [Schizopora paradoxa]	XP_003386183.1	PREDICTED: polyubiquitin-C-like [Amphimedon queenslandica]		8.2e-13	2.3e-11		7.5e-11					26.9	27.6		29.2				0	1	6	0	4	0	0	0
4.5128	Hetgly.G000008701.t1	Fungal	OXV11804.1	hypothetical protein Egran_00430 [Elaphomyces granulatus]	CAF90396.1	unnamed protein product, partial [Tetraodon nigroviridis]	6e-31	6.8e-33	7.9e-30	4.6e-32	6.2e-31		2.8e-23	1.4e-28	47.9	52.1	47.5	48.9	47.8		40.4	45.3	1000	584	531	52	1000	0	6	294
4.50673	Hetgly.G000019808.t1	Fungal	OXV11804.1	hypothetical protein Egran_00430 [Elaphomyces granulatus]	CAF90396.1	unnamed protein product, partial [Tetraodon nigroviridis]	5.6e-31	6.4e-33	7.4e-30	4.4e-32	5.8e-31		2.6e-23	1.3e-28	47.9	52.1	47.5	48.9	47.8		40.4	45.3	1000	584	531	52	1000	0	6	294
4.50608	Hetgly.G000020456.t1	Fungal	PLW24635.1	hypothetical protein PCASD_06195 [Puccinia coronata var. avenae f. sp. avenae]_x0001_PLW40937.1 hypothetical protein PCANC_13876 [Puccinia coronata var. avenae f. sp. avenae]	XP_017541082.1	PREDICTED: probable ATP-dependent DNA helicase DDX11 [Pygocentrus nattereri]		5.3e-15	2.1e-12	1.9e-15	4.4e-14			0.00034		52.3	46.5	57.5	57.5			43.1	0	711	579	122	1000	0	0	1
4.49597	Hetgly.G000000413.t1	Fungal	PHH66386.1	hypothetical protein CDD81_7441 [Ophiocordyceps australis]	XP_013141319.1	PREDICTED: collagen alpha-1(III) chain-like isoform X5 [Papilio polytes]	7.9e-24	2.9e-32	2.3e-25	9.4e-50	2.1e-48	1.8e-21		6.4e-22	40.1	53.1	46.2	44.6	44.6	43.9		42.4	1000	48	21	1000	1000	164	0	49
4.49394	Hetgly.G000010765.t1	Fungal	XP_007286273.1	eukaryotic translation initiation factor 5a-2 [Colletotrichum gloeosporioides Nara gc5]_x0001_ELA24674.1 eukaryotic translation initiation factor 5a-2 [Colletotrichum gloeosporioides Nara gc5]_x0001_EQB51075.1 hypothetical protein CGLO_09419 [Colletotrichum gloeospo	XP_017480215.1	PREDICTED: eukaryotic translation initiation factor 5A-1-like [Rhagoletis zephyria]	5.7e-45	1.9e-54	4.6e-41	9.1e-76	2.1e-74	4.8e-26		1.8e-15	55.9	63	55.2	83.3	83.3	44.8		36.3	5	664	574	45	677	1	0	85
4.49394	Hetgly.G000022776.t1	Fungal	XP_007286273.1	eukaryotic translation initiation factor 5a-2 [Colletotrichum gloeosporioides Nara gc5]_x0001_ELA24674.1 eukaryotic translation initiation factor 5a-2 [Colletotrichum gloeosporioides Nara gc5]_x0001_EQB51075.1 hypothetical protein CGLO_09419 [Colletotrichum gloeospo	XP_017480215.1	PREDICTED: eukaryotic translation initiation factor 5A-1-like [Rhagoletis zephyria]	5.7e-45	1.9e-54	4.6e-41	9.1e-76	2.1e-74	4.8e-26		1.8e-15	55.9	63	55.2	83.3	83.3	44.8		36.3	5	664	574	45	677	1	0	85
4.47164	Hetgly.G000023383.t1	Fungal	XP_020131628.1	ran-binding protein [Diplodia corticola]_x0001_OJD35368.1 ran-binding protein [Diplodia corticola]	OON23498.1	SPRY domain protein [Opisthorchis viverrini]		1.6e-08	6.7e-08	4.9e-21	1.1e-19					41.7	31	49.2	49.2				0	61	13	2	13	0	0	0
4.45102	Hetgly.G000029703.t1	Archaea	AKB55153.1	cell surface protein [Methanosarcina barkeri MS]	XP_018900278.1	PREDICTED: titin-like [Bemisia tabaci]				8.1e-06	0.00019			6.3e-06				45.2	45.2			64.1	0	0	0	2	2	0	0	3
4.41712	Hetgly.G000022145.t1	Plant	ABA41400.1	pherophorin-C2 protein precursor [Chlamydomonas reinhardtii]	XP_020344194.1	LOW QUALITY PROTEIN: basic proline-rich protein-like, partial [Oncorhynchus kisutch]			3.5e-10		2.9e-08						38.1		37.1				0	0	6	0	1	0	0	0
4.39856	Hetgly.G000007759.t1	Plant	PNW81211.1	hypothetical protein CHLRE_07g346698v5 [Chlamydomonas reinhardtii]	XP_012248478.1	PREDICTED: uncharacterized protein LOC105681815 [Bombus impatiens]	4.6e-05	4.8e-08	7.5e-10		6.1e-08	0.00072			59	35.6	35		34.7	36			2	1	24	0	5	1	0	0
4.3916	Hetgly.G000027927.t1	Plant	OWM90519.1	hypothetical protein CDL15_Pgr014822 [Punica granatum]	XP_002114602.1	hypothetical protein TRIADDRAFT_64121 [Trichoplax adhaerens]_x0001_EDV22736.1 hypothetical protein TRIADDRAFT_64121 [Trichoplax adhaerens]		6.6e-06	5.2e-07	1.1e-06	2.5e-05					46.2	46.6	50	45.1				0	19	591	10	17	0	0	0
4.36401	Hetgly.G000025472.t1	Plant	PNH11533.1	Protein PRY2 [Tetrabaena socialis]	XP_009568725.1	PREDICTED: cysteine-rich secretory protein 2 [Cuculus canorus]	1.6e-12	1.4e-14	1.4e-18	4.5e-24	1e-22			2.9e-07	35.9	34.9	39.5	42.9	42.9			47.9	12	68	60	89	313	0	0	1
4.35386	Hetgly.G000025094.t1	Eubacteria	WP_080907520.1	cell filamentation protein Fic [Pseudoflavonifractor sp. Marseille-P3106]	OPJ74969.1	adenosine monophosphate-protein transferase FICD isoform B [Patagioenas fasciata monilis]	1.8e-10				1.4e-08			2.6e-05	43.9				35.3			28.3	151	0	0	0	12	0	0	1
4.33947	Hetgly.G000004082.t1	Eubacteria	WP_009605732.1	translation initiation factor IF-2 [SAR116 cluster alpha proteobacterium HIMB100]_x0001_EHI48456.1 translation initiation factor IF-2 [SAR116 cluster alpha proteobacterium HIMB100]	PIO25556.1	hypothetical protein AB205_0177970 [Rana catesbeiana]_x0001_PIO25557.1 hypothetical protein AB205_0177970 [Rana catesbeiana]	3e-20	6.7e-18	7.1e-16	2.3e-21	5.4e-20		2.3e-18		55.8	48.3	51.2	50.5	50.5		50		1000	207	258	57	526	0	13	0
4.33947	Hetgly.G000025801.t1	Eubacteria	WP_009605732.1	translation initiation factor IF-2 [SAR116 cluster alpha proteobacterium HIMB100]_x0001_EHI48456.1 translation initiation factor IF-2 [SAR116 cluster alpha proteobacterium HIMB100]	PIO25556.1	hypothetical protein AB205_0177970 [Rana catesbeiana]_x0001_PIO25557.1 hypothetical protein AB205_0177970 [Rana catesbeiana]	3e-20	6.7e-18	7.1e-16	2.3e-21	5.4e-20		2.3e-18		55.8	48.3	51.2	50.5	50.5		50		1000	207	258	57	526	0	13	0
4.31749	Hetgly.G000010614.t1	Eubacteria	SEA50094.1	DNA helicase, putative [Chitinophaga terrae Kim and Jung 2007]	XP_003383168.1	PREDICTED: regulator of nonsense transcripts 1-like [Amphimedon queenslandica]	1.6e-14	3.8e-14	4.2e-09	1.9e-19	4.3e-18			2.6e-13	25.7	27.4	27.4	25.6	25.6			26.9	43	25	2	25	44	0	0	5
4.31749	Hetgly.G000028291.t1	Eubacteria	WP_019934708.1	peptidase M24 family protein [Oceanimonas smirnovii]	XP_022120202.1	xaa-Pro aminopeptidase ApepP [Pieris rapae]	8.4e-39	1.3e-37	1.5e-37	4.8e-51	1.1e-49			4.1e-34	49.4	52.7	48.5	51.9	51.9			49.1	1000	480	318	69	1000	0	0	1
4.31749	Hetgly.G000013821.t1	Eubacteria	WP_078455220.1	hypothetical protein [Solemya velum gill symbiont]_x0001_OOY92566.1 hypothetical protein BOW17_12325 [Solemya velum gill symbiont]	XP_020911533.1	uncharacterized protein LOC110249295 [Exaiptasia pallida]	3.6e-24				2.7e-22				36.4				33.9				3	0	0	0	9	0	0	0
4.31749	Hetgly.G000024185.t1	Eubacteria	WP_078455220.1	hypothetical protein [Solemya velum gill symbiont]_x0001_OOY92566.1 hypothetical protein BOW17_12325 [Solemya velum gill symbiont]	XP_020911533.1	uncharacterized protein LOC110249295 [Exaiptasia pallida]	3.6e-24				2.7e-22				36.4				33.9				3	0	0	0	9	0	0	0
4.3089	Hetgly.G000024188.t1	Eubacteria	OOY33750.1	hypothetical protein BOV88_13605 [Solemya velum gill symbiont]	XP_018902556.1	PREDICTED: uncharacterized protein LOC109034071 [Bemisia tabaci]	7.8e-72			3.8e-59	5.8e-70				35.9			29.9	33.1				4	0	0	36	226	0	0	0
4.28359	Hetgly.G000003293.t1	Eubacteria	WP_080681888.1	hypothetical protein [Salinispora pacifica]	XP_019720816.1	PREDICTED: cuticle collagen 2C-like [Hippocampus comes]	1.2e-08	4.9e-05		3.6e-14	4.9e-18	6.4e-05			57.9	52.3		40.5	45.4	67.2			23	1	0	92	68	4	0	0
4.27975	Hetgly.G000021749.t1	Fungal	SGZ47045.1	CIC11C00000004542 [[Candida] intermedia]	XP_022255986.1	macrophage mannose receptor 1-like [Limulus polyphemus]		1.8e-08			1.3e-06					41.2			24.1				0	1	0	0	4	0	0	0
4.27493	Hetgly.G000013342.t1	Fungal	XP_023453057.1	hypothetical protein CB0940_05257 [Cercospora beticola]_x0001_PIA93930.1 hypothetical protein CB0940_05257 [Cercospora beticola]	XP_009029333.1	hypothetical protein HELRODRAFT_165236 [Helobdella robusta]_x0001_ESN93077.1 hypothetical protein HELRODRAFT_165236 [Helobdella robusta]	1.4e-07	3.2e-15		0.00016	2.3e-13			2.9e-06	50	68.8		32.1	58.9			52.4	4	9	0	1	2	0	0	6
4.27414	Hetgly.G000002800.t1	Eubacteria	SDG24821.1	prolyl 4-hydroxylase [Duganella sp. OV458]_x0001_SDJ23519.1 prolyl 4-hydroxylase [Duganella sp. OV510]	XP_018028782.1	PREDICTED: probable prolyl 4-hydroxylase 3 [Hyalella azteca]	1.1e-20	2.1e-06	2.3e-14	2.7e-33	6.2e-32				33.2	25.4	27.6	34.2	34.2				289	4	38	30	114	0	0	0
4.26268	Hetgly.G000012018.t1	Fungal	KIY74369.1	hypothetical protein CYLTODRAFT_484685 [Cylindrobasidium torrendii FP15055 ss-10]	XP_022327874.1	uncharacterized protein LOC111127128 [Crassostrea virginica]		1e-09		7.3e-27	1.7e-25					30.5		39.6	39.6				0	1	0	14	17	0	0	0
4.26033	Hetgly.G000019917.t1	Fungal	EIE80699.1	methylthioribulose-1-phosphate dehydratase [Rhizopus delemar RA 99-880]	XP_011402463.1	PREDICTED: methylthioribulose-1-phosphate dehydratase-like [Amphimedon queenslandica]		2.4e-28		3.7e-48	8.4e-47					37.7		52.2	52.2				0	41	0	2	446	0	0	0
4.26033	Hetgly.G000025253.t1	Fungal	EIE80699.1	methylthioribulose-1-phosphate dehydratase [Rhizopus delemar RA 99-880]	XP_011402463.1	PREDICTED: methylthioribulose-1-phosphate dehydratase-like [Amphimedon queenslandica]		2.4e-28		3.7e-48	8.4e-47					37.7		52.2	52.2				0	41	0	2	446	0	0	0
4.2485	Hetgly.G000029399.t1	Fungal	XP_007877110.1	hypothetical protein PFL1_01417 [Anthracocystis flocculosa PF-1]_x0001_EPQ31232.1 hypothetical protein PFL1_01417 [Anthracocystis flocculosa PF-1]	XP_010216499.1	PREDICTED: ubiquitin-40S ribosomal protein S27a [Tinamus guttatus]	2.3e-22	5e-28	1.1e-26	2.2e-26	3.5e-26	2e-24		1.8e-12	69	61.4	51.7	54.3	52.8	68.2		55.4	127	244	276	341	1000	119	0	1
4.21571	Hetgly.G000020208.t1	Fungal	KFH71643.1	hypothetical protein MVEG_01939 [Mortierella verticillata NRRL 6337]	XP_020010134.1	WD repeat-containing protein 43 [Castor canadensis]		3.1e-13		3.8e-14	8.7e-13					33.2		27.7	27.7				0	28	0	38	206	0	0	0
4.1829	Hetgly.G000022401.t1	Archaea	WP_088180777.1	AAA family ATPase [Thermococcus sp. 5-4]_x0001_ASA77895.1 AAA family ATPase [Thermococcus sp. 5-4]	XP_001813222.2	PREDICTED: peroxisome biogenesis protein 1 [Tribolium castaneum]_x0001_EFA04352.1 Peroxisome biogenesis factor 1-like Protein [Tribolium castaneum]	5.3e-36	1.9e-39	2e-37	3.6e-41	8.3e-40	5.2e-29	3.6e-27	9e-40	44.3	52.4	54	47	47	44.6	40.7	46.2	1000	1000	1000	615	1000	34	23	1000
4.18136	Hetgly.G000020471.t1	Archaea	WP_066957489.1	serpin family protein [Methanoculleus thermophilus]	XP_019640741.1	PREDICTED: leukocyte elastase inhibitor-like isoform X4 [Branchiostoma belcheri]	9.1e-10		2.5e-06	2.4e-11	5.6e-10			5.5e-11	55.1		56.1	53.3	53.3			50	129	0	202	108	1000	0	0	96
4.16985	Hetgly.G000017926.t1	Plant	KMZ62956.1	hypothetical protein ZOSMA_4310G00010, partial [Zostera marina]	KYN18631.1	ATP-dependent DNA helicase PIF1, partial [Trachymyrmex cornetzi]		1.7e-07	1.7e-24	6.7e-23	1.1e-22					31.3	37.3	39.4	40.9				0	1	1	8	22	0	0	0
4.14564	Hetgly.G000013319.t1	Plant	XP_010089516.1	RING-H2 finger protein ATL2 [Morus notabilis]_x0001_EXB37955.1 RING-H2 finger protein ATL2 [Morus notabilis]	XP_018945967.1	PREDICTED: RING finger protein 165-like isoform X1 [Cyprinus carpio]	0.00052	4.8e-08	1.9e-08	3e-08	6.8e-07	1.6e-06			40	34.2	40.2	41.3	41.3	45.3			1	108	1000	34	1000	8	0	0
4.13783	Hetgly.G000024492.t3	Plant	XP_010089516.1	RING-H2 finger protein ATL2 [Morus notabilis]_x0001_EXB37955.1 RING-H2 finger protein ATL2 [Morus notabilis]	XP_018945967.1	PREDICTED: RING finger protein 165-like isoform X1 [Cyprinus carpio]	0.00042	1.7e-08	1.5e-08	2.4e-08	5.5e-07	1.3e-06			40	33	40.2	41.3	41.3	45.3			1	110	1000	35	1000	8	0	0
4.13108	Hetgly.G000012193.t1	Plant	CDP05801.1	unnamed protein product [Coffea canephora]	XP_017024348.1	PREDICTED: polycomb protein esc [Drosophila kikkawai]		9.3e-13	9.8e-19	2.2e-28	5e-27					27.9	44.3	42.1	42.4				0	92	124	12	189	0	0	0
4.12713	Hetgly.G000024492.t4	Plant	XP_010089516.1	RING-H2 finger protein ATL2 [Morus notabilis]_x0001_EXB37955.1 RING-H2 finger protein ATL2 [Morus notabilis]	XP_018945968.1	PREDICTED: RING finger protein 165-like isoform X2 [Cyprinus carpio]	0.00041	1.7e-08	1.5e-08	2.4e-08	5.5e-07	1.3e-06			40	33	40.2	41.3	41.3	45.3			1	113	1000	35	1000	8	0	0
4.1242	Hetgly.G000011646.t1	Plant	XP_002887775.1	UPF0678 fatty acid-binding protein-like protein At1g79260 [Arabidopsis lyrata subsp. lyrata]_x0001_EFH64034.1 hypothetical protein ARALYDRAFT_316819 [Arabidopsis lyrata subsp. lyrata]	XP_011636802.1	PREDICTED: THAP domain-containing protein 4-like [Pogonomyrmex barbatus]_x0001_XP_011636803.1 PREDICTED: THAP domain-containing protein 4-like [Pogonomyrmex barbatus]_x0001_XP_011636804.1 PREDICTED: THAP domain-containing protein 4-like [Pogonomyrmex barbatus]_x0001_XP_01			1.1e-10	7.7e-51	1.8e-49						31.7	55.9	55.9				0	0	13	154	155	0	0	0
4.12174	Hetgly.G000029731.t1	Plant	XP_014524533.1	uncharacterized protein LOC106780735 [Vigna radiata var. radiata]	XP_020627207.1	uncharacterized protein LOC110064491, partial [Orbicella faveolata]	1.2e-14	2.2e-14	6e-21	5.2e-27	1.2e-25	3.9e-11			49.4	30.8	45.7	32.9	32.9	35			7	626	1000	565	1000	94	0	0
4.11496	Hetgly.G000024492.t2	Plant	XP_010089516.1	RING-H2 finger protein ATL2 [Morus notabilis]_x0001_EXB37955.1 RING-H2 finger protein ATL2 [Morus notabilis]	XP_018945968.1	PREDICTED: RING finger protein 165-like isoform X2 [Cyprinus carpio]	0.00043	1.8e-08	1.6e-08	2.5e-08	5.7e-07	1.3e-06			40	33	40.2	41.3	41.3	45.3			1	106	1000	35	1000	8	0	0
4.11269	Hetgly.G000013319.t2	Plant	XP_010089516.1	RING-H2 finger protein ATL2 [Morus notabilis]_x0001_EXB37955.1 RING-H2 finger protein ATL2 [Morus notabilis]	XP_018945967.1	PREDICTED: RING finger protein 165-like isoform X1 [Cyprinus carpio]	0.00049	2.1e-08	1.8e-08	2.8e-08	6.5e-07	1.5e-06			40	33	40.2	41.3	41.3	45.3			1	102	1000	35	1000	8	0	0
4.11269	Hetgly.G000013319.t3	Plant	XP_010089516.1	RING-H2 finger protein ATL2 [Morus notabilis]_x0001_EXB37955.1 RING-H2 finger protein ATL2 [Morus notabilis]	XP_018945967.1	PREDICTED: RING finger protein 165-like isoform X1 [Cyprinus carpio]	0.0005	4.6e-08	1.8e-08	2.9e-08	6.6e-07	1.5e-06			40	34.2	40.2	41.3	41.3	45.3			1	107	1000	34	1000	8	0	0
4.11269	Hetgly.G000013319.t4	Plant	XP_010089516.1	RING-H2 finger protein ATL2 [Morus notabilis]_x0001_EXB37955.1 RING-H2 finger protein ATL2 [Morus notabilis]	XP_018945967.1	PREDICTED: RING finger protein 165-like isoform X1 [Cyprinus carpio]	0.0005	4.6e-08	1.8e-08	2.9e-08	6.6e-07	1.5e-06			40	34.2	40.2	41.3	41.3	45.3			1	106	1000	34	1000	8	0	0
4.11269	Hetgly.G000013319.t5	Plant	XP_010089516.1	RING-H2 finger protein ATL2 [Morus notabilis]_x0001_EXB37955.1 RING-H2 finger protein ATL2 [Morus notabilis]	XP_018945967.1	PREDICTED: RING finger protein 165-like isoform X1 [Cyprinus carpio]	0.0005	4.6e-08	1.8e-08	2.9e-08	6.6e-07	1.5e-06			40	34.2	40.2	41.3	41.3	45.3			1	107	1000	34	1000	8	0	0
4.11047	Hetgly.G000020720.t1	Plant	XP_010479356.2	PREDICTED: uncharacterized protein LOC104758217 [Camelina sativa]	XP_012152726.1	PREDICTED: uncharacterized protein LOC105664129 [Megachile rotundata]			4.1e-12	2e-13	4.6e-12						29.7	30.5	30.5				0	0	10	6	12	0	0	0
4.05512	Hetgly.G000023420.t1	Eubacteria	WP_050531924.1	betaine-aldehyde dehydrogenase [Aestuariivita atlantica]_x0001_KNG92540.1 betaine-aldehyde dehydrogenase [Aestuariivita atlantica]	PAA87345.1	hypothetical protein BOX15_Mlig014399g2 [Macrostomum lignano]	2.6e-32	1.2e-27	1.2e-23	5.8e-41	1.3e-39		9e-28	1.6e-25	59.8	53.8	47.7	63.9	63.9		48.7	50.4	1000	1000	1000	140	1000	0	15	259
4.0531	Hetgly.G000024310.t2	Eubacteria	WP_078455220.1	hypothetical protein [Solemya velum gill symbiont]_x0001_OOY92566.1 hypothetical protein BOW17_12325 [Solemya velum gill symbiont]	XP_020911533.1	uncharacterized protein LOC110249295 [Exaiptasia pallida]	3.3e-24				1.9e-22				36.4				33.9				3	0	0	0	9	0	0	0
4.04555	Hetgly.G000029657.t1	Eubacteria	OGZ16971.1	hypothetical protein A2494_02365 [Candidatus Lloydbacteria bacterium RIFOXYC12_FULL_46_25]	XP_021001460.1	uncharacterized protein LOC110282441, partial [Parasteatoda tepidariorum]	5.6e-18			9.7e-11	3.2e-16				37			37	41.3				1	0	0	1	15	0	0	0
4.04555	Hetgly.G000013005.t1	Eubacteria	WP_078459170.1	hypothetical protein [Solemya velum gill symbiont]	XP_021350925.1	uncharacterized protein LOC110448804 [Mizuhopecten yessoensis]	2.1e-26				1.2e-24				35.6				33				2	0	0	0	2	0	0	0
4.03877	Hetgly.G000024664.t1	Eubacteria	WP_078455220.1	hypothetical protein [Solemya velum gill symbiont]_x0001_OOY92566.1 hypothetical protein BOW17_12325 [Solemya velum gill symbiont]	XP_020911533.1	uncharacterized protein LOC110249295 [Exaiptasia pallida]	3.7e-24				2.1e-22				36.4				33.9				3	0	0	0	9	0	0	0
4.03719	Hetgly.G000025885.t1	Eubacteria	WP_041921200.1	cell division protein FtsH [Ilyobacter polytropus]	XP_002056804.2	uncharacterized protein Dvir_GJ16718 [Drosophila virilis]_x0001_EDW62290.2 uncharacterized protein Dvir_GJ16718 [Drosophila virilis]	3e-09	6.8e-07		3e-05	1.7e-07				26	25		23.9	28.2				15	4	0	3	61	0	0	0
4.03265	Hetgly.G000015933.t1	Eubacteria	WP_034668955.1	glycoside hydrolase [Cellulophaga sp. E6(2014)]_x0001_KGK28764.1 glycoside hydrolase [Cellulophaga sp. E6(2014)]	AHI15748.1	glycoside hydrolase family 5 subfamily 2 [Apriona japonica]	3.9e-69		1.2e-59	2.2e-121	5.1e-120				48.7		42.5	67.8	67.8				896	0	1	119	142	0	0	0
4.02535	Hetgly.G000024310.t1	Eubacteria	WP_078455220.1	hypothetical protein [Solemya velum gill symbiont]_x0001_OOY92566.1 hypothetical protein BOW17_12325 [Solemya velum gill symbiont]	XP_020911533.1	uncharacterized protein LOC110249295 [Exaiptasia pallida]	2.5e-24				1.4e-22				36.4				33.9				3	0	0	0	9	0	0	0
4.00733	Hetgly.G000026526.t1	Fungal	XP_011106385.1	hypothetical protein H072_393 [Dactylellina haptotyla CBS 200.50]_x0001_EPS45613.1 hypothetical protein H072_393 [Dactylellina haptotyla CBS 200.50]	OQR77754.1	hypothetical protein BIW11_06864 [Tropilaelaps mercedesae]		4e-08		1.1e-13	2.6e-12					30.4		30.7	30.7				0	1	0	4	5	0	0	0
4.00733	Hetgly.G000015952.t1	Fungal	XP_018152613.1	Ankyrin repeat domain-containing protein 52 [Colletotrichum higginsianum IMI 349063]_x0001_OBR04095.1 Ankyrin repeat domain-containing protein 52 [Colletotrichum higginsianum IMI 349063]	XP_022122018.1	ankyrin repeat domain-containing protein 50 [Pieris rapae]	1.1e-29	1.6e-31	5.4e-23	1.6e-24	8.8e-30	1.3e-17		8.9e-20	35.7	34.9	32.1	32.8	32.7	32.6		30.7	1000	1000	421	235	1000	64	0	19
4.0044	Hetgly.G000004263.t1	Fungal	XP_007603704.1	serine/threonine-protein phosphatase PP1-alpha catalytic subunit [Vittaforma corneae ATCC 50505]_x0001_ELA42936.1 serine/threonine-protein phosphatase PP1-alpha catalytic subunit [Vittaforma corneae ATCC 50505]	XP_013181750.1	PREDICTED: serine/threonine-protein phosphatase alpha-2 isoform-like [Papilio xuthus]	2.4e-37	3.1e-75	3.3e-73	4.4e-80	1e-78	8.9e-54		4e-36	47.4	49.8	46.8	50.4	50.4	40.8		36	26	1000	1000	1000	1000	1	0	29
3.99903	Hetgly.G000029640.t1	Eubacteria	SHK62740.1	PEGA domain-containing protein [Fibrobacter sp. UWH5]	XP_007166344.1	PREDICTED: vegetative cell wall protein gp1-like [Balaenoptera acutorostrata scammoni]	2.2e-06		2.2e-05	0.00067	0.00012				47.8		47.7	40.6	40.7				6	0	1	1	2	0	0	0
3.99426	Hetgly.G000020813.t1	Fungal	XP_019023643.1	hypothetical protein SAICODRAFT_81229 [Saitoella complicata NRRL Y-17804]_x0001_ODQ52530.1 hypothetical protein SAICODRAFT_81229 [Saitoella complicata NRRL Y-17804]	XP_023240203.1	serine/threonine-protein kinase ATR-like [Centruroides sculpturatus]		3.5e-83	2.3e-75	9.1e-183	2.1e-181					24.3	27.9	28.6	28.6				0	1000	812	238	1000	0	0	0
3.99426	Hetgly.G000020813.t2	Fungal	XP_019023643.1	hypothetical protein SAICODRAFT_81229 [Saitoella complicata NRRL Y-17804]_x0001_ODQ52530.1 hypothetical protein SAICODRAFT_81229 [Saitoella complicata NRRL Y-17804]	XP_023240203.1	serine/threonine-protein kinase ATR-like [Centruroides sculpturatus]		3.5e-83	2.3e-75	9e-183	2.1e-181					24.3	27.9	28.6	28.6				0	1000	812	238	1000	0	0	0
3.98198	Hetgly.G000028996.t1	Virus	AEQ60829.1	Cyt-b5 [Acanthamoeba castellanii mamavirus]	XP_012152316.1	PREDICTED: cytochrome b5-like isoform X3 [Megachile rotundata]				2.9e-08	6.7e-07	6.9e-07						45.2	45.2	41.3			0	0	0	14	11	10	0	0
3.97656	Hetgly.G000027249.t1	Fungal	KFH71643.1	hypothetical protein MVEG_01939 [Mortierella verticillata NRRL 6337]	XP_005368013.1	PREDICTED: WD repeat-containing protein 43 [Microtus ochrogaster]		3e-13		1.7e-14	3.9e-13					33		27.9	27.9				0	31	0	38	206	0	0	0
3.97265	Hetgly.G000028633.t1	Fungal	OBT86083.1	hypothetical protein VE02_05719 [Pseudogymnoascus sp. 03VT05]	KZS17967.1	putative Ran-binding proteins 9/10 [Daphnia magna]		1.6e-08	9.8e-07	9.5e-20	2.2e-18					31.2	43.2	46.4	46.4				0	51	38	9	15	0	0	0
3.96332	Hetgly.G000017715.t1	Fungal	XP_001801349.1	hypothetical protein SNOG_11099 [Parastagonospora nodorum SN15]_x0001_EAT81598.1 hypothetical protein SNOG_11099 [Parastagonospora nodorum SN15]	XP_023327871.1	ubiquitin-conjugating enzyme E2 G2-like [Eurytemora affinis]_x0001_XP_023327872.1 ubiquitin-conjugating enzyme E2 G2-like [Eurytemora affinis]_x0001_XP_023327873.1 ubiquitin-conjugating enzyme E2 G2-like [Eurytemora affinis]		1.9e-17	4.8e-17	1.7e-16	1e-15	3.2e-12				57.1	57.1	50.5	46.1	48.6			0	863	157	72	1000	12	0	0
3.96081	Hetgly.G000019435.t1	Fungal	PGH12386.1	DNA polymerase epsilon catalytic subunit A [Helicocarpus griseus UAMH5409]	OQV25773.1	DNA polymerase epsilon catalytic subunit A [Hypsibius dujardini]		1.6e-05	5.1e-05	2.1e-08	4.7e-07					34.7	38.3	45.8	45.8				0	66	4	11	12	0	0	0
3.95801	Hetgly.G000015524.t1	Fungal	PIA18480.1	hypothetical protein COEREDRAFT_6711 [Coemansia reversa NRRL 1564]	XP_021341693.1	mucin-17-like, partial [Mizuhopecten yessoensis]	3.4e-16	1.7e-21		1.3e-13	8.9e-20	0.00071			41.4	49		57.4	52.5	40.6			7	3	0	10	90	1	0	0
3.95458	Hetgly.G000004775.t1	Fungal	KGQ06252.1	putative ATP-dependent helicase C29A10.10c [Beauveria bassiana D1-5]	KFB44445.1	AGAP005926-PA-like protein [Anopheles sinensis]		2.3e-08	9.7e-08	1e-11	2.4e-10					30.9	29.7	27.6	27.6				0	12	3	32	27	0	0	0
3.95458	Hetgly.G000023596.t1	Fungal	PAV15384.1	cytochrome P450 monooxygenase pc-bph [Phellinus noxius]	XP_001866349.1	cytochrome P450 4A6 [Culex quinquefasciatus]_x0001_EDS43229.1 cytochrome P450 4A6 [Culex quinquefasciatus]	0.00029	2.3e-07	1e-06	4e-10	9.2e-09				32.3	38.3	30.8	31.3	35.2				4	143	103	8	11	0	0	0
3.88671	Hetgly.G000003808.t2	Plant	XP_004982502.1	DNA-binding protein SMUBP-2 isoform X2 [Setaria italica]	XP_022328302.1	DNA-binding protein SMUBP-2-like [Crassostrea virginica]	1e-48	6.5e-46	1.6e-53	5.6e-72	1.3e-70		2.1e-12	1.2e-45	34	33.6	32.4	33.1	33.1		30	28.6	1000	1000	1000	97	1000	0	1	292
3.87609	Hetgly.G000029664.t1	Plant	XP_020969189.1	ATP-dependent DNA helicase PIF1-like [Arachis ipaensis]	XP_018577276.1	uncharacterized protein LOC108915664 [Anoplophora glabripennis]	3.6e-09	5.4e-27	1.7e-29	6.5e-31	1.5e-29	1.3e-23			40.7	42.9	45.1	45.5	45.5	40.9			5	224	1000	195	1000	1	0	0
3.87566	Hetgly.G000007226.t1	Plant	PHT27718.1	Protein TAR1 [Capsicum baccatum]	EUB55374.1	rRNA promoter binding protein [Echinococcus granulosus]	6.3e-10	4.7e-19	5.6e-21	9e-13	2.7e-19				37.8	46.6	48.2	82.2	53.8				3	19	19	23	41	0	0	0
3.8738	Hetgly.G000003808.t1	Plant	XP_004982502.1	DNA-binding protein SMUBP-2 isoform X2 [Setaria italica]	XP_022328302.1	DNA-binding protein SMUBP-2-like [Crassostrea virginica]	1e-48	6.4e-46	1.6e-53	7.2e-72	1.7e-70		2.1e-12	1.2e-45	34	33.6	32.4	33	33		30	28.6	1000	1000	1000	97	1000	0	1	292
3.8712	Hetgly.G000024791.t1	Plant	PNR38297.1	hypothetical protein PHYPA_021408 [Physcomitrella patens]	XP_015787861.1	PREDICTED: ran-binding protein 9-like [Tetranychus urticae]		5.7e-05	1.5e-06	3.6e-10	8.3e-09					34.1	40.2	31	31				0	2	4	2	3	0	0	0
3.86822	Hetgly.G000006001.t1	Plant	KMZ67066.1	putative Ubiquitin-protein ligase [Zostera marina]	XP_003746330.1	PREDICTED: E3 ubiquitin-protein ligase NEURL1B [Galendromus occidentalis]		9.9e-05	1.4e-07		6.7e-06					43.4	45.1		40.7				0	2	19	0	31	0	0	0
3.86073	Hetgly.G000027869.t1	Plant	KMZ67066.1	putative Ubiquitin-protein ligase [Zostera marina]	XP_003746330.1	PREDICTED: E3 ubiquitin-protein ligase NEURL1B [Galendromus occidentalis]		0.00011	1.6e-07		7.6e-06					43.4	45.1		40.7				0	1	19	0	34	0	0	0
3.85486	Hetgly.G000014102.t1	Plant	ABA95196.1	hAT family dimerisation domain containing protein [Oryza sativa Japonica Group]	XP_019210303.1	PREDICTED: zinc finger BED domain-containing protein 1-like [Oreochromis niloticus]		6.2e-09	1.8e-12	2.1e-07	8.5e-11					35.7	26.2	45.9	24.3				0	48	53	7	69	0	0	0
3.8397	Hetgly.G000004162.t1	Plant	XP_022760254.1	serine/threonine-protein phosphatase PP1 isozyme 2-like isoform X1 [Durio zibethinus]	XP_013181750.1	PREDICTED: serine/threonine-protein phosphatase alpha-2 isoform-like [Papilio xuthus]	1.7e-40	6e-76	4.3e-78	7.8e-82	1.8e-80	1e-54		1.4e-38	49.7	50.9	49.8	51.1	51.1	41.2		36.2	30	1000	1000	945	1000	1	0	29
3.8397	Hetgly.G000020097.t1	Plant	XP_022760254.1	serine/threonine-protein phosphatase PP1 isozyme 2-like isoform X1 [Durio zibethinus]	XP_013181750.1	PREDICTED: serine/threonine-protein phosphatase alpha-2 isoform-like [Papilio xuthus]	1.7e-40	6e-76	4.3e-78	7.8e-82	1.8e-80	1e-54		1.4e-38	49.7	50.9	49.8	51.1	51.1	41.2		36.2	30	1000	1000	945	1000	1	0	29
3.8397	Hetgly.G000020102.t1	Plant	XP_022760254.1	serine/threonine-protein phosphatase PP1 isozyme 2-like isoform X1 [Durio zibethinus]	XP_013181750.1	PREDICTED: serine/threonine-protein phosphatase alpha-2 isoform-like [Papilio xuthus]	1.7e-40	6e-76	4.3e-78	7.8e-82	1.8e-80	1e-54		1.4e-38	49.7	50.9	49.8	51.1	51.1	41.2		36.2	30	1000	1000	945	1000	1	0	29
3.82864	Hetgly.G000021621.t1	Eubacteria	WP_012460077.1	proteinase inhibitor I4 serpin [Sulfurihydrogenibium sp. YO3AOP1]_x0001_ACD67019.1 proteinase inhibitor I4 serpin [Sulfurihydrogenibium sp. YO3AOP1]	XP_013855174.1	PREDICTED: leukocyte elastase inhibitor-like [Austrofundulus limnaeus]	1e-09		0.00027	3.3e-12	7.6e-11			7.7e-09	38.7		29.8	36.5	36.5			38.1	8	0	2	16	255	0	0	18
3.82501	Hetgly.G000000431.t2	Eubacteria	OOY33750.1	hypothetical protein BOV88_13605 [Solemya velum gill symbiont]	XP_022111247.1	uncharacterized protein LOC110990511 [Acanthaster planci]	1.2e-42	1.4e-36	4e-19	3.7e-35	5.5e-41				38	34	44.8	34.5	36.9				3	1	1	42	149	0	0	0
3.79424	Hetgly.G000029517.t1	Eubacteria	WP_036930192.1	glyoxal reductase [Prevotella sp. 10(H)]	XP_016908083.1	PREDICTED: glyoxal reductase-like isoform X2 [Apis cerana]	1.8e-10	2e-10	3.2e-09	3.5e-10	8e-09	1.9e-05	1.9e-05	1.8e-09	41	50.8	50	31.9	31.4	37.7	40.3	37.3	1000	605	14	12	73	1	15	5
3.78419	Hetgly.G000004610.t1	Eubacteria	WP_014101140.1	lipase [Chloracidobacterium thermophilum]_x0001_AEP13402.1 Lipase (class 2) [Chloracidobacterium thermophilum B]	XP_002112696.1	hypothetical protein TRIADDRAFT_25084 [Trichoplax adhaerens]_x0001_EDV24806.1 hypothetical protein TRIADDRAFT_25084 [Trichoplax adhaerens]	1e-30			7.7e-96	1.8e-94				35.6			59.4	59.4				23	0	0	103	106	0	0	0
3.75787	Hetgly.G000007169.t1	Eubacteria	WP_066353074.1	septum formation inhibitor Maf [Fervidicola ferrireducens]	XP_013178730.1	PREDICTED: septum formation protein Maf [Papilio xuthus]	2.8e-32	1.2e-22	1.7e-28	1.2e-36	2.8e-35		2.3e-21	7.2e-29	47	38	40.3	44.2	44.2		36.6	47	1000	31	5	22	505	0	21	94
3.7354	Hetgly.G000025935.t1	Fungal	PAV21740.1	SPRY-domain-containing [Phellinus noxius]	KZS17967.1	putative Ran-binding proteins 9/10 [Daphnia magna]		2.1e-08	1.7e-06	7.7e-33	1.8e-31					26.4	31.1	42.6	42.6				0	34	6	9	20	0	0	0
3.73333	Hetgly.G000008854.t1	Fungal	CRK26731.1	hypothetical protein BN1708_014663 [Verticillium longisporum]	XP_011668453.1	PREDICTED: probable dolichyl pyrophosphate Glc1Man9GlcNAc2 alpha-1,3-glucosyltransferase, partial [Strongylocentrotus purpuratus]		2.2e-20	1.3e-13	3.3e-22	7.5e-21					31.4	35.8	33.1	33.1				0	529	38	52	673	0	0	0
3.73333	Hetgly.G000026095.t1	Fungal	SAM09760.1	hypothetical protein [Absidia glauca]	XP_011883744.1	PREDICTED: ATP-dependent DNA helicase PIF1-like [Vollenhovia emeryi]	3e-06	5.5e-14	6.2e-14	1.7e-13	2.3e-12	1.8e-09			34.4	55.1	41	45.3	53	45.9			5	91	1000	84	491	1	0	0
3.72278	Hetgly.G000012234.t1	Virus	ARF02703.1	SWPV1-102 [Shearwaterpox virus]	XP_009064405.1	hypothetical protein LOTGIDRAFT_236045 [Lottia gigantea]_x0001_ESO85025.1 hypothetical protein LOTGIDRAFT_236045 [Lottia gigantea]	4.9e-31		3.4e-39	3.2e-55	7.3e-54	2.9e-45		3.4e-28	43.3		45.9	54.4	54.4	52.9		41.3	152	0	72	36	438	146	0	22
3.72278	Hetgly.G000026579.t1	Virus	ARF02703.1	SWPV1-102 [Shearwaterpox virus]	XP_009064405.1	hypothetical protein LOTGIDRAFT_236045 [Lottia gigantea]_x0001_ESO85025.1 hypothetical protein LOTGIDRAFT_236045 [Lottia gigantea]	4.9e-31		3.4e-39	3.2e-55	7.3e-54	2.9e-45		3.4e-28	43.3		45.9	54.4	54.4	52.9		41.3	152	0	72	36	438	146	0	22
3.7095	Hetgly.G000008854.t2	Fungal	CRK26731.1	hypothetical protein BN1708_014663 [Verticillium longisporum]	XP_011668453.1	PREDICTED: probable dolichyl pyrophosphate Glc1Man9GlcNAc2 alpha-1,3-glucosyltransferase, partial [Strongylocentrotus purpuratus]		2.4e-20	1.4e-13	3.5e-22	8e-21					31.4	35.8	33.1	33.1				0	529	38	52	673	0	0	0
3.7095	Hetgly.G000013199.t1	Fungal	KZO92299.1	Piwi-domain-containing protein [Calocera viscosa TUFC12733]	CRL06019.1	CLUMA_CG019029, isoform A [Clunio marinus]		1.2e-31	2.2e-26	2.9e-153	6.6e-152					25.6	22	36.1	36.1				0	110	20	167	299	0	0	0
3.70348	Hetgly.G000021316.t1	Fungal	XP_001801349.1	hypothetical protein SNOG_11099 [Parastagonospora nodorum SN15]_x0001_EAT81598.1 hypothetical protein SNOG_11099 [Parastagonospora nodorum SN15]	XP_023327871.1	ubiquitin-conjugating enzyme E2 G2-like [Eurytemora affinis]_x0001_XP_023327872.1 ubiquitin-conjugating enzyme E2 G2-like [Eurytemora affinis]_x0001_XP_023327873.1 ubiquitin-conjugating enzyme E2 G2-like [Eurytemora affinis]		1.7e-17	7.2e-17	1.5e-16	6.9e-16	2.8e-12				57.1	48.6	50.5	46.1	48.6			0	863	165	72	1000	12	0	0
3.68888	Hetgly.G000017652.t1	Fungal	XP_013020332.1	ran GTPase binding protein [Schizosaccharomyces octosporus yFS286]_x0001_EPX70923.1 ran GTPase binding protein [Schizosaccharomyces octosporus yFS286]	PIK45530.1	hypothetical protein BSL78_17601 [Apostichopus japonicus]		1.4e-08	1.5e-08	3.7e-41	8.6e-40					40.6	43.2	68	68				0	53	56	3	5	0	0	0
3.62083	Hetgly.G000027636.t1	Plant	XP_012841028.1	PREDICTED: uncharacterized protein LOC105961341 [Erythranthe guttata]	KZS08403.1	ATP-dependent Helicase-like protein [Daphnia magna]	8e-27	2.6e-116	1.9e-128	5.9e-111	7.1e-127	3.5e-97			29.1	26.4	27.5	28.4	27.7	27.8			767	409	1000	163	1000	4	0	0
3.60187	Hetgly.G000004256.t1	Plant	KZV23055.1	hypothetical protein F511_08736 [Dorcoceras hygrometricum]	XP_013181750.1	PREDICTED: serine/threonine-protein phosphatase alpha-2 isoform-like [Papilio xuthus]	6.9e-34	1.8e-40	2.4e-41	4.2e-48	9.7e-47	1.9e-29		3.4e-21	48.1	47.8	50	56.6	56.6	46		39	29	1000	1000	971	1000	18	0	28
3.59357	Hetgly.G000017932.t1	Plant	XP_019435795.1	PREDICTED: Niemann-Pick C1 protein-like [Lupinus angustifolius]	XP_019892266.1	PREDICTED: Niemann-Pick C1 protein isoform X6 [Musca domestica]		1.2e-07	1.1e-09	1.2e-21	2.6e-20					33.3	34.7	54.2	54.2				0	23	12	1	32	0	0	0
3.59225	Hetgly.G000013162.t1	Plant	GAQ83713.1	cyclin-dependent kinase [Klebsormidium nitens]	XP_014664387.1	PREDICTED: cyclin-dependent kinase 20-like [Priapulus caudatus]_x0001_XP_014664388.1 PREDICTED: cyclin-dependent kinase 20-like [Priapulus caudatus]_x0001_XP_014664390.1 PREDICTED: cyclin-dependent kinase 20-like [Priapulus caudatus]_x0001_XP_014664391.1 PREDICTED: cyclin	1.3e-25	1.2e-56	1.9e-58	3.8e-77	8.7e-76	1e-26	0.0004	2.7e-14	34.9	38	39.6	47.2	47.2	25.9	24.6	28	1000	1000	1000	1000	1000	21	2	21
3.59044	Hetgly.G000007741.t1	Plant	PNT10630.1	hypothetical protein POPTR_012G114000v3 [Populus trichocarpa]	XP_020915181.1	polyubiquitin-like [Exaiptasia pallida]	7.5e-22	1.6e-25	1.6e-26	2.1e-25	5.8e-25	3.9e-24		6.1e-12	66.7	67.4	69.7	50	63.9	69.2		54.2	125	379	162	273	1000	112	0	1
3.58352	Hetgly.G000027636.t2	Plant	XP_012841028.1	PREDICTED: uncharacterized protein LOC105961341 [Erythranthe guttata]	KZS08403.1	ATP-dependent Helicase-like protein [Daphnia magna]	6e-27	2e-116	1.5e-128	4.4e-111	5.4e-127	2.7e-97			29.1	26.4	27.5	28.4	27.7	27.8			767	417	1000	163	1000	4	0	0
3.58067	Hetgly.G000009364.t1	Plant	XP_022998666.1	RING-H2 finger protein ATL56-like [Cucurbita maxima]	XP_019855671.1	PREDICTED: RING finger protein 150-like [Amphimedon queenslandica]	5.7e-06	1.1e-07	3.9e-09	1.8e-08	1.4e-07	2.1e-06		8.4e-06	45.3	35.3	50	37.9	37.9	38		47.1	1	158	1000	38	1000	13	0	1
3.57555	Hetgly.G000009666.t1	Plant	GAX78054.1	hypothetical protein CEUSTIGMA_g5496.t1 [Chlamydomonas eustigma]	XP_012554188.1	PREDICTED: poly(U)-binding-splicing factor PUF60-like isoform X3 [Hydra vulgaris]_x0001_XP_012554189.1 PREDICTED: poly(U)-binding-splicing factor PUF60-like isoform X3 [Hydra vulgaris]		4.6e-05	1.4e-05	6.3e-05	0.0005					41.7	42.4	41	33.9				0	7	14	6	3	0	0	0
3.57555	Hetgly.G000014767.t1	Plant	GAX78054.1	hypothetical protein CEUSTIGMA_g5496.t1 [Chlamydomonas eustigma]	XP_012554188.1	PREDICTED: poly(U)-binding-splicing factor PUF60-like isoform X3 [Hydra vulgaris]_x0001_XP_012554189.1 PREDICTED: poly(U)-binding-splicing factor PUF60-like isoform X3 [Hydra vulgaris]		4.6e-05	1.4e-05	6.3e-05	0.0005					41.7	42.4	41	33.9				0	7	14	6	3	0	0	0
3.57555	Hetgly.G000001806.t1	Plant	XP_022760254.1	serine/threonine-protein phosphatase PP1 isozyme 2-like isoform X1 [Durio zibethinus]	XP_013181750.1	PREDICTED: serine/threonine-protein phosphatase alpha-2 isoform-like [Papilio xuthus]	3.8e-40	1.1e-74	1.4e-76	6.6e-81	1.5e-79	5.5e-53		5.3e-38	49.7	50.9	49.5	50.7	50.7	40.4		36.2	87	1000	1000	989	1000	1	0	42
3.54228	Hetgly.G000023615.t1	Eubacteria	WP_072318648.1	asparagine synthase B [Sinomicrobium oceani]_x0001_SFW70096.1 asparagine synthase (glutamine-hydrolysing) [Sinomicrobium oceani]	XP_018023354.1	PREDICTED: asparagine synthetase [glutamine-hydrolyzing]-like [Hyalella azteca]	1.1e-32		3.1e-21	3.8e-53	8.7e-52				49.1		43.1	62.2	62.2				406	0	1	21	27	0	0	0
3.54228	Hetgly.G000028989.t1	Eubacteria	WP_072318648.1	asparagine synthase B [Sinomicrobium oceani]_x0001_SFW70096.1 asparagine synthase (glutamine-hydrolysing) [Sinomicrobium oceani]	XP_018023354.1	PREDICTED: asparagine synthetase [glutamine-hydrolyzing]-like [Hyalella azteca]	1.1e-32		3.1e-21	3.8e-53	8.7e-52				49.1		43.1	62.2	62.2				406	0	1	21	27	0	0	0
3.53253	Hetgly.G000008923.t1	Eubacteria	WP_004580445.1	endopeptidase La [Marinobacter nanhaiticus]_x0001_ENO16159.1 ATP-dependent protease La [Marinobacter nanhaiticus D15-8W]	ALC44774.1	Lon, partial [Drosophila busckii]	7.6e-14	1.6e-09	2.3e-09	1.6e-07	2.6e-12			6.6e-06	41.7	32.4	26.7	37.8	30.5			34.3	249	13	1	5	99	0	0	33
3.51	Hetgly.G000008922.t1	Eubacteria	WP_004580445.1	endopeptidase La [Marinobacter nanhaiticus]_x0001_ENO16159.1 ATP-dependent protease La [Marinobacter nanhaiticus D15-8W]	ALC44774.1	Lon, partial [Drosophila busckii]	2.9e-13	6e-09	1.2e-08	5.9e-07	9.7e-12			1.1e-05	40.8	31.5	26.3	36.5	30.1			34.3	237	8	1	5	99	0	0	31
3.50656	Hetgly.G000006909.t1	Fungal	PHH66386.1	hypothetical protein CDD81_7441 [Ophiocordyceps australis]	XP_022816578.1	uncharacterized PE-PGRS family protein PE_PGRS54-like isoform X12 [Spodoptera litura]	0.00047	3.3e-08	3e-05	2.2e-26	5e-25				30.7	36.6	33.8	36.7	36.7				3	9	2	237	440	0	0	0
3.50656	Hetgly.G000029337.t1	Eubacteria	WP_047977104.1	cell division protein Fic [Muribacter muris]_x0001_KMK51272.1 cell division protein Fic [[Actinobacillus] muris]	KRT78842.1	hypothetical protein AMK59_7302 [Oryctes borbonicus]	1.8e-11	0.00029		1.9e-09	6e-10		1.2e-05	4.5e-11	33	28.7		30.6	36.7		32.7	33.1	480	2	0	23	47	0	2	34
3.49884	Hetgly.G000027133.t1	Eubacteria	WP_061630589.1	cell surface protein, partial [Streptococcus suis]	XP_021237479.1	circumsporozoite protein-like, partial [Numida meleagris]	2.6e-06				8.6e-05				36.4				29.9				1	0	0	0	1	0	0	0
3.48636	Hetgly.G000028736.t1	Fungal	PAV21740.1	SPRY-domain-containing [Phellinus noxius]	KZS17967.1	putative Ran-binding proteins 9/10 [Daphnia magna]		1.5e-08	1.6e-06	5.6e-33	1.3e-31					26.4	31.1	42.6	42.6				0	36	6	9	20	0	0	0
3.46574	Hetgly.G000025474.t1	Virus	ATZ80893.1	serine/threonine-protein kinase [Bodo saltans virus]	XP_001641610.1	predicted protein [Nematostella vectensis]_x0001_EDO49547.1 predicted protein, partial [Nematostella vectensis]				0.00015	0.00032	1e-05						32.6	26	32.6			0	0	0	2	1	1	0	0
3.46182	Hetgly.G000023389.t1	Fungal	PAV21740.1	SPRY-domain-containing [Phellinus noxius]	KZS17967.1	putative Ran-binding proteins 9/10 [Daphnia magna]		1.6e-08	1.7e-06	5.9e-33	1.3e-31					26.4	31.1	42.6	42.6				0	36	6	9	20	0	0	0
3.46182	Hetgly.G000023389.t2	Fungal	PAV21740.1	SPRY-domain-containing [Phellinus noxius]	KZS17967.1	putative Ran-binding proteins 9/10 [Daphnia magna]		1.6e-08	1.7e-06	5.9e-33	1.3e-31					26.4	31.1	42.6	42.6				0	36	6	9	20	0	0	0
3.46004	Hetgly.G000020385.t1	Fungal	OXV11804.1	hypothetical protein Egran_00430 [Elaphomyces granulatus]	CAF90396.1	unnamed protein product, partial [Tetraodon nigroviridis]	1.9e-31	4.4e-34	1.5e-30	8e-34	1.4e-32		9.1e-24	1.3e-28	49.7	53.6	46.1	48.6	48.2		38.3	44	1000	638	497	51	1000	0	6	287
3.45708	Hetgly.G000022351.t1	Fungal	XP_009847281.1	hypothetical protein NEUTE1DRAFT_57335 [Neurospora tetrasperma FGSC 2508]_x0001_EGO60672.1 hypothetical protein NEUTE1DRAFT_57335 [Neurospora tetrasperma FGSC 2508]_x0001_EGZ75346.1 SPRY-domain-containing protein [Neurospora tetrasperma FGSC 2509]	XP_015787861.1	PREDICTED: ran-binding protein 9-like [Tetranychus urticae]		2.9e-08	1.4e-06	1.3e-59	3e-58					36	32.1	64.9	64.9				0	7	22	6	7	0	0	0
3.44202	Hetgly.G000010801.t3	Fungal	XP_018188075.1	cysteine proteinase, partial [Xylona heveae TC161]_x0001_KZF22520.1 cysteine proteinase, partial [Xylona heveae TC161]	XP_021375560.1	calpain-5-like [Mizuhopecten yessoensis]_x0001_OWF39802.1 Calpain-5 [Mizuhopecten yessoensis]		1.6e-11		0.00034	5e-10					32.3		34.8	26.9				0	90	0	1	66	0	0	0
3.44042	Hetgly.G000005767.t1	Fungal	XP_013932703.1	phosphatidylinositol 4-phosphate 5-kinase MSS4 [Ogataea parapolymorpha DL-1]_x0001_ESW96273.1 phosphatidylinositol 4-phosphate 5-kinase MSS4 [Ogataea parapolymorpha DL-1]	OQV16814.1	Phosphatidylinositol 5-phosphate 4-kinase type-2 alpha [Hypsibius dujardini]		2.5e-12	0.00016		7.8e-11					24.9	24.3		22.1				0	8	2	0	14	0	0	0
3.4366	Hetgly.G000006016.t1	Fungal	XP_455240.1	uncharacterized protein KLLA0_F03531g [Kluyveromyces lactis]_x0001_CAG97948.1 KLLA0F03531p [Kluyveromyces lactis]	XP_004079636.1	proline-rich receptor-like protein kinase PERK2 isoform X1 [Oryzias latipes]	1.2e-12	7.4e-16			2.3e-14				43	40.7			40.6				1	13	0	0	8	0	0	0
3.43629	Hetgly.G000004407.t1	Fungal	ORX60312.1	Pkinase-domain-containing protein [Hesseltinella vesiculosa]	XP_022781002.1	cyclin-dependent kinase 10-like [Stylophora pistillata]_x0001_XP_022781003.1 cyclin-dependent kinase 10-like [Stylophora pistillata]_x0001_PFX31403.1 Cyclin-dependent kinase 10 [Stylophora pistillata]	1e-05	2.8e-25	1.6e-21	3.1e-27	7.1e-26	4.9e-06			33.9	45.2	49	50.4	50.4	36.8			46	1000	1000	573	1000	5	0	0
3.41955	Hetgly.G000008665.t1	Fungal	NP_596504.1	DNA polymerase delta processivity factor [Schizosaccharomyces pombe]_x0001_Q03392.1 RecName: Full=Proliferating cell nuclear antigen; Short=PCNA_x0001_CAA38636.1 proliferating cell nuclear antigen [Schizosaccharomyces pombe]_x0001_CAB38513.1 PCNA [Schizosaccharomyces pomb	ELT99750.1	hypothetical protein CAPTEDRAFT_161800 [Capitella teleta]		1.8e-17	1.4e-15	4.4e-27	1e-25	3.3e-16				57.5	51.9	71.8	71.8	54.5			0	326	209	40	391	2	0	0
3.41955	Hetgly.G000008679.t1	Fungal	NP_596504.1	DNA polymerase delta processivity factor [Schizosaccharomyces pombe]_x0001_Q03392.1 RecName: Full=Proliferating cell nuclear antigen; Short=PCNA_x0001_CAA38636.1 proliferating cell nuclear antigen [Schizosaccharomyces pombe]_x0001_CAB38513.1 PCNA [Schizosaccharomyces pomb	ELT99750.1	hypothetical protein CAPTEDRAFT_161800 [Capitella teleta]		1.8e-17	1.4e-15	4.4e-27	1e-25	3.3e-16				57.5	51.9	71.8	71.8	54.5			0	326	209	40	391	2	0	0
3.36085	Hetgly.G000013318.t1	Plant	KJB36227.1	hypothetical protein B456_006G147400 [Gossypium raimondii]	XP_012674309.1	PREDICTED: RING finger protein 150 [Clupea harengus]		3.8e-06	5.9e-08	5.7e-05	1.7e-06	4.2e-05				34	46.4	39.2	32.5	40			0	57	539	2	66	2	0	0
3.34713	Hetgly.G000017084.t1	Plant	XP_022760255.1	serine/threonine-protein phosphatase PP1 isozyme 2-like isoform X2 [Durio zibethinus]	XP_013181750.1	PREDICTED: serine/threonine-protein phosphatase alpha-2 isoform-like [Papilio xuthus]	1.7e-40	7.9e-76	9.5e-78	2.9e-81	6.8e-80	1.7e-54		2.4e-38	49.7	50.9	51.2	50.9	50.9	41.2		36.2	28	1000	1000	945	1000	1	0	29
3.34057	Hetgly.G000021470.t1	Plant	XP_004954602.1	RING-H2 finger protein ATL3 [Setaria italica]_x0001_KQL27910.1 hypothetical protein SETIT_019980mg [Setaria italica]	XP_020016864.1	E3 ubiquitin-protein ligase RNF167 isoform X1 [Castor canadensis]_x0001_XP_020016865.1 E3 ubiquitin-protein ligase RNF167 isoform X1 [Castor canadensis]		4.4e-08	3.4e-09		9.6e-08					30.9	41.3		34				0	204	544	0	146	0	0	0
3.3356	Hetgly.G000019228.t1	Plant	XP_018476072.1	PREDICTED: formin-like protein 20 [Raphanus sativus]	XP_014110946.1	PREDICTED: FH1/FH2 domain-containing protein 1 isoform X2 [Pseudopodoces humilis]		4.2e-05	2.1e-05		0.00059					45.5	43.6		47.3				0	1	8	0	2	0	0	0
3.3322	Hetgly.G000011348.t1	Plant	XP_017240676.1	PREDICTED: serine/threonine-protein phosphatase BSL1-like [Daucus carota subsp. sativus]	XP_004622428.1	PREDICTED: serine/threonine-protein phosphatase PP1-like [Sorex araneus]		1.9e-21	2.5e-25	1e-28	2.3e-27	4.7e-15		2.1e-13		42.9	48.4	49.6	49.6	35.1		35.5	0	912	1000	530	1000	1	0	12
3.32295	Hetgly.G000019627.t1	Plant	GAQ77983.1	RNA helixase SDE3 [Klebsormidium nitens]	XP_020627368.1	putative helicase mov-10-B.1, partial [Orbicella faveolata]	1.6e-11	2.8e-14	3.1e-17	7.3e-13	8.6e-16			1.6e-12	39.2	40.2	46	38.6	48.9			34	563	564	432	32	1000	0	0	252
3.31732	Hetgly.G000023909.t1	Plant	PNR32961.1	hypothetical protein PHYPA_024904 [Physcomitrella patens]	XP_021116491.1	uncharacterized protein LOC101700900 [Heterocephalus glaber]	1.3e-25	2.8e-26	5.8e-28	7e-28	1.6e-26				51.9	58.1	50.6	52.3	52.3				13	1000	1000	303	1000	0	0	0
3.30589	Hetgly.G000004626.t1	Plant	XP_004512547.1	PREDICTED: glycine-rich domain-containing protein 1 [Cicer arietinum]_x0001_XP_004512548.1 PREDICTED: glycine-rich domain-containing protein 1 [Cicer arietinum]	PCG74971.1	hypothetical protein B5V51_12468 [Heliothis virescens]			4.4e-06	7e-14	1.6e-12						53.4	58.2	58.2				0	0	3	15	14	0	0	0
3.30589	Hetgly.G000000567.t1	Plant	XP_006350654.1	PREDICTED: calmodulin-like protein 8 [Solanum tuberosum]	XP_019579064.1	PREDICTED: calmodulin-like protein 11 [Rhinolophus sinicus]		1.3e-15	4.4e-17	2.8e-42	6.5e-41					31.4	32.2	54.8	54.8				0	70	431	21	91	0	0	0
3.30589	Hetgly.G000003857.t1	Plant	XP_010482657.1	PREDICTED: DNA-directed primase/polymerase protein-like [Camelina sativa]	XP_002123260.1	PREDICTED: DNA-directed primase/polymerase protein-like [Ciona intestinalis]		2.6e-28	1.1e-33	2e-50	4.5e-49					26.2	28.1	31.3	31.3				0	3	13	45	454	0	0	0
3.30111	Hetgly.G000020958.t1	Plant	XP_009630171.2	PREDICTED: LOW QUALITY PROTEIN: lon protease homolog, mitochondrial-like [Nicotiana tomentosiformis]	XP_016906397.1	PREDICTED: lon protease homolog, mitochondrial isoform X2 [Apis cerana]	2.7e-05	4.9e-05	2.1e-07	1.5e-07	3.4e-06			9.6e-07	29.5	33	31.1	32.6	32.6			35	8	8	211	10	149	0	0	1
3.28341	Hetgly.G000018713.t1	Plant	XP_022132058.1	ubiquitin-40S ribosomal protein S27a-like [Momordica charantia]	XP_019578815.1	PREDICTED: polyubiquitin, partial [Rhinolophus sinicus]	9.6e-27		1.2e-34	3.3e-52	7.6e-51	4.2e-28		5.4e-18	69.1		62.8	90.8	90.8	66.3		54.9	109	0	67	371	999	17	0	1
3.25524	Hetgly.G000002360.t1	Eubacteria	OBQ02895.1	aldehyde dehydrogenase [Anabaena sp. LE011-02]_x0001_OBQ41244.1 aldehyde dehydrogenase [Anabaena sp. MDT14b]	OCT94986.1	hypothetical protein XELAEV_18012670mg [Xenopus laevis]	2.7e-110	2.1e-105	5.2e-108	3.8e-137	8.7e-136		6.5e-38	3.8e-92	47.6	45.3	47.5	54.7	54.7		28.4	40.9	1000	1000	1000	262	1000	0	24	589
3.25278	Hetgly.G000028939.t1	Eubacteria	CCY75446.1	inversin protein alternative isoform putative [Brachyspira sp. CAG:700]	XP_021695061.1	uncharacterized protein LOC110674855 [Aedes aegypti]	2.9e-32	3.3e-26	9.3e-25	9e-22	7.5e-31	2.6e-18	2.1e-12	3e-25	34.5	33.1	36.2	32.8	31.5	29.7	28.5	30.1	1000	1000	413	126	1000	87	7	26
3.24463	Hetgly.G000000431.t1	Eubacteria	OOY33750.1	hypothetical protein BOV88_13605 [Solemya velum gill symbiont]	KXJ27056.1	putative DNA polymerase [Exaiptasia pallida]	2.3e-42	4.4e-36	5.6e-19	6.8e-35	5.9e-41				38	34.2	44.8	34.5	36.7				3	1	1	42	148	0	0	0
3.21888	Hetgly.G000001837.t1	Fungal	ORZ32782.1	P-type cation-transporting ATPase [Catenaria anguillulae PL171]	XP_020497843.1	sodium/potassium-transporting ATPase subunit alpha-1 isoform X1 [Labrus bergylta]	5.1e-09	4.4e-11		1.6e-48	3.8e-47			3.9e-05	30.3	30.7		44.9	44.9			35.1	51	52	0	40	46	0	0	2
3.19356	Hetgly.G000000882.t1	Fungal	GBC49993.1	gag-pol fusion protein [Rhizophagus irregularis DAOM 181602]	XP_020629946.1	uncharacterized protein LOC110067018 [Orbicella faveolata]	4.8e-24	1.6e-25	3.4e-24	5.6e-21	3.9e-24	2.3e-16			45.7	35.4	35.7	47.4	34.4	43.3			9	568	1000	225	1000	190	0	0
3.18497	Hetgly.G000028631.t1	Fungal	OBT86083.1	hypothetical protein VE02_05719 [Pseudogymnoascus sp. 03VT05]	KZS17967.1	putative Ran-binding proteins 9/10 [Daphnia magna]		1.2e-08	9.8e-07	1.9e-20	4.4e-19					31.2	43.2	47.2	47.2				0	52	39	9	15	0	0	0
3.18378	Hetgly.G000004262.t1	Fungal	KDN44582.1	hypothetical protein RSAG8_05347, partial [Rhizoctonia solani AG-8 WAC10335]	XP_018006446.1	PREDICTED: ubiquitin-conjugating enzyme E2 G1-like [Hyalella azteca]		2.9e-36	2.3e-34	2.4e-49	5.5e-48	1.2e-26				54.8	48.1	48.3	48.3	42.8			0	1000	642	113	1000	12	0	0
3.18294	Hetgly.G000015049.t1	Fungal	ORY12622.1	hypothetical protein BCR34DRAFT_289991 [Clohesyomyces aquaticus]	OXA63722.1	hypothetical protein Fcan01_01313 [Folsomia candida]		1.7e-17	1.4e-15	2.5e-11	4.1e-16					63	61.7	47.5	60.3				0	161	8	1	19	0	0	0
3.18294	Hetgly.G000006646.t1	Fungal	XP_020131645.1	dynein light chain [Diplodia corticola]_x0001_OJD35385.1 dynein light chain [Diplodia corticola]	OAF71073.1	Dynein light chain 1, cytoplasmic [Intoshia linei]		1.7e-11	4.3e-11	2.7e-15	6.1e-14					42	42.7	34.3	34.3				0	158	185	8	54	0	0	0
3.18294	Hetgly.G000016801.t1	Fungal	XP_020131645.1	dynein light chain [Diplodia corticola]_x0001_OJD35385.1 dynein light chain [Diplodia corticola]	OAF71073.1	Dynein light chain 1, cytoplasmic [Intoshia linei]		1.7e-11	4.3e-11	2.7e-15	6.1e-14					42	42.7	34.3	34.3				0	158	185	8	54	0	0	0
3.17553	Hetgly.G000013075.t1	Fungal	CDS09316.1	hypothetical protein LRAMOSA10676 [Lichtheimia ramosa]	XP_001608080.1	PREDICTED: glutathione synthetase-like [Nasonia vitripennis]		3.3e-30	1.3e-22	8.4e-53	1.9e-51					29	28.2	30.9	30.9				0	15	2	27	39	0	0	0
3.16279	Hetgly.G000012637.t1	Fungal	XP_011388922.1	cytoplasmic dynein heavy chain 1 [Ustilago maydis 521]_x0001_AAK91759.1 cytoplasmic dynein heavy chain 1 [Ustilago maydis]_x0001_KIS69534.1 cytoplasmic dynein heavy chain 1 [Ustilago maydis 521]	XP_019909634.1	PREDICTED: cytoplasmic dynein 1 heavy chain 1 [Esox lucius]		1.1e-22	1.8e-13	3.2e-25	7.3e-24					63.1	51.9	66.7	66.7				0	918	125	152	1000	0	0	0
3.16004	Hetgly.G000018550.t1	Fungal	XP_007363107.1	glutaredoxin [Dichomitus squalens LYAD-421 SS1]_x0001_EJF64296.1 glutaredoxin [Dichomitus squalens LYAD-421 SS1]	OQR69257.1	glutaredoxin-related protein 5 [Tropilaelaps mercedesae]	4.6e-26	1.4e-28	4.2e-26	6.2e-40	1.4e-38		2.9e-15	1.6e-22	54.6	49.2	48.6	62.1	62.1		34.4	43.8	1000	1000	672	101	1000	0	6	103
3.16004	Hetgly.G000018809.t1	Fungal	XP_007363107.1	glutaredoxin [Dichomitus squalens LYAD-421 SS1]_x0001_EJF64296.1 glutaredoxin [Dichomitus squalens LYAD-421 SS1]	OQR69257.1	glutaredoxin-related protein 5 [Tropilaelaps mercedesae]	4.6e-26	1.4e-28	5.5e-26	6.2e-40	1.4e-38		2.9e-15	2e-22	54.6	49.2	48.6	62.1	62.1		34.4	43.8	1000	1000	672	101	1000	0	6	103
3.15292	Hetgly.G000001894.t1	Fungal	ORZ32782.1	P-type cation-transporting ATPase [Catenaria anguillulae PL171]	XP_020497843.1	sodium/potassium-transporting ATPase subunit alpha-1 isoform X1 [Labrus bergylta]	5.4e-09	4.7e-11		3.5e-49	8.1e-48			4.1e-05	30.3	30.7		43.3	43.3			35.1	51	52	0	40	46	0	0	2
3.15292	Hetgly.G000001906.t1	Fungal	ORZ32782.1	P-type cation-transporting ATPase [Catenaria anguillulae PL171]	XP_020497843.1	sodium/potassium-transporting ATPase subunit alpha-1 isoform X1 [Labrus bergylta]	5.4e-09	4.7e-11		3.5e-49	8.1e-48			4.1e-05	30.3	30.7		43.3	43.3			35.1	51	52	0	40	46	0	0	2
3.15292	Hetgly.G000004114.t1	Fungal	ORZ32782.1	P-type cation-transporting ATPase [Catenaria anguillulae PL171]	XP_020497843.1	sodium/potassium-transporting ATPase subunit alpha-1 isoform X1 [Labrus bergylta]	5.4e-09	4.7e-11		3.5e-49	8.1e-48			4.1e-05	30.3	30.7		43.3	43.3			35.1	51	52	0	40	46	0	0	2
3.14988	Hetgly.G000018427.t1	Fungal	PNY28842.1	Ran-binding protein 10 [Tolypocladium capitatum]	OAF64668.1	Ran-binding protein 9 [Intoshia linei]		1.2e-14		3.1e-26	7.1e-25					31.8		37.9	37.9				0	42	0	16	21	0	0	0
3.12926	Hetgly.G000015190.t1	Archaea	ABP51507.1	peptidase S16, lon domain protein [Pyrobaculum arsenaticum DSM 13514]	XP_015050928.1	uncharacterized protein Dyak_GE22482, isoform B [Drosophila yakuba]_x0001_KRK02367.1 uncharacterized protein Dyak_GE22482, isoform B [Drosophila yakuba]	1e-05				3.2e-05			1.4e-06	32.8				32.7			45.2	15	0	0	0	43	0	0	15
3.08274	Hetgly.G000020957.t1	Plant	XP_016474640.1	PREDICTED: lon protease homolog 1, mitochondrial-like [Nicotiana tabacum]	XP_019406204.1	PREDICTED: lon protease homolog, mitochondrial [Crocodylus porosus]	8.8e-06	0.00067	1.1e-07	8.1e-08	1.9e-06			9e-07	34	30.2	34	36.8	36.8			35	8	1	215	10	173	0	0	1
3.07369	Hetgly.G000006094.t1	Plant	XP_002274016.1	PREDICTED: E3 ubiquitin-protein ligase SPL2 [Vitis vinifera]_x0001_CBI35868.3 unnamed protein product, partial [Vitis vinifera]	XP_018588297.1	PREDICTED: E3 ubiquitin-protein ligase LRSAM1 isoform X1 [Scleropages formosus]			7.4e-10	0.00033	1.6e-08	3.1e-07					33.9	42	39.1	39			0	0	78	1	475	2	0	0
3.06317	Hetgly.G000028722.t1	Plant	GAU26218.1	hypothetical protein TSUD_354400 [Trifolium subterraneum]	OXA37697.1	Transposon Tf2-8 polyprotein [Folsomia candida]		0.00011	4.3e-08	5.8e-07	9.2e-07					38.7	35.6	37.7	39				0	3	50	11	13	0	0	0
3.06027	Hetgly.G000006094.t2	Plant	XP_002274016.1	PREDICTED: E3 ubiquitin-protein ligase SPL2 [Vitis vinifera]_x0001_CBI35868.3 unnamed protein product, partial [Vitis vinifera]	XP_018588297.1	PREDICTED: E3 ubiquitin-protein ligase LRSAM1 isoform X1 [Scleropages formosus]			7.5e-10	0.00033	1.6e-08	3.1e-07					33.9	42	39.1	39			0	0	78	1	473	2	0	0
3.05891	Hetgly.G000001938.t1	Plant	XP_021970543.1	probable 18S rRNA (guanine-N(7))-methyltransferase [Helianthus annuus]_x0001_OTG23180.1 putative S-adenosyl-L-methionine-dependent methyltransferases superfamily protein [Helianthus annuus]	OAF66403.1	Bud site selection protein 23 [Intoshia linei]	0.00011	1e-56	2.3e-60	1.5e-61	3.4e-60			2.3e-06	30.7	53.5	49.3	46.7	46.7			41.8	4	630	195	59	690	0	0	11
3.04018	Hetgly.G000009708.t1	Plant	KOM27722.1	hypothetical protein LR48_Vigan455s000100 [Vigna angularis]	XP_018497019.1	PREDICTED: uncharacterized protein LOC108864956 [Galendromus occidentalis]			1.1e-05	3.3e-09	7.6e-08						51.6	50	50				0	0	1	4	3	0	0	0
3.02852	Hetgly.G000019069.t1	Plant	XP_006393119.1	hypothetical protein EUTSA_v10012377mg [Eutrema salsugineum]_x0001_ESQ30405.1 hypothetical protein EUTSA_v10012377mg [Eutrema salsugineum]	XP_014066987.1	PREDICTED: centromere protein F [Salmo salar]	3e-06		1.5e-07	3.3e-06	3.1e-06				48.8		56.2	50	44				5	0	1	1	4	0	0	0
2.97248	Hetgly.G000011714.t1	Eubacteria	WP_003055671.1	5-hydroxyisourate hydrolase [Comamonas testosteroni]_x0001_EED67794.1 hydroxyisourate hydrolase [Comamonas testosteroni KF-1]_x0001_AIJ46593.1 hydroxyisourate hydrolase [Comamonas testosteroni TK102]	ACO11259.1	transthyretin-like protein R09H10.3 precursor [Caligus rogercresseyi]	8.7e-20	1.3e-10		1.3e-19	1.7e-18				37.8	31		34.4	41.1				897	4	0	2	30	0	0	0
2.97041	Hetgly.G000029045.t1	Eubacteria	WP_041084193.1	cell filamentation protein Fic [Clostridium botulinum]_x0001_KIL07341.1 cell filamentation protein Fic [Clostridium botulinum]	XP_020365944.1	adenosine monophosphate-protein transferase FICD [Rhincodon typus]	2e-16	2.6e-06		8.4e-16	3.9e-15		1.5e-06	2.3e-13	44.4	36.3		47.8	45.2		42.4	43.6	1000	4	0	75	1000	0	5	76
2.94921	Hetgly.G000004333.t1	Eubacteria	WP_049629643.1	N-acetyltransferase [Cellvibrio sp. pealriver]	XP_005095333.1	PREDICTED: uncharacterized protein LOC101856878 isoform X1 [Aplysia californica]_x0001_XP_012936246.1 PREDICTED: uncharacterized protein LOC101856878 isoform X1 [Aplysia californica]	1.1e-09	0.00032		1.3e-16	3e-15				43.4	29.3		45.8	45.8				10	3	0	8	11	0	0	0
2.93119	Hetgly.G000022936.t1	Fungal	ORX88810.1	Yos1-like protein [Basidiobolus meristosporus CBS 931.73]	XP_003745564.1	PREDICTED: immediate early response 3-interacting protein 1 [Galendromus occidentalis]		3.2e-07		1.3e-11	3e-10					45.7		56.8	56.8				0	18	0	21	78	0	0	0
2.92741	Hetgly.G000025949.t1	Fungal	KIY45739.1	SPRY-domain-containing protein [Fistulina hepatica ATCC 64428]	KZS17967.1	putative Ran-binding proteins 9/10 [Daphnia magna]		5.3e-09	1.3e-08	1.2e-38	2.7e-37					34.6	31.4	46.9	46.9				0	48	20	118	119	0	0	0
2.92674	Hetgly.G000015768.t1	Fungal	XP_003664133.1	hypothetical protein MYCTH_2315548 [Thermothelomyces thermophila ATCC 42464]_x0001_AEO58888.1 hypothetical protein MYCTH_2315548 [Thermothelomyces thermophila ATCC 42464]	XP_021939253.1	polyubiquitin-like [Zootermopsis nevadensis]_x0001_KDR08584.1 Ubiquitin [Zootermopsis nevadensis]		7.5e-09	5.5e-08		1.4e-07	6e-06				29.1	27.9		30.3	28.5			0	26	2	0	2	1	0	0
2.92674	Hetgly.G000018797.t1	Fungal	GBC45130.1	zinc finger bed domain-containing protein ricesleeper 2-like [Rhizophagus irregularis DAOM 181602]	XP_012224904.1	PREDICTED: zinc finger BED domain-containing protein 4-like [Linepithema humile]		7.5e-12	2.4e-06		1.4e-10					30.9	28.6		31				0	24	5	0	23	0	0	0
2.92674	Hetgly.G000025624.t1	Fungal	KLJ11716.1	hypothetical protein EMPG_09655 [Emmonsia parva UAMH 139]	KOF65464.1	hypothetical protein OCBIM_22015442mg, partial [Octopus bimaculoides]		1.5e-09		4.2e-10	9.6e-09					51.5		47.5	47.5				0	1	0	1	6	0	0	0
2.92511	Hetgly.G000007456.t1	Fungal	PKC74916.1	glutathione synthase [Rhizophagus irregularis]	XP_020370123.1	glutathione synthetase isoform X1 [Rhincodon typus]		2.2e-22	1e-15	2.6e-29	5.8e-28					37.3	30.5	36.5	36.5				0	319	3	21	284	0	0	0
2.92376	Hetgly.G000011819.t1	Fungal	ONH67211.1	Ran-binding protein 10 [Cyberlindnera fabianii]	KZS17967.1	putative Ran-binding proteins 9/10 [Daphnia magna]		3.6e-09	2e-08	2.2e-33	5.1e-32					27.8	29.9	43.8	43.8				0	71	58	3	10	0	0	0
2.92162	Hetgly.G000024913.t1	Fungal	KID85394.1	hypothetical protein MGU_07450 [Metarhizium guizhouense ARSEF 977]	XP_013064888.1	PREDICTED: protein PF14_0175-like [Biomphalaria glabrata]	4e-08	3.5e-10			6.5e-09				53.8	64.3			38.1				8	6	0	0	2	0	0	0
2.91936	Hetgly.G000023242.t1	Fungal	XP_013313942.1	hypothetical protein PV05_08938 [Exophiala xenobiotica]_x0001_KIW53358.1 hypothetical protein PV05_08938 [Exophiala xenobiotica]	XP_014205825.1	uncharacterized protein LOC106637534 [Copidosoma floridanum]		3.4e-05	0.00056		0.00063					31.6	44.2		45				0	1	1	0	1	0	0	0
2.91777	Hetgly.G000014000.t1	Fungal	CEG68075.1	Putative Ubiquitin-conjugating enzyme E2 14 [Rhizopus microsporus]	XP_021376910.1	probable ubiquitin-conjugating enzyme E2 7 [Mizuhopecten yessoensis]	1.2e-23	4e-46	3.8e-45	2e-48	4.6e-47	1.4e-27			40	56.5	56.1	52.1	52.1	39.6			1	1000	814	109	1000	11	0	0
2.91569	Hetgly.G000007212.t1	Fungal	GAM89735.1	hypothetical protein ANO11243_077740 [fungal sp. No.11243]	ACO14632.1	DJ-1 [Caligus clemensi]_x0001_ACO15444.1 DJ-1 [Caligus clemensi]	0.00014	6.5e-08	1.2e-05	1.1e-10	2.6e-09				55.3	53.6	58.1	61.4	61.4				2	63	3	53	115	0	0	0
2.90221	Hetgly.G000007165.t1	Fungal	KID85394.1	hypothetical protein MGU_07450 [Metarhizium guizhouense ARSEF 977]	KKF32354.1	DENN domain-containing protein 4B [Larimichthys crocea]	6.8e-11	2.8e-18			5.1e-17				52.5	64.2			64.2				9	7	0	0	4	0	0	0
2.90042	Hetgly.G000000297.t1	Fungal	ESA19808.1	hypothetical protein GLOINDRAFT_132940 [Rhizophagus irregularis DAOM 181602]_x0001_EXX75933.1 hypothetical protein RirG_037470 [Rhizophagus irregularis DAOM 197198w]_x0001_GBC54163.1 sequence orphan [Rhizophagus irregularis DAOM 181602]_x0001_PKC11867.1 Ragulator complex	XP_021358718.1	ragulator complex protein LAMTOR2-like [Mizuhopecten yessoensis]_x0001_OWF55918.1 Ragulator complex protein LAMTOR2 [Mizuhopecten yessoensis]		2.2e-10		4.4e-22	1e-20					32.5		46	46				0	5	0	13	14	0	0	0
2.90042	Hetgly.G000010801.t2	Fungal	XP_018188075.1	cysteine proteinase, partial [Xylona heveae TC161]_x0001_KZF22520.1 cysteine proteinase, partial [Xylona heveae TC161]	XP_021375560.1	calpain-5-like [Mizuhopecten yessoensis]_x0001_OWF39802.1 Calpain-5 [Mizuhopecten yessoensis]		1.1e-12		3.6e-06	2e-11					31.5		36.2	27.4				0	91	0	1	69	0	0	0
2.84158	Hetgly.G000010272.t1	Archaea	WP_011498619.1	O-acetyl-ADP-ribose deacetylase [Methanococcoides burtonii]_x0001_ABE51457.1 protein with ADP-ribose binding-domain, UPF0189 family [Methanococcoides burtonii DSM 6242]	KKF11404.1	MACRO domain-containing protein 1 [Larimichthys crocea]	1.4e-08	4.3e-08	2.3e-05	0.0001	7.2e-08			4.2e-09	33.3	32.3	26	25	28.9			25.4	68	33	7	1	32	0	0	5
2.81341	Hetgly.G000013324.t1	Plant	CDP13046.1	unnamed protein product [Coffea canephora]	XP_017477719.1	PREDICTED: E3 ubiquitin-protein ligase RNF126-B [Rhagoletis zephyria]			3e-05		0.0005						39.1		42.9				0	0	17	0	1	0	0	0
2.79624	Hetgly.G000014053.t1	Plant	GAX84804.1	hypothetical protein CEUSTIGMA_g12225.t1 [Chlamydomonas eustigma]	XP_018322815.1	PREDICTED: NFU1 iron-sulfur cluster scaffold homolog, mitochondrial-like isoform X1 [Agrilus planipennis]	8.4e-44	4.4e-51	4.7e-57	3.6e-67	8.2e-66	1.2e-11		3.3e-28	48.7	46	51.8	61.1	61.1	39.3		38.4	1000	782	396	77	885	1	0	30
2.79602	Hetgly.G000024102.t1	Plant	XP_006580873.1	PREDICTED: histone H3-like centromeric protein CSE4 [Glycine max]	XP_018765964.1	PREDICTED: uncharacterized protein LOC103813336 [Serinus canaria]	7.7e-29	6.3e-29	5.8e-31	5.4e-31	9.5e-30				54.7	52.8	54.2	54.2	51.5				13	1000	973	307	1000	0	0	0
2.79602	Hetgly.G000024842.t1	Plant	XP_006580873.1	PREDICTED: histone H3-like centromeric protein CSE4 [Glycine max]	XP_018765964.1	PREDICTED: uncharacterized protein LOC103813336 [Serinus canaria]	7.7e-29	6.3e-29	5.8e-31	5.4e-31	9.5e-30				54.7	52.8	54.2	54.2	51.5				13	1000	973	307	1000	0	0	0
2.79094	Hetgly.G000001496.t1	Plant	XP_004979717.1	phosphatidate phosphatase PAH2 [Setaria italica]_x0001_XP_022684777.1 phosphatidate phosphatase PAH2 [Setaria italica]	XP_010205578.1	PREDICTED: phosphatidate phosphatase LPIN2 [Colius striatus]		3.2e-30	2.7e-33	4.6e-27	4.4e-32					33.6	36	33.9	35.3				0	463	687	57	1000	0	0	0
2.79094	Hetgly.G000007304.t1	Plant	XP_004979717.1	phosphatidate phosphatase PAH2 [Setaria italica]_x0001_XP_022684777.1 phosphatidate phosphatase PAH2 [Setaria italica]	XP_010205578.1	PREDICTED: phosphatidate phosphatase LPIN2 [Colius striatus]		3.2e-30	2.7e-33	4.6e-27	4.4e-32					33.6	36	33.9	35.3				0	463	687	57	1000	0	0	0
2.7238	Hetgly.G000019724.t1	Eubacteria	WP_038056554.1	peptide chain release factor 1 [Thermodesulfobacterium hydrogeniphilum]	XP_002664272.1	peptide chain release factor 1-like, mitochondrial [Danio rerio]	2.1e-53	3.5e-46	2e-50	1.1e-74	2.5e-73		7.2e-44	1.1e-42	46.2	43.3	43.2	53.5	53.5		38.2	38.7	1000	725	473	58	766	0	19	3
2.71317	Hetgly.G000005937.t1	Eubacteria	WP_051671321.1	hypothetical protein [Oribacterium sp. P6A1]	XP_006815629.1	PREDICTED: putative uncharacterized protein YIL169C-like [Saccoglossus kowalevskii]	6.5e-05				0.00098				32.2				29.2				1	0	0	0	1	0	0	0
2.70805	Hetgly.G000023069.t1	Eubacteria	KYM60675.1	hypothetical protein A2U14_02870 [Fusobacterium necrophorum subsp. funduliforme]	ODN04819.1	BTB/POZ domain-containing protein 2 [Orchesella cincta]	1.6e-21	1.3e-10	0.00028	2.7e-17	2.4e-20	1.2e-06			32.4	30.4	35.1	40	36	24.8			9	6	1	17	396	3	0	0
2.70805	Hetgly.G000025290.t1	Eubacteria	WP_078459170.1	hypothetical protein [Solemya velum gill symbiont]	XP_021350925.1	uncharacterized protein LOC110448804 [Mizuhopecten yessoensis]	2.4e-31			2.6e-26	3.6e-30				36			32.5	33.6				2	0	0	5	22	0	0	0
2.66952	Hetgly.G000011927.t2	Fungal	GAA95920.1	hypothetical protein E5Q_02578 [Mixia osmundae IAM 14324]	OAF71028.1	CaM [Intoshia linei]	1.5e-05	9.7e-16	4.1e-15	1.1e-46	2.6e-45			0.00011	40.5	37.2	35.1	62.3	62.3			24.8	6	316	1000	167	1000	0	0	1
2.66196	Hetgly.G000010233.t1	Fungal	XP_007867196.1	hypothetical protein GLOTRDRAFT_43890 [Gloeophyllum trabeum ATCC 11539]_x0001_EPQ54287.1 hypothetical protein GLOTRDRAFT_43890 [Gloeophyllum trabeum ATCC 11539]	PAA51071.1	hypothetical protein BOX15_Mlig024165g4, partial [Macrostomum lignano]_x0001_PAA51078.1 hypothetical protein BOX15_Mlig019025g3, partial [Macrostomum lignano]_x0001_PAA86572.1 hypothetical protein BOX15_Mlig024165g2, partial [Macrostomum lignano]		3.7e-08	6.1e-07	4.9e-19	1.1e-17					37	36.8	46.7	46.7				0	29	103	20	27	0	0	0
2.65926	Hetgly.G000000453.t1	Fungal	OUM70503.1	hypothetical protein PIROE2DRAFT_1379 [Piromyces sp. E2]	KMQ92418.1	putative elongator complex protein 2-like protein [Lasius niger]	1.1e-07	9.8e-52	6.5e-28	6.3e-49	1.4e-50				21.4	33.2	37	33.9	34.6				10	741	236	88	809	0	0	0
2.65926	Hetgly.G000006843.t1	Fungal	ORY30791.1	hypothetical protein BCR39DRAFT_528339 [Naematelia encephala]	XP_015928437.1	deoxyuridine 5'-triphosphate nucleotidohydrolase-like [Parasteatoda tepidariorum]	8.6e-32	2.1e-44	2.9e-42	1.1e-46	2.4e-45	4.1e-40	5.1e-19	7.2e-27	56	66.2	61.9	61.8	61.8	57.3	41.3	42.9	1000	681	255	30	830	301	15	26
2.65345	Hetgly.G000027253.t2	Fungal	PIA16024.1	DEAD-domain-containing protein [Coemansia reversa NRRL 1564]	KPM07794.1	ATP-dependent RNA helicase DDX10-like protein [Sarcoptes scabiei]	1.5e-32	6.9e-73	1.3e-70	3.6e-96	8.3e-95	1e-15	7.9e-29	2.3e-34	33.9	37.2	39.4	45.4	45.4	24.5	28.7	31.2	1000	1000	1000	658	1000	2	66	338
2.64999	Hetgly.G000001769.t1	Virus	CCQ19297.1	PTP-Y [Cotesia sesamiae Kitale bracovirus]	XP_011296897.1	PREDICTED: tyrosine-protein phosphatase 69D isoform X1 [Fopius arisanus]_x0001_XP_011296977.1 PREDICTED: tyrosine-protein phosphatase 69D isoform X1 [Fopius arisanus]		8.2e-11	1.6e-10	4.9e-99	1.1e-97	6.5e-16				28.8	28.7	38.9	38.9	24.6			0	13	2	213	1000	18	0	0
2.64886	Hetgly.G000024912.t1	Fungal	XP_003236044.1	hypothetical protein TERG_08771 [Trichophyton rubrum CBS 118892]	XP_021194152.1	collagen alpha-1(III) chain-like [Helicoverpa armigera]	2.5e-23	5.8e-26	1.8e-20	5.4e-67	1.2e-65	8.4e-17		5.9e-13	49.5	54	50	52.5	52.5	48.4		42.1	710	50	22	1000	1000	37	0	16
2.64553	Hetgly.G000024960.t1	Fungal	KIL71143.1	hypothetical protein M378DRAFT_202901 [Amanita muscaria Koide BX008]	XP_013929630.1	PREDICTED: ubiquitin-60S ribosomal protein L40 [Thamnophis sirtalis]_x0001_XP_013929631.1 PREDICTED: ubiquitin-60S ribosomal protein L40 [Thamnophis sirtalis]	5.6e-15	4.4e-18	1e-15	5.1e-17	6.2e-17	8.4e-17			62.3	59.1	63.2	61.7	65.8	64.5			121	1000	619	264	1000	169	0	0
2.64433	Hetgly.G000006882.t1	Fungal	XP_003236044.1	hypothetical protein TERG_08771 [Trichophyton rubrum CBS 118892]	XP_021194152.1	collagen alpha-1(III) chain-like [Helicoverpa armigera]	2.4e-23	5.4e-26	1.7e-20	8.7e-67	2e-65	7.9e-17		5.6e-13	49.5	54	50	52.5	52.5	48.4		42.1	710	52	22	1000	1000	39	0	16
2.62801	Hetgly.G000002440.t1	Fungal	CCG81215.1	Pre-rRNA-processing protein esf1 [Taphrina deformans PYCC 5710]	GAU95076.1	hypothetical protein RvY_06754 [Ramazzottius varieornatus]		1.3e-09		3.4e-13	7.7e-12					35.7		35.9	35.9				0	4	0	17	25	0	0	0
2.62801	Hetgly.G000027347.t1	Fungal	ORY97783.1	hypothetical protein BCR43DRAFT_523899 [Syncephalastrum racemosum]	XP_013794010.1	E3 ubiquitin-protein ligase RNF115-like [Limulus polyphemus]		1.3e-13	6.8e-11	9.7e-20	2.2e-18					36.8	42	48.4	48.4				0	21	67	1	25	0	0	0
2.60369	Hetgly.G000001419.t1	Virus	ACD50816.1	cystatin, partial [Cotesia melanoscela bracovirus]	XP_001382093.3	PREDICTED: cystatin-like [Monodelphis domestica]			1.6e-05	5.2e-22	1.2e-20	7.4e-10					32.8	42.9	42.9	44			0	0	3	69	253	22	0	0
2.59027	Hetgly.G000000738.t1	Archaea	EQB72821.1	hypothetical protein AMDU1_APLC00001G0001 [Thermoplasmatales archaeon A-plasma]	XP_018647044.1	DNAj homolog subfamily A member, putative [Schistosoma mansoni]_x0001_CCD60696.1 DNAj homolog subfamily A member, putative [Schistosoma mansoni]	8.6e-13	1.7e-11	2.2e-10	2.8e-28	6.4e-27	2.1e-09	3e-08	3e-14	55.2	43.4	53.7	34.6	34.6	45.6	33.1	39.6	1000	901	632	190	1000	2	1	132
2.59027	Hetgly.G000000738.t2	Archaea	EQB72821.1	hypothetical protein AMDU1_APLC00001G0001 [Thermoplasmatales archaeon A-plasma]	XP_018647044.1	DNAj homolog subfamily A member, putative [Schistosoma mansoni]_x0001_CCD60696.1 DNAj homolog subfamily A member, putative [Schistosoma mansoni]	8.6e-13	1.7e-11	2.2e-10	2.8e-28	6.4e-27	2.1e-09	3e-08	3e-14	55.2	43.4	41.6	34.6	34.6	45.6	33.1	39.6	1000	901	632	190	1000	2	1	132
2.58616	Hetgly.G000025107.t1	Archaea	PIV69792.1	cell filamentation protein Fic [Euryarchaeota archaeon CG01_land_8_20_14_3_00_38_12]_x0001_PJB22170.1 cell filamentation protein Fic [Euryarchaeota archaeon CG_4_9_14_3_um_filter_38_12]	AUD44842.1	FIC domain containing, partial [Oreophryne sp. TNHC-GDC 18615]	2.3e-05			8.8e-06	8.1e-06			6.1e-07	49.2			47.7	59.6			51.9	53	0	0	48	875	0	0	5
2.57085	Hetgly.G000006286.t1	Archaea	WP_005555490.1	hypothetical protein [Natronococcus amylolyticus]_x0001_ELY57982.1 hypothetical protein C491_09314 [Natronococcus amylolyticus DSM 10524]	OCA52204.1	hypothetical protein XENTR_v90003782mg [Xenopus tropicalis]	1.8e-06	1.9e-06	7e-05	5.9e-06	1.7e-07			1.3e-08	42.7	34.7	38.3	23.8	34.2			44.8	5	1	1	1	8	0	0	1
2.56495	Hetgly.G000019767.t1	Plant	XP_020250364.1	polynucleotide 5'-hydroxyl-kinase NOL9 [Asparagus officinalis]_x0001_XP_020250367.1 polynucleotide 5'-hydroxyl-kinase NOL9 [Asparagus officinalis]_x0001_ONK80878.1 uncharacterized protein A4U43_C01F22770 [Asparagus officinalis]	XP_007070207.1	PREDICTED: polynucleotide 5'-hydroxyl-kinase NOL9 [Chelonia mydas]		7.6e-06	1e-06	2.1e-30	4.8e-29					21.4	21.8	29.6	29.6				0	2	51	22	42	0	0	0
2.54771	Hetgly.G000005597.t1	Plant	XP_003573193.1	PREDICTED: dnaJ homolog subfamily B member 4-like [Brachypodium distachyon]_x0001_KQJ94592.1 hypothetical protein BRADI_3g11390v3 [Brachypodium distachyon]	XP_014252782.1	PREDICTED: dnaJ homolog subfamily B member 6-like isoform X2 [Cimex lectularius]	9.3e-10	1.2e-10	1.8e-12	1.4e-14	3.2e-13	1.6e-07		6.8e-09	48.5	58.1	52.3	35.4	35.4	42.2		44.6	1000	824	1000	253	1000	8	0	77
2.53897	Hetgly.G000000929.t1	Plant	XP_019083415.1	PREDICTED: DNA topoisomerase 2-binding protein 1-like isoform X3 [Camelina sativa]	PAA85277.1	hypothetical protein BOX15_Mlig030250g4, partial [Macrostomum lignano]		1.2e-07	1.5e-08	9.7e-21	2.2e-19					36.4	32.6	47.7	47.7				0	6	39	18	24	0	0	0
2.53699	Hetgly.G000020601.t2	Plant	NP_568480.2	histone deacetylase 2 [Arabidopsis thaliana]_x0001_Q944K3.2 RecName: Full=Histone deacetylase 2_x0001_AED93517.1 histone deacetylase 2 [Arabidopsis thaliana]_x0001_OAO94807.1 HDA2 [Arabidopsis thaliana]	XP_022104034.1	histone deacetylase 11-like isoform X2 [Acanthaster planci]	1.7e-11		5.3e-20	9.4e-19	6.7e-19				43		55.3	53.6	53.3				4	0	249	38	628	0	0	0
2.52573	Hetgly.G000019904.t1	Plant	XP_011034751.1	PREDICTED: uncharacterized protein LOC105132771 isoform X2 [Populus euphratica]	XP_023345650.1	histone-lysine N-methyltransferase SETD1-like [Eurytemora affinis]	2.1e-09	5.4e-16	3.6e-16	1.3e-84	3e-83				29.9	52.4	46.5	92.5	92.5				34	958	999	114	1000	0	0	0
2.52573	Hetgly.G000017953.t2	Plant	XP_022040565.1	uncharacterized protein LOC110943117 [Helianthus annuus]	PAA87715.1	hypothetical protein BOX15_Mlig011371g5 [Macrostomum lignano]	1.4e-13	9.7e-45	2.4e-47	1.7e-47	3e-46	6.6e-41			26.8	37.5	36.2	37.3	36.1	33.5			4	293	1000	146	818	3	0	0
2.48491	Hetgly.G000017113.t1	Eubacteria	CCY75446.1	inversin protein alternative isoform putative [Brachyspira sp. CAG:700]	XP_021695061.1	uncharacterized protein LOC110674855 [Aedes aegypti]	1e-34	1.7e-32	2.4e-27	6.8e-24	1.2e-33	1.8e-21	1.6e-11	3.5e-28	35.2	32.9	36.2	33.6	32.9	29.9	27.9	32.1	1000	1000	428	164	1000	115	7	34
2.47444	Hetgly.G000010348.t1	Eubacteria	WP_074240669.1	alpha-amylase [Chitinophaga niabensis]_x0001_SIO36591.1 alpha-glucosidase [Chitinophaga niabensis]	XP_019642429.1	PREDICTED: maltase A3-like [Branchiostoma belcheri]	1.6e-35	1.8e-24		8.7e-78	2e-76			4e-22	28.8	26.7		33.5	33.5			34.4	1000	725	0	59	686	0	0	136
2.45674	Hetgly.G000025770.t1	Eubacteria	SDZ11529.1	cytochrome P450 / NADPH-cytochrome P450 reductase [Bacillus sp. 166amftsu]	XP_010844001.1	PREDICTED: cytochrome P450 3A24 [Bison bison bison]	1.8e-16	4.3e-16	6.3e-16	3.1e-25	7.1e-24			1.4e-12	42.9	42.5	50	45.8	45.8			42.3	577	1000	1000	105	965	0	0	42
2.42037	Hetgly.G000018283.t1	Fungal	ORY97783.1	hypothetical protein BCR43DRAFT_523899 [Syncephalastrum racemosum]	XP_013794010.1	E3 ubiquitin-protein ligase RNF115-like [Limulus polyphemus]		1.6e-13	6.6e-11	7.3e-20	1.7e-18					36.8	42	48.4	48.4				0	21	67	1	25	0	0	0
2.40022	Hetgly.G000016290.t1	Fungal	CDS10476.1	hypothetical protein LRAMOSA03152 [Lichtheimia ramosa]	XP_022342308.1	uncharacterized protein LOC111136031 [Crassostrea virginica]		3.9e-07	3.2e-05	5.5e-161	1.3e-159	8.9e-07				44.6	50	99.6	99.6	33.3			0	3	2	5	11	1	0	0
2.3979	Hetgly.G000008885.t1	Fungal	XP_007381962.1	argonaute-like protein [Punctularia strigosozonata HHB-11173 SS5]_x0001_EIN10450.1 argonaute-like protein [Punctularia strigosozonata HHB-11173 SS5]	XP_021182230.1	protein argonaute-2-like [Helicoverpa armigera]		4e-26		4.5e-68	1e-66					23		26.5	26.5				0	6	0	16	53	0	0	0
2.39356	Hetgly.G000008689.t1	Fungal	XP_016218935.1	hypothetical protein PV09_00015 [Verruconis gallopava]_x0001_KIW09066.1 hypothetical protein PV09_00015 [Verruconis gallopava]	ETN60635.1	DNA-directed RNA polymerase I 16 kDa polypeptide [Anopheles darlingi]		2.1e-17	3.1e-12	2.6e-29	5.9e-28			1.1e-08		55.8	43.9	58.2	58.2			31.4	0	112	48	26	234	0	0	6
2.39356	Hetgly.G000008694.t1	Fungal	XP_016218935.1	hypothetical protein PV09_00015 [Verruconis gallopava]_x0001_KIW09066.1 hypothetical protein PV09_00015 [Verruconis gallopava]	ETN60635.1	DNA-directed RNA polymerase I 16 kDa polypeptide [Anopheles darlingi]		2.1e-17	3.1e-12	2.6e-29	5.9e-28			1.1e-08		55.8	43.9	58.2	58.2			31.4	0	112	48	26	234	0	0	6
2.3896	Hetgly.G000005323.t1	Fungal	PKC74916.1	glutathione synthase [Rhizophagus irregularis]	XP_020370123.1	glutathione synthetase isoform X1 [Rhincodon typus]		2.2e-22	1.1e-14	3.3e-29	7.7e-28					37.3	30.2	34.6	34.6				0	319	3	21	284	0	0	0
2.38426	Hetgly.G000008894.t1	Virus	AGE59088.1	ankyrin repeat PH and SEC7 domain containing protein [Paramecium bursaria Chlorella virus OR0704.2.2]	XP_012546403.2	ankyrin-3 [Bombyx mori]		0.00067		0.00032	0.00051	4.7e-05				30.9		39.7	44.4	48.5			0	1	0	1	2	1	0	0
2.38263	Hetgly.G000009884.t1	Fungal	CEP08228.1	hypothetical protein [Parasitella parasitica]	XP_010789856.1	PREDICTED: ras-related protein Rab-38-like [Notothenia coriiceps]	1.4e-07	1.2e-15	4.7e-13	4e-14	1.3e-14	8.5e-06		1.5e-08	40	57.6	50	54.4	48.6	40		45	67	70	311	67	1000	5	0	34
2.38263	Hetgly.G000013245.t1	Fungal	PNY28842.1	Ran-binding protein 10 [Tolypocladium capitatum]	OAF64668.1	Ran-binding protein 9 [Intoshia linei]		1.2e-14		1.2e-25	2.7e-24					31.8		37.5	37.5				0	42	0	16	20	0	0	0
2.37955	Hetgly.G000013880.t1	Fungal	KNE54035.1	hypothetical protein AMAG_00038 [Allomyces macrogynus ATCC 38327]	XP_006626984.2	PREDICTED: methylglutaconyl-CoA hydratase, mitochondrial [Lepisosteus oculatus]	1e-62	5e-71	2.9e-67	1.9e-73	4.4e-72		1.4e-28	3.8e-45	49.8	52.4	52.1	53.5	53.5		34.2	39.9	1000	1000	1000	240	1000	0	66	1000
2.37404	Hetgly.G000025041.t1	Fungal	GBC25874.1	gag-pol polyprotein [Rhizophagus irregularis DAOM 181602]	PIK34749.1	hypothetical protein BSL78_28428 [Apostichopus japonicus]	1.2e-22	2.7e-44	6.9e-36	8.6e-41	2.9e-43	4.3e-21			36.1	48	45.6	45.1	38.1	39.2			5	440	1000	228	870	5	0	0
2.36576	Hetgly.G000002234.t1	Fungal	ODA77784.1	hypothetical protein RJ55_06386 [Drechmeria coniospora]	XP_002734331.1	PREDICTED: tRNA selenocysteine 1-associated protein 1-like isoform 2 [Saccoglossus kowalevskii]	1.7e-05	4.6e-28	8.5e-23	1.3e-49	3e-48			0.00037	35.4	37.8	35	52.3	52.3			28.8	10	519	13	32	145	0	0	2
2.34911	Hetgly.G000025040.t1	Fungal	XP_007298906.1	SPRY-domain-containing protein [Stereum hirsutum FP-91666 SS1]_x0001_EIM92506.1 SPRY-domain-containing protein [Stereum hirsutum FP-91666 SS1]	XP_012800440.1	hypothetical protein MS3_09158 [Schistosoma haematobium]_x0001_KGB40682.1 hypothetical protein MS3_09158 [Schistosoma haematobium]		2.1e-06			2.2e-05					29.4			24.5				0	20	0	0	3	0	0	0
2.30259	Hetgly.G000001391.t1	Plant	XP_009608377.1	PREDICTED: phosphatidate phosphatase PAH2-like [Nicotiana tomentosiformis]_x0001_XP_016488342.1 PREDICTED: phosphatidate phosphatase PAH2-like isoform X1 [Nicotiana tabacum]	XP_023336375.1	phosphatidate phosphatase LPIN2-like isoform X1 [Eurytemora affinis]		8e-29	1.1e-31	1.9e-25	1.1e-30					33.1	30.7	33.5	35.6				0	463	687	57	1000	0	0	0
2.30259	Hetgly.G000006051.t1	Plant	OIS99931.1	ring-h2 finger protein atl52 [Nicotiana attenuata]	XP_002154423.1	PREDICTED: E3 ubiquitin-protein ligase RNF181-like [Hydra vulgaris]		0.00029	1.3e-05		0.00013					44.4	56.2		58.3				0	7	52	0	1	0	0	0
2.26708	Hetgly.G000019447.t1	Plant	XP_020146248.1	formin-like protein 5 isoform X2 [Aegilops tauschii subsp. tauschii]	XP_005448699.1	PREDICTED: uncharacterized protein LOC102078108 isoform X3 [Oreochromis niloticus]		2.1e-06	8.6e-09	4e-16	9.1e-15					37.2	35	26	26				0	4	6	1	40	0	0	0
2.22254	Hetgly.G000025007.t1	Eubacteria	ETX00846.1	fatty acid--CoA ligase [Candidatus Entotheonella sp. TSY1]	XP_019621720.1	PREDICTED: acyl-CoA synthetase family member 2, mitochondrial-like [Branchiostoma belcheri]	1.3e-102	3.7e-74	1.6e-86	4.6e-160	1.1e-158			1.3e-85	49.1	39.1	41.7	66	66			41.6	1000	778	222	73	1000	0	0	290
2.17935	Hetgly.G000024280.t1	Eubacteria	KHD88718.1	serine protease [Bdellovibrio sp. ArHS]	XP_018565684.1	brachyurin [Anoplophora glabripennis]	6.9e-05	0.00016		0.00013	0.00061				29.5	27.9		28.3	29.1				4	2	0	1	1	0	0	0
2.17742	Hetgly.G000009300.t1	Eubacteria	OGZ16971.1	hypothetical protein A2494_02365 [Candidatus Lloydbacteria bacterium RIFOXYC12_FULL_46_25]	XP_021001460.1	uncharacterized protein LOC110282441, partial [Parasteatoda tepidariorum]	1.7e-26			4.1e-13	1.5e-25				36.7			43.4	35.4				1	0	0	4	7	0	0	0
2.17742	Hetgly.G000025240.t1	Eubacteria	OGZ16971.1	hypothetical protein A2494_02365 [Candidatus Lloydbacteria bacterium RIFOXYC12_FULL_46_25]	XP_021001460.1	uncharacterized protein LOC110282441, partial [Parasteatoda tepidariorum]	1.7e-26			4.1e-13	1.5e-25				36.7			43.4	35.4				1	0	0	4	7	0	0	0
2.16905	Hetgly.G000001797.t1	Fungal	XP_022395720.1	hypothetical protein ASPGLDRAFT_40284 [Aspergillus glaucus CBS 516.65]_x0001_OJJ79022.1 hypothetical protein ASPGLDRAFT_40284 [Aspergillus glaucus CBS 516.65]	XP_002129230.1	PREDICTED: WAS/WASL-interacting protein family member 1 isoform X2 [Ciona intestinalis]		1.6e-10		2.8e-21	6.5e-20					31.7		32.6	32.6				0	98	0	13	34	0	0	0
2.16332	Hetgly.G000013847.t1	Fungal	PKK49413.1	hypothetical protein CI102_6363, partial [Trichoderma harzianum]	XP_011676474.1	PREDICTED: ankyrin repeat domain-containing protein 50-like [Strongylocentrotus purpuratus]	4.1e-05	1e-06		0.0003	8.7e-06				34.5	38.7		33	27.7				10	18	0	1	58	0	0	0
2.13553	Hetgly.G000004554.t1	Fungal	KIJ13476.1	hypothetical protein PAXINDRAFT_177006 [Paxillus involutus ATCC 200175]	XP_020910288.1	chromosome transmission fidelity protein 8 homolog [Exaiptasia pallida]_x0001_KXJ08882.1 Chromosome transmission fidelity protein 8-like [Exaiptasia pallida]		1.3e-08			1.1e-07					38.7			36.7				0	20	0	0	1	0	0	0
2.13553	Hetgly.G000013384.t1	Fungal	CUS08512.1	unnamed protein product [Tuber aestivum]	OTF83605.1	CDP-diacylglycerol-inositol 3-phosphatidyltransferase-like protein [Euroglyphus maynei]		1.3e-10		4.6e-11	1.1e-09					59.4		54	53.2				0	428	0	33	198	0	0	0
2.13553	Hetgly.G000020472.t1	Archaea	WP_066957489.1	serpin family protein [Methanoculleus thermophilus]	XP_019640741.1	PREDICTED: leukocyte elastase inhibitor-like isoform X4 [Branchiostoma belcheri]	5.5e-07		5.6e-06	1.2e-10	2.8e-09			1.3e-09	53.6		54.2	53.3	53.3			47.4	77	0	112	141	1000	0	0	67
2.13553	Hetgly.G000029389.t1	Fungal	XP_003678680.1	hypothetical protein TDEL_0A01370 [Torulaspora delbrueckii]_x0001_CCE89469.1 hypothetical protein TDEL_0A01370 [Torulaspora delbrueckii]	KOB75586.1	Ribonuclease L inhibitor-like protein, partial [Operophtera brumata]		1.3e-21	4.8e-17	7.2e-23	1.6e-21	0.00055		3.6e-14		45	38.9	48.9	48.9	59		34.2	0	621	314	63	468	1	0	667
2.12823	Hetgly.G000013339.t1	Fungal	XP_022462230.1	LOW QUALITY PROTEIN: hypothetical protein KNAG_0A02950 [Kazachstania naganishii CBS 8797]_x0001_CCK67984.1 hypothetical protein KNAG_0A02950 [Kazachstania naganishii CBS 8797]	XP_009029333.1	hypothetical protein HELRODRAFT_165236 [Helobdella robusta]_x0001_ESN93077.1 hypothetical protein HELRODRAFT_165236 [Helobdella robusta]	3.1e-05	2.5e-08			2.1e-07				48.4	47.1			52.6				2	1	0	0	1	0	0	0
2.12613	Hetgly.G000004817.t2	Fungal	ORZ37720.1	hypothetical protein BCR44DRAFT_57418 [Catenaria anguillulae PL171]	KKF32119.1	Endothelin-converting enzyme 2 [Larimichthys crocea]	9.9e-37	6.8e-44	1.2e-31	4.8e-48	1.1e-46			2.2e-32	32.8	35.9	29.8	35.2	35.2			32.2	635	155	3	150	1000	0	0	1
2.11334	Hetgly.G000013661.t1	Fungal	OAA32384.1	ATP-dependent protease La [Aschersonia aleyrodis RCEF 2490]	XP_011501149.1	PREDICTED: lon protease homolog, mitochondrial [Ceratosolen solmsi marchali]	4.1e-09	5.8e-17			4.8e-16			6.4e-06	27.9	31.5			33			25.9	130	2	0	0	4	0	0	8
2.10843	Hetgly.G000004383.t1	Fungal	GAC75279.1	protein subunit of nuclear ribonuclease P [Moesziomyces antarcticus T-34]	XP_784366.3	PREDICTED: ribonuclease P protein subunit p30 isoform X1 [Strongylocentrotus purpuratus]		6.8e-18	6.5e-17	7.6e-60	1.7e-58					32.1	35.5	40.8	40.8				0	25	20	34	120	0	0	0
2.10843	Hetgly.G000004817.t1	Fungal	ORZ37720.1	hypothetical protein BCR44DRAFT_57418 [Catenaria anguillulae PL171]	KKF32119.1	Endothelin-converting enzyme 2 [Larimichthys crocea]	9.9e-37	6.8e-44	1.2e-31	4.8e-48	1.1e-46			2.2e-32	32.8	35.9	29.8	35.2	35.2			32.2	635	155	3	150	1000	0	0	1
2.10843	Hetgly.G000023490.t1	Fungal	GBC24808.1	gag-pol fusion protein [Rhizophagus irregularis DAOM 181602]	XP_023243879.1	uncharacterized protein LOC111641862 [Centruroides sculpturatus]	4.2e-17	1.7e-27	1.9e-24	3e-43	6.8e-42	7.3e-07			37.7	41.7	39.9	55.5	55.5	29.4			3	326	691	131	564	1	0	0
2.08747	Hetgly.G000013658.t1	Fungal	OAA32384.1	ATP-dependent protease La [Aschersonia aleyrodis RCEF 2490]	XP_011501149.1	PREDICTED: lon protease homolog, mitochondrial [Ceratosolen solmsi marchali]	4.9e-10	3.1e-18	2.2e-12		2.5e-17			9.8e-07	27	32.5	32.3		34			26.6	266	114	1	0	4	0	0	26
2.06045	Hetgly.G000008605.t1	Archaea	WP_009072270.1	ankyrin repeat-containing protein [Metallosphaera yellowstonensis]_x0001_EHP71122.1 ankyrin repeat-containing protein [Metallosphaera yellowstonensis MK1]	XP_019749347.1	PREDICTED: ankyrin repeat and SAM domain-containing protein 3 isoform X2 [Hippocampus comes]	5.9e-21	1.7e-21	4.9e-14	3.9e-37	8.8e-36	1.5e-14		9.3e-23	38	38.5	34	32	32	30.7		37.2	1000	1000	292	209	1000	53	0	22
2.05935	Hetgly.G000007523.t1	Archaea	OUV94289.1	hypothetical protein CBD01_06370 [Euryarchaeota archaeon TMED141]	KTF73577.1	hypothetical protein cypCar_00045321, partial [Cyprinus carpio]	3e-10	4.3e-07		1.5e-15	3.5e-14	3.5e-09		8.8e-11	50.6	43.3		48.6	48.6	49.4		45.6	1000	4	0	265	1000	163	0	47
2.05839	Hetgly.G000006698.t1	Archaea	ACP49049.1	Ankyrin [Sulfolobus islandicus Y.N.15.51]	XP_002426126.1	ankyrin repeat-containing protein, putative [Pediculus humanus corporis]_x0001_EEB13388.1 ankyrin repeat-containing protein, putative [Pediculus humanus corporis]	2.1e-05	3.1e-07	1.6e-07	3e-08	4.7e-08	0.00073		6e-09	36.3	36.1	40.2	43.3	33.8	39		33.9	27	99	36	126	1000	1	0	3
2.0149	Hetgly.G000000175.t1	Plant	XP_001764506.1	predicted protein [Physcomitrella patens]_x0001_PNR36660.1 hypothetical protein PHYPA_022511 [Physcomitrella patens]	XP_022785286.1	exostosin-3-like [Stylophora pistillata]_x0001_PFX34439.1 Exostosin-like 3 [Stylophora pistillata]			0.0001	5.9e-31	1.4e-29						25.5	26.5	26.5				0	0	3	23	24	0	0	0
2.0149	Hetgly.G000019113.t1	Plant	XP_017220064.1	PREDICTED: metalloendoproteinase 2-MMP-like [Daucus carota subsp. sativus]	XP_014055093.1	PREDICTED: matrix metalloproteinase-17-like [Salmo salar]	2.3e-12	1.4e-07	2e-18	1.6e-179	3.7e-178	1.2e-09			27.7	25.8	30.7	97.6	97.6	26.5			18	3	129	42	1000	6	0	0
2.00992	Hetgly.G000009932.t1	Plant	KDD74059.1	hypothetical protein H632_c1609p0 [Helicosporidium sp. ATCC 50920]	XP_023337993.1	glutaredoxin-like [Eurytemora affinis]	2.4e-09	3.2e-15	6.7e-22	9.7e-31	2.2e-29				40.4	46	52	62.1	62.1				10	200	359	61	472	0	0	0
2.00712	Hetgly.G000013311.t1	Plant	XP_012478526.1	PREDICTED: probable calcium-binding protein CML27 [Gossypium raimondii]_x0001_KJB30167.1 hypothetical protein B456_005G131800 [Gossypium raimondii]	XP_012864760.1	PREDICTED: calmodulin-like protein 5 [Dipodomys ordii]	4e-11	1.4e-17	4.3e-20	2.4e-57	5.5e-56				32.7	36.7	37	78.2	78.2				10	99	691	116	1000	0	0	0
2.00712	Hetgly.G000028748.t1	Plant	XP_017257968.1	PREDICTED: E3 ubiquitin-protein ligase Praja-1-like isoform X3 [Daucus carota subsp. sativus]	XP_020915109.1	RING finger protein 150-like isoform X1 [Exaiptasia pallida]_x0001_KXJ22432.1 RING finger protein 150 [Exaiptasia pallida]		1.2e-10	4.3e-12	4e-12	3.2e-11	2.1e-10		4.8e-05		33.3	48.4	34	37.3	42.1		39.2	0	421	1000	40	1000	2	0	1
2.00373	Hetgly.G000008165.t1	Plant	XP_013728256.1	ADP-ribosylation factor GTPase-activating protein AGD3-like [Brassica napus]	XP_015128506.1	PREDICTED: LOW QUALITY PROTEIN: arf-GAP with coiled-coil, ANK repeat and PH domain-containing protein 1-like [Gallus gallus]	0.00022	0.00091	0.00012		0.00089				56.1	42.4	48		50.7				1	1	14	0	2	0	0	0
2.00373	Hetgly.G000021924.t1	Plant	XP_013728256.1	ADP-ribosylation factor GTPase-activating protein AGD3-like [Brassica napus]	XP_015128506.1	PREDICTED: LOW QUALITY PROTEIN: arf-GAP with coiled-coil, ANK repeat and PH domain-containing protein 1-like [Gallus gallus]	0.00022	0.00091	0.00012		0.00089				56.1	42.4	48		50.7				1	1	14	0	2	0	0	0
2.00248	Hetgly.G000026105.t2	Plant	XP_022148356.1	E3 ubiquitin-protein ligase SPL2 [Momordica charantia]	CBY07841.1	unnamed protein product [Oikopleura dioica]			5.4e-05		0.0004	0.00024					47.1		37	37.7			0	0	20	0	1	1	0	0
1.9972	Hetgly.G000028231.t1	Plant	KZM86016.1	hypothetical protein DCAR_026562 [Daucus carota subsp. sativus]	XP_014055093.1	PREDICTED: matrix metalloproteinase-17-like [Salmo salar]	2.3e-12	1.4e-07	1.9e-18	8.1e-168	1.8e-166	1.1e-09			27.7	25.8	30.7	92.4	92.4	26.5			18	2	129	42	1000	6	0	0
1.99243	Hetgly.G000020674.t1	Plant	XP_003550504.1	PREDICTED: E3 ubiquitin-protein ligase RHF1A-like [Glycine max]_x0001_KRH02099.1 hypothetical protein GLYMA_17G015800 [Glycine max]	XP_012674309.1	PREDICTED: RING finger protein 150 [Clupea harengus]		8.3e-06	1.5e-08	0.00037	1.1e-07	3.2e-05				40.9	43.5	38.5	38.8	42.6			0	56	510	1	70	2	0	0
1.99243	Hetgly.G000029626.t1	Plant	XP_012841028.1	PREDICTED: uncharacterized protein LOC105961341 [Erythranthe guttata]	KZS08403.1	ATP-dependent Helicase-like protein [Daphnia magna]	6.2e-27	5.8e-116	1.5e-128	1.6e-111	1.1e-127	2.1e-97			29.1	26.3	27.6	28.8	27.7	27.8			764	407	1000	163	1000	4	0	0
1.99021	Hetgly.G000027211.t1	Plant	KZM91732.1	hypothetical protein DCAR_020903 [Daucus carota subsp. sativus]	XP_020915109.1	RING finger protein 150-like isoform X1 [Exaiptasia pallida]_x0001_KXJ22432.1 RING finger protein 150 [Exaiptasia pallida]		1.2e-10	4.1e-12	3.8e-12	3e-11	2e-10		4.5e-05		33.3	48.4	34	37.3	42.1		39.2	0	420	1000	40	1000	2	0	1
1.98413	Hetgly.G000026105.t1	Plant	XP_022148356.1	E3 ubiquitin-protein ligase SPL2 [Momordica charantia]	CBY07841.1	unnamed protein product [Oikopleura dioica]			5.5e-05		0.0004	0.00024					47.1		37	37.7			0	0	20	0	1	1	0	0
1.97716	Hetgly.G000018141.t1	Plant	XP_020090839.1	probable phospholipid hydroperoxide glutathione peroxidase [Ananas comosus]	XP_013062645.1	PREDICTED: glutathione peroxidase 1-like [Biomphalaria glabrata]	2.1e-45	1.6e-43	1.8e-51	1.2e-62	2.8e-61	1.5e-30	1.3e-37	5.4e-42	50.6	54.5	57.8	67.5	67.5	41	48.4	51.2	1000	715	1000	118	1000	3	2	16
1.96944	Hetgly.G000005934.t1	Plant	KXZ50210.1	hypothetical protein GPECTOR_17g847 [Gonium pectorale]	XP_019327831.1	PREDICTED: UV excision repair protein RAD23 homolog A, partial [Aptenodytes forsteri]		1.8e-06	1.2e-06	2.9e-07	6.6e-06	0.00017				53.8	54.3	44.6	44.6	41.5			0	129	15	17	706	3	0	0
1.94591	Hetgly.G000029215.t1	Plant	OWM84446.1	hypothetical protein CDL15_Pgr000885 [Punica granatum]	XP_013882748.1	PREDICTED: proteoglycan 4-like, partial [Austrofundulus limnaeus]			1.1e-05		7.7e-05						32.6		35.5				0	0	1	0	1	0	0	0
1.92938	Hetgly.G000005698.t1	Eubacteria	WP_025741749.1	glycoside hydrolase [Aquimarina pacifica]	AHI15746.1	glycoside hydrolase family 5 subfamily 2 [Apriona japonica]	6.1e-62	1.2e-36	1.1e-52	2.4e-78	5.4e-77				40.9	30.8	38.4	47	47				949	2	1	114	136	0	0	0
1.91172	Hetgly.G000007503.t1	Eubacteria	WP_055980068.1	xylulokinase [Aminobacter sp. Root100]_x0001_KQU64953.1 xylulose kinase [Aminobacter sp. Root100]	XP_005973118.1	PREDICTED: probable glycerol kinase-like [Pantholops hodgsonii]	3.4e-170	6.6e-55	1.5e-100		2.3e-169		9e-113	1.8e-87	62.2	32.2	44.9		63		45.7	37.4	1000	7	6	0	21	0	31	19
1.91054	Hetgly.G000022482.t1	Eubacteria	OGZ16971.1	hypothetical protein A2494_02365 [Candidatus Lloydbacteria bacterium RIFOXYC12_FULL_46_25]	XP_021001460.1	uncharacterized protein LOC110282441, partial [Parasteatoda tepidariorum]	3.7e-26			9.1e-13	2.5e-25				36.2			42.4	35				1	0	0	4	5	0	0	0
1.91054	Hetgly.G000022604.t1	Eubacteria	OGZ16971.1	hypothetical protein A2494_02365 [Candidatus Lloydbacteria bacterium RIFOXYC12_FULL_46_25]	XP_021001460.1	uncharacterized protein LOC110282441, partial [Parasteatoda tepidariorum]	3.7e-26			9.1e-13	2.5e-25				36.2			42.4	35				1	0	0	4	5	0	0	0
1.8718	Hetgly.G000003271.t1	Fungal	XP_017988554.1	HFL298Cp [Eremothecium sinecaudum]_x0001_AMD21558.1 HFL298Cp [Eremothecium sinecaudum]	XP_013074651.1	PREDICTED: phospholipase A-2-activating protein-like [Biomphalaria glabrata]	2.2e-16	2e-36	9.9e-16	6.6e-62	1.5e-60			1.1e-08	28.6	34.8	27.1	37.2	37.2			37.6	599	391	164	92	385	0	0	1
1.86666	Hetgly.G000015470.t1	Fungal	XP_018034989.1	succinate dehydrogenase subunit C [Paraphaeosphaeria sporulosa]_x0001_OAG04624.1 succinate dehydrogenase subunit C [Paraphaeosphaeria sporulosa]	EKC30481.1	Succinate dehydrogenase cytochrome b560 subunit, mitochondrial [Crassostrea gigas]	1e-11	1.5e-18	2.3e-10	4.2e-43	9.7e-42				40	35.9	35.5	55.8	55.8				255	330	62	36	82	0	0	0
1.86666	Hetgly.G000020824.t1	Fungal	XP_018034989.1	succinate dehydrogenase subunit C [Paraphaeosphaeria sporulosa]_x0001_OAG04624.1 succinate dehydrogenase subunit C [Paraphaeosphaeria sporulosa]	EKC30481.1	Succinate dehydrogenase cytochrome b560 subunit, mitochondrial [Crassostrea gigas]	1e-11	1.5e-18	2.3e-10	4.2e-43	9.7e-42				40	35.9	35.5	55.8	55.8				255	330	62	36	82	0	0	0
1.86433	Hetgly.G000017711.t1	Fungal	KIL90626.1	hypothetical protein FAVG1_06360 [Fusarium avenaceum]	XP_008323363.1	PREDICTED: polyubiquitin-B isoform X1 [Cynoglossus semilaevis]	1.3e-12	3.1e-15	1.3e-14	3.2e-15	2e-14	3.4e-14			54.7	52.5	56.9	58.3	55.8	55.6			79	1000	417	109	1000	98	0	0
1.86433	Hetgly.G000024301.t1	Fungal	XP_009847281.1	hypothetical protein NEUTE1DRAFT_57335 [Neurospora tetrasperma FGSC 2508]_x0001_EGO60672.1 hypothetical protein NEUTE1DRAFT_57335 [Neurospora tetrasperma FGSC 2508]_x0001_EGZ75346.1 SPRY-domain-containing protein [Neurospora tetrasperma FGSC 2509]	XP_015787861.1	PREDICTED: ran-binding protein 9-like [Tetranychus urticae]		6.2e-06	7e-06	1.8e-59	4e-58					36.4	32.1	64.9	64.9				0	6	17	6	7	0	0	0
1.8563	Hetgly.G000014202.t1	Fungal	XP_001828618.1	nuclear matrix protein NMP200 [Coprinopsis cinerea okayama7#130]_x0001_EAU93221.1 nuclear matrix protein NMP200 [Coprinopsis cinerea okayama7#130]	CBY11456.1	unnamed protein product [Oikopleura dioica]		1.5e-10	9.6e-06	1.8e-09	9.6e-10					54.7	45.2	66.7	36.4				0	177	4	60	224	0	0	0
1.85456	Hetgly.G000022457.t1	Fungal	XP_009847281.1	hypothetical protein NEUTE1DRAFT_57335 [Neurospora tetrasperma FGSC 2508]_x0001_EGO60672.1 hypothetical protein NEUTE1DRAFT_57335 [Neurospora tetrasperma FGSC 2508]_x0001_EGZ75346.1 SPRY-domain-containing protein [Neurospora tetrasperma FGSC 2509]	XP_015787861.1	PREDICTED: ran-binding protein 9-like [Tetranychus urticae]		3.6e-13	7.3e-10	3.2e-44	7.4e-43					31.5	30.7	51.8	51.8				0	9	3	8	9	0	0	0
1.85363	Hetgly.G000022454.t1	Fungal	GAT58413.1	Ran-binding protein [Mycena chlorophos]	PAA66243.1	hypothetical protein BOX15_Mlig018214g1 [Macrostomum lignano]		4.7e-05		5.8e-54	1.3e-52					32.4		59.5	59.5				0	1	0	1	4	0	0	0
1.8506	Hetgly.G000021794.t1	Fungal	KZO92299.1	Piwi-domain-containing protein [Calocera viscosa TUFC12733]	XP_018905192.1	PREDICTED: protein argonaute-3-like [Bemisia tabaci]		7.7e-31	7.4e-30	1.4e-155	3.2e-154					25.4	22.4	35.6	35.6				0	114	19	182	316	0	0	0
1.84428	Hetgly.G000028667.t1	Fungal	EUC55479.1	vegetative incompatibility protein HET-E-1, putative, partial [Rhizoctonia solani AG-3 Rhs1AP]	XP_014678517.1	PREDICTED: uncharacterized protein LOC106818313 [Priapulus caudatus]		6.8e-10	2.1e-07	1.9e-07	4.3e-09					37	35.4	40	39.2				0	19	38	5	14	0	0	0
1.84305	Hetgly.G000001193.t1	Fungal	OAJ02561.1	hypothetical protein A4X13_g4967 [Tilletia indica]	XP_015790477.1	PREDICTED: histone H3.3-like [Tetranychus urticae]	0.00024	3.8e-08	4.3e-08	3.1e-08	2.4e-07				51.8	55.4	51.6	54.2	51.7				10	309	616	209	1000	0	0	0
1.84305	Hetgly.G000028743.t1	Fungal	ORD93258.1	RNF13 [Enterospora canceri]	XP_002107772.1	hypothetical protein TRIADDRAFT_18741 [Trichoplax adhaerens]_x0001_EDV28570.1 hypothetical protein TRIADDRAFT_18741, partial [Trichoplax adhaerens]		7.6e-12	2.1e-10	2.8e-09	4.8e-11	3.3e-07				42.3	48.2	28.3	62.2	48.9			0	298	1000	116	1000	1	0	0
1.83996	Hetgly.G000001650.t1	Fungal	XP_016639024.1	Uncharacterized protein SAPIO_CDS9893 [Scedosporium apiospermum]_x0001_KEZ39225.1 Uncharacterized protein SAPIO_CDS9893 [Scedosporium apiospermum]	XP_018419460.1	PREDICTED: non-structural maintenance of chromosomes element 4 homolog A [Nanorana parkeri]		2.7e-13	3.1e-05	1.8e-15	4.1e-14					42.9	33.1	41.8	41.8				0	536	5	29	498	0	0	0
1.83996	Hetgly.G000024293.t1	Fungal	XP_009847281.1	hypothetical protein NEUTE1DRAFT_57335 [Neurospora tetrasperma FGSC 2508]_x0001_EGO60672.1 hypothetical protein NEUTE1DRAFT_57335 [Neurospora tetrasperma FGSC 2508]_x0001_EGZ75346.1 SPRY-domain-containing protein [Neurospora tetrasperma FGSC 2509]	XP_015787861.1	PREDICTED: ran-binding protein 9-like [Tetranychus urticae]		5.4e-06	6.1e-06	1.5e-59	3.5e-58					36.4	32.1	64.9	64.9				0	6	20	6	7	0	0	0
1.75604	Hetgly.G000026093.t1	Plant	PIA35515.1	hypothetical protein AQUCO_03500110v1 [Aquilegia coerulea]	KMQ85337.1	atp-dependent dna helicase pif7-like protein [Lasius niger]		2.5e-11	1.9e-12	1.1e-06	1.1e-11					31.9	32	34.3	32				0	16	25	2	8	0	0	0
1.75254	Hetgly.G000025633.t1	Plant	XP_006286019.1	hypothetical protein CARUB_v10007549mg, partial [Capsella rubella]_x0001_EOA18917.1 hypothetical protein CARUB_v10007549mg, partial [Capsella rubella]	GAV03793.1	hypothetical protein RvY_14172 [Ramazzottius varieornatus]		4.4e-14	2.6e-15		1.5e-14					29.9	31.7		32.3				0	1	42	0	26	0	0	0
1.7346	Hetgly.G000017953.t1	Plant	XP_015969110.1	ATP-dependent DNA helicase PIF1-like [Arachis duranensis]	XP_013181641.1	PREDICTED: uncharacterized protein LOC106127899 [Papilio xuthus]	6.9e-11	8.9e-33	1.5e-36	2.2e-34	8.5e-36	5.1e-28			30.5	35.7	37.5	37.4	37.7	35.6			4	256	1000	101	581	3	0	0
1.73305	Hetgly.G000021091.t1	Plant	XP_006853488.1	DNA polymerase eta isoform X1 [Amborella trichopoda]_x0001_ERN14955.1 hypothetical protein AMTR_s00032p00210310 [Amborella trichopoda]	XP_017662342.1	PREDICTED: DNA polymerase eta [Lepidothrix coronata]	3.8e-06	0.00065	7.6e-09	5.4e-09	4.3e-08			4.3e-06	46.9	40	47.8	51.6	51.6			44.3	325	1	93	25	280	0	0	11
1.73204	Hetgly.G000019776.t1	Plant	XP_020250364.1	polynucleotide 5'-hydroxyl-kinase NOL9 [Asparagus officinalis]_x0001_XP_020250367.1 polynucleotide 5'-hydroxyl-kinase NOL9 [Asparagus officinalis]_x0001_ONK80878.1 uncharacterized protein A4U43_C01F22770 [Asparagus officinalis]	XP_007070207.1	PREDICTED: polynucleotide 5'-hydroxyl-kinase NOL9 [Chelonia mydas]		3.4e-06	2.3e-06	3.3e-23	7.5e-22					21.7	21.5	27.4	27.4				0	4	51	22	42	0	0	0
1.73204	Hetgly.G000025630.t1	Plant	XP_006286019.1	hypothetical protein CARUB_v10007549mg, partial [Capsella rubella]_x0001_EOA18917.1 hypothetical protein CARUB_v10007549mg, partial [Capsella rubella]	GAV03793.1	hypothetical protein RvY_14172 [Ramazzottius varieornatus]		3.8e-14	2.3e-15		1.3e-14					29.9	31.7		32.3				0	1	42	0	26	0	0	0
1.73113	Hetgly.G000024959.t1	Plant	GAV64434.1	ubiquitin domain-containing protein [Cephalotus follicularis]	NP_001036839.1	polyubiquitin [Bombyx mori]_x0001_BAA76676.1 polyubiquitin [Bombyx mori]	8.7e-13	2.9e-14	8.5e-15	8e-15	4.8e-14	2.9e-14			55.1	56.4	56.4	55.1	56.4	55.1			109	1000	566	297	1000	128	0	0
1.72277	Hetgly.G000009785.t1	Plant	OAY84622.1	Mitogen-activated protein kinase kinase kinase YODA [Ananas comosus]	XP_009025751.1	hypothetical protein HELRODRAFT_156036 [Helobdella robusta]_x0001_ESN96616.1 hypothetical protein HELRODRAFT_156036 [Helobdella robusta]		8.7e-05	5e-09		2.8e-08					23.7	25.5		20.3				0	3	12	0	381	0	0	0
1.71733	Hetgly.G000013477.t1	Plant	XP_017241605.1	PREDICTED: uncharacterized protein LOC108214236 [Daucus carota subsp. sativus]	XP_020629946.1	uncharacterized protein LOC110067018 [Orbicella faveolata]	6.3e-37	1.6e-38	7.9e-42	2.5e-50	5.8e-49	6.8e-37			39.7	46.6	47.4	48.4	48.4	42.1			3	411	1000	386	969	38	0	0
1.7148	Hetgly.G000007166.t1	Plant	XP_022760255.1	serine/threonine-protein phosphatase PP1 isozyme 2-like isoform X2 [Durio zibethinus]	XP_013181750.1	PREDICTED: serine/threonine-protein phosphatase alpha-2 isoform-like [Papilio xuthus]	2.4e-25	3e-58	1.8e-59	1.8e-69	4.1e-68	9.8e-41		6.1e-25	41.5	43.8	44.6	46.1	46.1	34.8		33.6	6	1000	1000	825	1000	1	0	51
1.69332	Hetgly.G000018363.t1	Plant	XP_022737344.1	uncharacterized protein LOC111290310 [Durio zibethinus]	XP_006887864.1	PREDICTED: E3 ubiquitin-protein ligase RNF149 [Elephantulus edwardii]		4e-08	1.6e-08		8.7e-08					33	31.9		30				0	25	61	0	475	0	0	0
1.68355	Hetgly.G000024279.t1	Eubacteria	WP_055980068.1	xylulokinase [Aminobacter sp. Root100]_x0001_KQU64953.1 xylulose kinase [Aminobacter sp. Root100]	XP_005973118.1	PREDICTED: probable glycerol kinase-like [Pantholops hodgsonii]	2.6e-170	3.9e-55	1.5e-100		1.4e-169		9e-113	1.8e-87	62.2	32.2	44.9		63		45.7	37.4	1000	7	6	0	21	0	31	19
[truncated: 266 more rows]
