# Supplementary material for: The genome of the soybean cyst nematode (Heterodera glycines) reveals complex patterns of duplications involved in the evolution of parasitism genes
Source: BMC Genomics. 2019 Feb 7;20:119. doi: 10.1186/s12864-019-5485-8 (PMC6367775; doi:10.1186/s12864-019-5485-8)
Supplement: Supplementary file 4 — Data S3. Horizontal gene transfer events novel to H. glycines. Horizontal gene transfer events not previously reported in other plant parasitic nematodes. (XLSX 19 kb) [file 12864_2019_5485_MOESM4_ESM.xlsx]

## Sheet: Table HGT-S2
GENE	Best AI	PFAM	PFAM INFO	Best_MetaInfo	Best_Non_MetaInf
	Hydrolases/transferases
Hetgly.G000009280.t1	345.9	PF01087	Galactose-1-phosphate uridyl transferase, N-terminal domain		galactose-1-phosphate uridylyltransferase
Hetgly.G000013276.t1	172.4	PF04616	Glycosyl hydrolases family 43		arabinan endo-1,5-alpha-L-arabinosidase [Nonomuraea sp. ATCC 55076] AQZ61101.1 arabinan endo-1,5-alpha-L-arabinosidase [Nonomuraea sp. ATCC 55076]
Hetgly.G000015096.t1	156.3	PF01738	Dienelactone hydrolase family		alpha/beta hydrolase
Hetgly.G000019953.t1
Hetgly.G000002043.t1	139.5	PF00534	Glycosyl transferases group 1		glycosyl transferase [Rhizobium leucaenae]
Hetgly.G000002044.t1
Hetgly.G000007016.t1	104.9	PF01156	Inosine-uridine preferring nucleoside hydrolase		hypothetical protein [Ferrimonas marina]
Hetgly.G000007056.t1
Hetgly.G000000764.t1	104.1	PF02274	Amidinotransferase	PREDICTED: uncharacterized protein ZK1307.1-like [Bemisia tabaci] XP_018918225.1 PREDICTED: uncharacterized protein ZK1307.1-like [Bemisia tabaci]	N-Dimethylarginine dimethylaminohydrolase [Pseudoxanthomonas sp. GM95]
Hetgly.G000000767.t1
Hetgly.G000002734.t1
Hetgly.G000022389.t1	84.9	PF01263	Aldose 1-epimerase	PREDICTED: aldose 1-epimerase [Serinus canaria]_x0001_XP_018776582.1 PREDICTED: aldose 1-epimerase [Serinus canaria]_x0001_XP_018776583.1 PREDICTED: aldose 1-epimerase [Serinus canaria]	galactose mutarotase [Chelativorans sp. BNC1]_x0001_ABG61855.1 aldose 1-epimerase [Chelativorans sp. BNC1]
Hetgly.G000008869.t1	83.9	PF00155	Aminotransferase class I and II		1-aminocyclopropane-1-carboxylate deaminase [Actinobacteria bacterium 13_1_20CM_3_71_11]
Hetgly.G000027394.t1
Hetgly.G000014863.t1	79.0	PF01979	Amidohydrolase family	PREDICTED: ELKS/Rab6-interacting/CAST family member 1-like [Priapulus caudatus]	formimidoylglutamate deiminase [Acidobacteria bacterium 13_1_20CM_3_53_8]
Hetgly.G000001957.t1	76.5	PF03372	Endonuclease/Exonuclease/phosphatase family		Exonuclease III [Thermoactinomyces sp. DSM 45892]
Hetgly.G000003730.t1
Hetgly.G000008990.t1
Hetgly.G000016566.t1	75.7	PF16363	GDP-mannose 4,6 dehydratase	predicted protein [Nematostella vectensis]_x0001_EDO36456.1 predicted protein [Nematostella vectensis]	trifunctional UDP-glucose 4,6-dehydratase/UDP-4-keto-6-deoxy-D-glucose 3,5-epimerase/UDP-4-keto-L-rhamnose-reductase RHM3 [Jatropha curcas]
Hetgly.G000012678.t1	56.1	PF17171	Glutathione S-transferase, C-terminal domain		hypothetical protein [Paraburkholderia caryophylli]
Hetgly.G000016876.t1	43.1	PF00583	Acetyltransferase (GNAT) family	esophageal gland-localized secretory protein 1 [Heterodera glycines]	N-acetyltransferase [Streptomyces atratus]
Hetgly.G000020731.t1
Hetgly.G000020742.t1
Hetgly.G000026663.t1	40.2	PF01764	Lipase		Lipase (class 2) [Stigmatella erecta]
Hetgly.G000028133.t1
Hetgly.G000005795.t1	39.6	PF08125	Mannitol dehydrogenase C-terminal domain	PREDICTED: mannitol 2-dehydrogenase-like [Pantholops hodgsonii]	mannitol dehydrogenase [Mesorhizobium australicum]_x0001_SMH38871.1 mannitol 2-dehydrogenase [Mesorhizobium australicum]
Hetgly.G000017361.t1
Hetgly.G000000284.t1	39.3	PF00581	Rhodanese-like domain	hypothetical protein CAPTEDRAFT_179508 [Capitella teleta]	sulfurtransferase [Pseudonocardia dioxanivorans]_x0001_AEA27043.1 3-mercaptopyruvate sulfurtransferase [Pseudonocardia dioxanivorans CB1190]
Hetgly.G000009570.t1
Hetgly.G000006620.t2	38.7	PF00487	Fatty acid desaturase	hypothetical protein CAPTEDRAFT_172295 [Capitella teleta]	hypothetical protein SPPG_00830 [Spizellomyces punctatus DAOM BR117]_x0001_KND05162.1 hypothetical protein SPPG_00830 [Spizellomyces punctatus DAOM BR117]
Hetgly.G000006761.t1
Hetgly.G000001916.t1	53.1	PF00009	Elongation factor Tu GTP binding domain	PREDICTED: elongation factor-like GTPase 1 [Drosophila suzukii]	P-loop containing nucleoside triphosphate hydrolase protein [Sistotremastrum niveocremeum HHB9708]
Hetgly.G000005405.t1
Hetgly.G000002013.t1	48.3	PF04928	Poly(A) polymerase central domain		Poly(A) polymerase PAPa [Candida albicans P78042]
Hetgly.G000008775.t1	32.8	PF02782	FGGY family of carbohydrate kinases, C-terminal domain	hypothetical protein D910_01151 [Dendroctonus ponderosae]	D-ribulokinase [Aureimonas jatrophae]
	Methyltransferases
Hetgly.G000010637.t1	146.8	PF08241	Methyltransferase domain		SAM-dependent methyltransferase [Neochlamydia sp. S13]
Hetgly.G000014446.t1
Hetgly.G000026035.t1
Hetgly.G000026035.t2
Hetgly.G000026781.t1
Hetgly.G000027920.t1
Hetgly.G000003955.t1	62.1	PF08267	Cobalamin-independent synthase, N-terminal domain	PREDICTED: probable 5-methyltetrahydropteroyltriglutamate--homocysteine methyltransferase-like [Pantholops hodgsonii]	5-methyltetrahydropteroyltriglutamate--homocysteine S-methyltransferase [Stenotrophomonas daejeonensis]_x0001_KRG86748.1 5-methyltetrahydropteroyltriglutamate--homocysteine methyltransferase [Stenotrophomonas daejeonensis]
Hetgly.G000004899.t1
	Transporters
Hetgly.G000002808.t1	182.4	PF00083 PF07690	Sugar (and other) transporter Major Facilitator Superfamily	PREDICTED: major myo-inositol transporter IolT-like, partial [Acyrthosiphon pisum]	MFS transporter
Hetgly.G000003944.t1
Hetgly.G000004701.t1
Hetgly.G000004888.t1
Hetgly.G000008726.t1
Hetgly.G000019786.t1
Hetgly.G000021413.t1
Hetgly.G000021602.t1
Hetgly.G000022390.t1
Hetgly.G000005810.t1	172.8	PF13416	Bacterial extracellular solute-binding protein		ABC transporter substrate-binding protein
Hetgly.G000028654.t1
Hetgly.G000029547.t1
	Oxydoreductases
Hetgly.G000005320.t1	138.7	PF01565 PF04030	FAD binding domain D-arabinono-1,4-lactone oxidase	D-arabinono-1, 4-lactone oxidase, putative [Ixodes scapularis]_x0001_EEC00808.1 D-arabinono-1, 4-lactone oxidase, putative, partial [Ixodes scapularis]	FAD-binding protein [Mucilaginibacter sp. OK098]_x0001_SHM40848.1 xylitol oxidase [Mucilaginibacter sp. OK098] D-arabinono-1, 4-lactone oxidase
Hetgly.G000007453.t1
Hetgly.G000001975.t1
Hetgly.G000005239.t1
Hetgly.G000013430.t1
Hetgly.G000020786.t1
Hetgly.G000024807.t1
Hetgly.G000027555.t1
Hetgly.G000016975.t1
Hetgly.G000004041.t1	125.5	PF02133	Permease for cytosine/purines, uracil, thiamine, allantoin	PREDICTED: uracil permease-like [Plutella xylostella]	nitrate reductase [Arthrobacter sp. Leaf337]_x0001_KQR62211.1 nitrate reductase [Arthrobacter sp. Leaf337]
Hetgly.G000022517.t1
	Posttranscriptional regulation
Hetgly.G000013060.t1	107.2	PF16415	CCR4-NOT transcription complex subunit 1 CAF1-binding domain	PREDICTED: CCR4-NOT transcription complex subunit 1 isoform X1 [Clupea harengus]	predicted protein [Ostreococcus lucimarinus CCE9901]_x0001_ABO97041.1 predicted protein [Ostreococcus lucimarinus CCE9901]
Hetgly.G000020122.t1
Hetgly.G000020115.t1
Hetgly.G000017667.t1	73.2	PF02081	Tryptophan RNA-binding attenuator protein	PREDICTED: microtubule-associated protein futsch-like [Amyelois transitella]	hypothetical protein J623_3659, partial [Acinetobacter sp. 1245249]
Hetgly.G000025786.t1	58.0	PF00133	tRNA synthetases class I (I, L, M and V)	PREDICTED: valine--tRNA ligase-like isoform X1 [Biomphalaria glabrata]	PREDICTED: valine--tRNA ligase, mitochondrial 1 [Ziziphus jujuba]
	Others
Hetgly.G000001708.t1	191.8	na	na		DNA ligase D
Hetgly.G000020467.t2	137.2	na	na	hypothetical protein OCBIM_22015442mg, partial [Octopus bimaculoides]	hypothetical protein I306_00162 [Cryptococcus gattii EJB2]
Hetgly.G000011015.t1	105.7	PF14362	Domain of unknown function (DUF4407)	uncharacterized protein Dpse_GA28568 [Drosophila pseudoobscura pseudoobscura]_x0001_EDY74106.2 uncharacterized protein Dpse_GA28568 [Drosophila pseudoobscura pseudoobscura]	hypothetical protein PDIG_14760 [Penicillium digitatum PHI26]
Hetgly.G000009703.t1	101.2	PF01156	Inosine-uridine preferring nucleoside hydrolase		hypothetical protein [Ferrimonas marina]
Hetgly.G000026752.t1	76.2	na	na		hypothetical protein V494_00144 [Pseudogymnoascus sp. VKM F-4513 (FW-928)]
Hetgly.G000009757.t1	73.9	na	na	hypothetical protein Y956_14165, partial [Nipponia nippon]_x0001_KFR04847.1 hypothetical protein Y956_14250, partial [Nipponia nippon]	hypothetical protein UV8b_1640 [Ustilaginoidea virens]
Hetgly.G000017763.t1	69.7	PF01723	Chorion protein	PREDICTED: protein PF14_0175-like [Biomphalaria glabrata]	hypothetical protein MAC_00427 [Metarhizium acridum CQMa 102]_x0001_EFY93936.1 hypothetical protein MAC_00427 [Metarhizium acridum CQMa 102]
Hetgly.G000013234.t1	67.4	PF09380	FERM C-terminal PH-like domain	hypothetical protein g.27036, partial [Graphocephala atropunctata]_x0001_JAT19056.1 hypothetical protein g.27034, partial [Graphocephala atropunctata]	Unknown protein [Arabidopsis thaliana]_x0001_AAP37793.1 At5g61270 [Arabidopsis thaliana]
Hetgly.G000018436.t1
Hetgly.G000011148.t1	61.4	na	na	PREDICTED: CD209 antigen-like protein A-like, partial [Neolamprologus brichardi]	hypothetical protein [Haemophilus parainfluenzae]_x0001_OLV24857.1 hypothetical protein BSN92_09470 [Haemophilus parainfluenzae]
Hetgly.G000001822.t1	55.3	PF05823	Nematode fatty acid retinoid binding protein (Gp-FAR-1)	PREDICTED: RNA-binding protein 27-like isoform X2 [Xenopus laevis]	hypothetical protein BWZ23_07765 [Streptomyces griseofuscus]
Hetgly.G000022293.t1
Hetgly.G000006676.t1	51.9	PF16707	Cag pathogenicity island protein S of Helicobacter pylori		hypothetical protein M422DRAFT_27770 [Sphaerobolus stellatus SS14]
Hetgly.G000016831.t1
Hetgly.G000002962.t1	42.2	na	RxLR effector candidate protein	PREDICTED: stress response protein NST1 isoform X1 [Drosophila ficusphila]	hypothetical protein BCR36DRAFT_581346 [Piromyces finnis]
Hetgly.G000002964.t1
Hetgly.G000002966.t1
Hetgly.G000016329.t1	40.7	PF00314	Thaumatin family		Thaumatin [Corchorus capsularis]
Hetgly.G000014332.t2	47.5	na	na	hypothetical protein OCBIM_22015442mg, partial [Octopus bimaculoides]	hypothetical protein I306_00162 [Cryptococcus gattii EJB2]
Hetgly.G000004271.t1	40.3	PF01079	Hint module	AAEL004164-PA, partial [Aedes aegypti]	Spore wall protein 2; Precursor_x0001_AAL27282.1 spore wall protein 2 precursor [Encephalitozoon intestinalis]
Hetgly.G000027548.t1	38.7	na	na		hypothetical protein AUEXF2481DRAFT_1923 [Aureobasidium subglaciale EXF-2481]_x0001_KEQ99106.1 hypothetical protein AUEXF2481DRAFT_1923 [Aureobasidium subglaciale EXF-2481]
Hetgly.G000011844.t1	38.2	PF08592	Domain of unknown function (DUF1772)		hypothetical protein [Methylobacterium nodulans]_x0001_ACL56434.1 Protein of unknown function DUF1772 [Methylobacterium nodulans ORS 2060]
Hetgly.G000004419.t1	37.4	PF01060	Transthyretin-like family		hypothetical protein SF23_15955 [Streptomyces sp. MBRL 10]
Hetgly.G000015461.t1
Hetgly.G000015462.t1
Hetgly.G000020834.t1
Hetgly.G000020835.t1
Hetgly.G000026503.t1
Hetgly.G000029545.t1	35.6	PF00805	Pentapeptide repeats (8 copies)	hypothetical protein XENTR_v90017201mg [Xenopus tropicalis]	hypothetical protein [Pragia fontium]
Hetgly.G000022330.t1	33.2	PF00622	SPRY domain		hypothetical protein NEUTE1DRAFT_57335 [Neurospora tetrasperma FGSC 2508] EGO60672.1 hypothetical protein NEUTE1DRAFT_57335 [Neurospora tetrasperma FGSC 2508] EGZ75346.1 SPRY-domain-containing protein [Neurospora tetrasperma FGSC 2509]
Hetgly.G000022333.t1
Hetgly.G000027652.t1
Hetgly.G000028946.t1
Hetgly.G000003960.t1	32.9	na	na		hypothetical protein, partial [Salmonella enterica]_x0001_OCI23443.1 hypothetical protein BBP15_23010, partial [Salmonella enterica subsp. enterica serovar Enteritidis]
Hetgly.G000004904.t1
Hetgly.G000009985.t1	32.0	PF00400	WD domain, G-beta repeat	PREDICTED: protein FAN [Ochotona princeps]	hypothetical protein MVLG_04718 [Microbotryum lychnidis-dioicae p1A1 Lamole]
Genes highlighted in blue had not BLAST hit on Metazoa.
