# Supplementary material for: The genome of the soybean cyst nematode (Heterodera glycines) reveals complex patterns of duplications involved in the evolution of parasitism genes
Source: BMC Genomics. 2019 Feb 7;20:119. doi: 10.1186/s12864-019-5485-8 (PMC6367775; doi:10.1186/s12864-019-5485-8)
Supplement: Supplementary file 5 — Table S5. Significance tests for gene expression and snp density (XLSX 15 kb) [file 12864_2019_5485_MOESM5_ESM.xlsx]

## Sheet: Sheet1
	Upregulated Expression								Downregulated Expression								Low SNP Density								High SNP Density								Genes without SNPs
	Gene Category	notA:	inA:	notA:	inA:	pval:	Jaccard:		Gene Category	notA:	inA:	notA:	inA:	pval:	Jaccard:		Gene Category	notA:	inA:	notA:	inA:	pval:	Jaccard:		Gene Category	notA:	inA:	notA:	inA:	pval:	Jaccard:		Gene Category	notA:	inA:	notA:	inA:	pval:	Jaccard:
	Known Effectors	28480	80	1170	41	7.3351e-27	0.031758		Known Effectors	29093	110	557	11	2.1312e-05	0.016224		Known Effectors	27138	117	2512	4	0.99319	0.0015192		Known Effectors	26698	104	2952	17	0.093069	0.0055321		Known Effectors	20920	5882	2121	848	8.6615e-16	0.095808
	Predicted Effectors	28322	238	1157	54	7.2954e-21	0.037267		Predicted Effectors	28918	285	561	7	0.32415	0.0082063		Predicted Effectors	26985	270	2494	22	0.74404	0.0078966		Predicted Effectors	26544	258	2935	34	0.19305	0.010536		Predicted Effectors	24936	223	4543	69	0.00016941	0.014271
	DOG-box genes	28471	89	1140	71	2.6556e-55	0.05461		DOG-box genes	29056	147	555	13	1.3198e-05	0.01818		DOG-box genes	27107	148	2504	12	0.70861	0.0045045		DOG-box genes	26660	142	2951	18	0.33097	0.0057859		DOG-box genes	25120	39	4610	2	0.99146	0.00043002
	All Predicted Effectors	28232	328	1108	103	1.2287e-49	0.06692		All Predicted Effectors	28793	410	547	21	9.7619e-05	0.02147		All Predicted Effectors	26859	396	2481	35	0.62347	0.012019		All Predicted Effectors	26411	391	2929	40	0.70865	0.011905		All Predicted Effectors	24806	353	4534	78	0.077142	0.01571
	High Confidence HGT	28424	136	1196	15	0.0013058	0.011136		High Confidence HGT	29061	142	559	9	0.002538	0.012676		High Confidence HGT	27120	135	2500	16	0.20657	0.0060355		High Confidence HGT	26655	147	2965	4	0.99988	0.0012837		High Confidence HGT	25034	125	4586	26	0.31032	0.0054887
	Genes in TDR	22013	6547	1028	183	1	0.023589		Genes in TDR	22536	6667	505	63	1	0.0087077		Genes in TDR	21165	6090	1876	640	0.00024778	0.07436		Genes in TDR	20920	5882	2121	848	8.6615e-16	0.095808		Genes in TDR	19888	5271	3153	1459	5.4809e-54	0.14763
	Known Effectors in TDR	28528	32	1202	9	3.1968e-05	0.00724		Known Effectors in TDR	29167	36	563	5	0.0010557	0.0082781		Known Effectors in TDR	27217	38	2513	3	0.68495	0.0011746		Known Effectors in TDR	26767	35	2963	6	0.22079	0.0019973		Known Effectors in TDR	25126	33	4604	8	0.297	0.0017223
	Predicted Effectors in TDR	28448	112	1187	24	1.2833e-09	0.01814		Predicted Effectors in TDR	29075	128	560	8	0.0046783	0.011494		Predicted Effectors in TDR	27132	123	2503	13	0.36351	0.0049261		Predicted Effectors in TDR	26680	122	2955	14	0.49193	0.0045293		Predicted Effectors in TDR	25060	99	4575	37	0.00032212	0.007854
	DOG-box genes in TDR	28537	23	1193	18	6.8316e-15	0.01458		DOG-box genes in TDR	29167	36	563	5	0.0010557	0.0082781		DOG-box genes in TDR	27218	37	2512	4	0.46027	0.0015668		DOG-box genes in TDR	26768	34	2962	7	0.10886	0.002331		DOG-box genes in TDR	25120	39	4610	2	0.99146	0.00043002
	All Predicted Effectors in TDR	28448	112	1187	24	1.2833e-09	0.01814		All Predicted Effectors in TDR	29075	128	560	8	0.0046783	0.011494		All Predicted Effectors in TDR	27132	123	2503	13	0.36351	0.0049261		All Predicted Effectors in TDR	26680	122	2955	14	0.49193	0.0045293		All Predicted Effectors in TDR	25060	99	4575	37	0.00032212	0.007854
	Genes in LTR Retroelements	27170	1390	1200	11	1	0.00422		Genes in LTR Retroelements	27809	1394	561	7	1	0.00356		Genes in LTR Retroelements	25977	1278	2393	123	0.33958	0.03242		Genes in LTR Retroelements	25661	1141	2709	260	1.0265e-23	0.06326		Genes in LTR Retroelements	24055	1104	4315	297	3.8962e-09	0.051959
	Known Effectors in LTR Retroelements	28555	5	1211	0	1	0		Known Effectors in LTR Retroelements	29198	5	568	0	1	0		Known Effectors in LTR Retroelements	27250	5	2516	0	1	0		Known Effectors in LTR Retroelements	26797	5	2969	0	1	0		Known Effectors in LTR Retroelements	25156	3	4610	2	0.1739	0.00043337
	Predicted Effectors in LTR Retroelements	28543	17	1209	2	0.17969	0.0016287		Predicted Effectors in LTR Retroelements	29184	19	568	0	1	0		Predicted Effectors in LTR Retroelements	27239	16	2513	3	0.21327	0.0011848		Predicted Effectors in LTR Retroelements	26784	18	2968	1	0.86422	0.00033478		Predicted Effectors in LTR Retroelements	25148	11	4604	8	0.004993	0.0017305
	DOG-box genes in LTR Retroelements	28555	5	1210	1	0.22057	0.00082237		DOG-box genes in LTR Retroelements	29197	6	568	0	1	0		DOG-box genes in LTR Retroelements	27251	4	2514	2	0.085166	0.00079365		DOG-box genes in LTR Retroelements	26796	6	2969	0	1	0		DOG-box genes in LTR Retroelements	25153	6	4612	0	1	0
	All Predicted Effectors in LTR Retroelements	28540	20	1209	2	0.22477	0.0016247		All Predicted Effectors in LTR Retroelements	29181	22	568	0	1	0		All Predicted Effectors in LTR Retroelements	27238	17	2511	5	0.033545	0.0019739		All Predicted Effectors in LTR Retroelements	26781	21	2968	1	0.90095	0.00033445		All Predicted Effectors in LTR Retroelements	25145	14	4604	8	0.01373	0.0017294
	Genes in DNA Transposons	26682	1878	1174	37	1	0.01197		Genes in DNA Transposons	27306	1897	550	18	0.99984	0.0073		Genes in DNA Transposons	25518	1737	2338	178	0.092974	0.04185		Genes in DNA Transposons	25158	1644	2698	271	1.1741e-09	0.058747		Genes in DNA Transposons	23705	1454	4151	461	2.7293e-24	0.075997
	Known Effectors in DNA Transposons	28548	12	1206	5	0.00045379	0.0040883		Known Effectors in DNA Transposons	29187	16	567	1	0.27932	0.0017123		Known Effectors in DNA Transposons	27240	15	2514	2	0.42735	0.0007902		Known Effectors in DNA Transposons	26788	14	2966	3	0.2369	0.0010057		Known Effectors in DNA Transposons	25144	15	4610	2	0.76468	0.00043225
	Predicted Effectors in DNA Transposons	28514	46	1205	6	0.018495	0.0047733		Predicted Effectors in DNA Transposons	29152	51	567	1	0.63306	0.0016155		Predicted Effectors in DNA Transposons	27211	44	2508	8	0.069072	0.003125		Predicted Effectors in DNA Transposons	26757	45	2962	7	0.25856	0.0023225		Predicted Effectors in DNA Transposons	25118	41	4601	11	0.17231	0.0023641
	DOG-box genes in DNA Transposons	28552	8	1204	7	8.746e-07	0.0057424		DOG-box genes in DNA Transposons	29190	13	566	2	0.032376	0.0034423		DOG-box genes in DNA Transposons	27240	15	2516	0	1	0		DOG-box genes in DNA Transposons	26790	12	2966	3	0.18297	0.0010064		DOG-box genes in DNA Transposons	25144	15	4612	0	1	0
	All Predicted Effectors in DNA Transposons	28510	50	1203	8	0.0023057	0.0063442		All Predicted Effectors in DNA Transposons	29147	56	566	2	0.30378	0.0032051		All Predicted Effectors in DNA Transposons	27205	50	2508	8	0.11367	0.0031177		All Predicted Effectors in DNA Transposons	26751	51	2962	7	0.35702	0.0023179		All Predicted Effectors in DNA Transposons	25112	47	4601	11	0.28128	0.002361
	Genes with Repeat-overlapping Exons	16503	12057	911	300	1	0.02261		Genes with Repeat-overlapping Exons	16989	12214	425	143	1	0.01118		Genes with Repeat-overlapping Exons	15733	11522	1681	835	1	0.05948		Genes with Repeat-overlapping Exons	16334	10468	1080	1889	2.0423e-144	0.14058		Genes with Repeat-overlapping Exons	14920	10239	2494	2118	2.3104e-11	0.14262
