# Supplementary material for: The genome of the soybean cyst nematode (Heterodera glycines) reveals complex patterns of duplications involved in the evolution of parasitism genes
Source: BMC Genomics. 2019 Feb 7;20:119. doi: 10.1186/s12864-019-5485-8 (PMC6367775; doi:10.1186/s12864-019-5485-8)
Supplement: Supplementary file 6 — Table S6. Nematode isotypes and selection. Hg-types, selection, and heritage of nematodes using in sequencing. (XLSX 12 kb) [file 12864_2019_5485_MOESM6_ESM.xlsx]

## Sheet: Sheet1
H.glycines inbred population	Description	Date of origin	Date HG type*	#Cysts Lee74	(1) PI 548402 (Pickett)	(2) PI 88788	(3) PI 90763	(4) PI 437654	(5) PI 209332	(6) PI 89772	(7) PI 548316	HG type	Race	Original Generator	Maintained/Supplied By	Most likely location of origin
LY1	Synthetic isolate, selected for reproduction on 'Hartwig'	1998	2016-03-03	100	108(98)	76	95	62	94	74	95	1.2.3.4.5.6.7	4	Laurence Young	Melissa Mitchum	Tennessee
OP20	Described in Dong et al., 1997 Genetics 146:1311-1318; field isolate from North Carolina, inbred on PI 88788, then mass selected on 'Macon'	1997	2016-03-18	105	47(80)	55	17	0	32	22	40	1.2.3.5.6.7	4	Charles Opperman	Melissa Mitchum	North Carolina
OP25	Described in Dong et al., 1997 Genetics 146:1311-1318; field isolate from North Carolina, inbred on 'Lee 68', then mass selected on 'Macon'	1997	2015-03-06	62	9(132)	5	0	0	8	2	2	0	6	Charles Opperman	Melissa Mitchum	North Carolina
OP50	Described in Dong et al., 1997 Genetics 146:1311-1318; field isolate from North Carolina, inbred on PI 90763, then mass selected on 'Macon'	1997	2015-04-10	134	65(68)	32	49	0	13	28	10	1.2.3.5.6.7	4	Charles Opperman	Melissa Mitchum	North Carolina
PA3	Field isolate of "race 3" maintained on 'Williams 82'	1988	2014	167	4(7)	3	1	0	4	1	9	0	3	Prakash Arelli	Melissa Mitchum	Tennessee
TN1	Gene pool isolate (combined cysts from USA) originally prepared by V. Dropkin mass-selected on ‘Macon’ soybean.	1980	2015-03-05	106	84(88)	26	38	0	14	65	33	1.2.3.5.6.7	4	Terry Niblack	Melissa Mitchum	Missouri
TN7	TN1 selected by single-cyst descent on PI 88788, then mass selected on PI 88788.	1996	2015-02-25	104	2(7)	127	0	0	92	1	67	2.5.7	1	Terry Niblack	Melissa Mitchum	Missouri
TN8	TN1 selected by single-cyst descent on PI 90763, then mass selected on PI 90763.	1996	2016-02-10	81	100(107)	12	86	0	10	117	31	1.2.3.6.7	4	Terry Niblack	Melissa Mitchum	Missouri
TN13	TN1 mass selected on Peking	1988	2015-02-26	68	79(90)	7	120	1	15	54	18	1.3.5.6.7	14	Terry Niblack	Melissa Mitchum	Missouri
TN15	TN1 mass selected on PI90763	1988	2016-02-12	273	53(91)	26	66	8	18	48	56	1.2.3.5.6.7	4	Terry Niblack	Melissa Mitchum	Missouri
TN16	VL1 inbred by single-cyst descent on PI 209332, then mass selected on PI 209332	1996	2015-04-10	123	59(64)	95	3	0	68	4	59	1.2.5.7	2	Terry Niblack	Melissa Mitchum	Missouri
TN19	LY1 selected by single-cyst descent on Hartwig, then mass selected on PI 209332.	1999	2011	221	77(103)	68	79	80	68	77	83	1.2.3.4.5.6.7	4	Terry Niblack	Melissa Mitchum	Tennessee
TN21	Field isolate from Missouri mass selected on Hartwig	2001	2016-03-03	117	59(94)	83	86	90	91	84	72	1.2.3.4.5.6.7	4	Terry Niblack	Melissa Mitchum	Missouri
TN22	TN2 mass selected on PI 88788	1999	2016-02-15	163	24(70)	89	0	0	77	0	80	1.2.5.7	2	Terry Niblack	Melissa Mitchum	Missouri
G3	Field isolate of "race 3" from Iowa maintained on Kenwood94	1995										0		Greg Tylka	Thomas Baum	Iowa
*HG type at time population prepared for sequencing.
SCN Genome Population:
TN10	TN3 selected by single-cyst descent on Roma tomato.	1994										1.2.6.7		Terry Niblack	?	Missouri
